# Supplementary material for: Investigating the correspondence between driver head position and glance location
Source: PeerJ Comput Sci. 2018 Feb 19;4:e146. doi: 10.7717/peerj-cs.146 (PMC7924698; doi:10.7717/peerj-cs.146)
Supplement: Supplemental Information 1 — This data set includes separate files for eye glance, facial annotation, head rotation, etc. Background and detailed information of each variable are described in the data dictionary file. [file peerj-cs-04-146-s001.zip]

Archive with 21 entries (16 files):
- Raw data/
- Raw data/.DS_Store
- __MACOSX/
- __MACOSX/Raw data/
- __MACOSX/Raw data/._.DS_Store
- Raw data/clipMaskDynamicVehiclePublicDataV1/
- Raw data/clipMaskDynamicVehiclePublicDataV1/clipDynamicEpochsV1.txt
- __MACOSX/Raw data/clipMaskDynamicVehiclePublicDataV1/
- __MACOSX/Raw data/clipMaskDynamicVehiclePublicDataV1/._clipDynamicEpochsV1.txt
- Raw data/clipMaskDynamicVehiclePublicDataV1/clipDynamicEyeglanceV1.txt
- __MACOSX/Raw data/clipMaskDynamicVehiclePublicDataV1/._clipDynamicEyeglanceV1.txt
- Raw data/clipMaskDynamicVehiclePublicDataV1/clipDynamicFacialAnnotationV1.txt
- __MACOSX/Raw data/clipMaskDynamicVehiclePublicDataV1/._clipDynamicFacialAnnotationV1.txt
- Raw data/clipMaskDynamicVehiclePublicDataV1/clipDynamicGMRotationEstimatesV1.txt
- __MACOSX/Raw data/clipMaskDynamicVehiclePublicDataV1/._clipDynamicGMRotationEstimatesV1.txt
- Raw data/clipMaskDynamicVehiclePublicDataV1/clipDynamicMaskV1.txt
- __MACOSX/Raw data/clipMaskDynamicVehiclePublicDataV1/._clipDynamicMaskV1.txt
- Raw data/clipMaskDynamicVehiclePublicDataV1/clipMaskValidationPublicDataDictionaryV1.xls
- __MACOSX/Raw data/clipMaskDynamicVehiclePublicDataV1/._clipMaskValidationPublicDataDictionaryV1.xls
- __MACOSX/Raw data/._clipMaskDynamicVehiclePublicDataV1
- __MACOSX/._Raw data
