# Supplementary material for: Investigating the correspondence between driver head position and glance location
Source: PeerJ Comput Sci. 2018 Feb 19;4:e146. doi: 10.7717/peerj-cs.146 (PMC7924698; doi:10.7717/peerj-cs.146)
Supplement: Supplemental Information 1 — This data set includes separate files for eye glance, facial annotation, head rotation, etc. Background and detailed information of each variable are described in the data dictionary file. [file peerj-cs-04-146-s001.zip › Raw data/clipMaskDynamicVehiclePublicDataV1/clipDynamicEpochsV1.txt]

trialID	epochID	epochType	timeOfDay	baseballCap	glasses	epochBeginTimestamp	epochEndTimestamp
201	5	2	3	0	2	125262	137406
201	7	3	3	0	2	510890	516559
201	10	4	3	0	2	723788	730138
201	12	5	3	0	2	959294	964377
201	13	6	3	0	2	1330461	1342458
201	14	8	3	0	2	1359003	1364447
201	15	7	3	0	2	1364921	1368160
201	16	10	3	0	2	1379836	1381836
201	17	9	3	0	2	1396276	1406511
201	21	11	3	0	2	1407522	1417522
206	4	2	3	0	0	146539	153876
206	6	3	3	0	0	484287	489838
206	10	4	3	0	0	648412	655342
206	12	5	3	0	0	872362	877666
206	13	6	3	0	0	1187651	1201578
206	14	8	3	0	0	1202784	1205665
206	15	7	3	0	0	1206783	1213723
206	16	9	3	0	0	1220593	1228026
206	17	10	3	0	0	1232374	1234374
206	24	11	3	0	0	1409946	1419946
206	23	1	3	0	0	1639999	1641999
207	3	2	1	0	0	104378	114838
207	5	3	1	0	0	442959	449389
207	9	4	1	0	0	604143	609993
207	11	5	1	0	0	808732	816845
207	12	6	1	0	0	1102883	1109421
207	13	7	1	0	0	1116086	1118495
207	14	8	1	0	0	1121354	1128590
207	15	9	1	0	0	1134129	1139006
207	16	10	1	0	0	1152407	1154407
207	23	11	1	0	0	1326868	1336868
208	4	2	1	0	2	114950	121973
208	6	3	1	0	2	472184	475795
208	10	4	1	0	2	659375	667969
208	12	5	1	0	2	892794	898941
208	13	6	1	0	2	1209633	1219274
208	14	7	1	0	2	1229366	1231742
208	15	8	1	0	2	1234418	1239653
208	16	9	1	0	2	1247919	1255489
208	17	10	1	0	2	1264460	1266816
208	24	11	1	0	2	1397271	1407271
211	7	2	1	0	0	98370	106211
211	9	3	1	0	0	405301	410936
211	12	4	1	0	0	614463	622385
211	14	5	1	0	0	809532	815515
211	15	6	1	0	0	1099621	1106049
211	16	7	1	0	0	1117059	1120676
211	17	8	1	0	0	1121448	1127237
211	18	9	1	0	0	1129796	1135420
211	19	10	1	0	0	1142878	1144956
211	24	11	1	0	0	1199784	1209784
217	5	2	1	1	0	286553	294666
217	7	3	1	1	0	648649	656240
217	10	4	1	1	0	849756	855673
217	12	5	1	1	0	1055577	1063109
217	13	6	1	1	0	1350380	1357646
217	14	7	1	1	0	1375868	1381207
217	15	8	1	1	0	1383095	1392538
217	16	9	1	1	0	1394128	1400366
217	17	10	1	1	0	1406374	1409100
217	23	11	1	1	0	1519403	1529403
217	1	1	1	1	0	1851803	1853282
222	5	2	1	0	0	132312	146597
222	7	3	1	0	0	438278	443913
222	11	4	1	0	0	593086	601417
222	13	5	1	0	0	787329	793157
222	14	6	1	0	0	1062111	1071261
222	15	8	1	0	0	1078943	1088868
222	16	7	1	0	0	1094339	1097831
222	17	9	1	0	0	1106308	1112877
222	18	10	1	0	0	1124850	1126850
222	22	11	1	0	0	1249681	1259681
223	5	2	2	0	0	107742	113892
223	7	3	2	0	0	418320	421724
223	11	4	2	0	0	604275	611496
223	13	5	2	0	0	822564	826745
223	14	6	2	0	0	1123346	1128932
223	15	7	2	0	0	1143440	1147996
223	16	8	2	0	0	1150979	1154976
223	17	9	2	0	0	1155883	1160339
223	18	10	2	0	0	1167822	1170722
223	24	11	2	0	0	1337111	1347111
225	5	2	1	0	0	130966	139649
225	7	3	1	0	0	459401	465839
225	11	4	1	0	0	631890	638269
225	13	5	1	0	0	835252	841523
225	14	6	1	0	0	1133153	1136938
225	15	7	1	0	0	1154726	1157466
225	16	8	1	0	0	1160308	1167677
225	17	9	1	0	0	1170414	1176093
225	18	10	1	0	0	1180639	1182639
225	24	11	1	0	0	1350268	1360268
231	5	2	2	0	0	139233	148313
231	7	3	2	0	0	580200	588466
231	11	4	2	0	0	767106	773462
231	13	5	2	0	0	984227	990651
231	14	6	2	0	0	1319989	1326742
231	15	7	2	0	0	1341275	1345343
231	16	8	2	0	0	1348756	1353941
231	17	9	2	0	0	1356263	1363014
231	18	10	2	0	0	1370868	1372868
231	23	11	2	0	0	1475870	1485870
233	5	2	1	1	0	101799	112730
233	7	3	1	1	0	444873	451204
233	11	4	1	1	0	634165	641285
233	13	5	1	1	0	849271	854378
233	14	6	1	1	0	1142352	1151404
233	15	7	1	1	0	1163675	1166754
233	16	8	1	1	0	1170508	1172960
233	17	9	1	1	0	1175195	1181026
233	18	10	1	1	0	1188218	1190218
233	23	11	1	1	0	1205396	1215396
236	5	2	3	0	1	116060	123016
236	7	3	3	0	1	497675	503250
236	11	4	3	0	1	674629	681102
236	13	5	3	0	1	890405	895189
236	14	6	3	0	1	1201902	1212204
236	15	7	3	0	1	1222413	1228749
236	16	8	3	0	1	1231200	1235382
236	17	9	3	0	1	1235959	1243147
236	18	10	3	0	1	1249639	1251639
236	24	11	3	0	1	1259184	1269184
242	5	2	2	0	0	138221	145181
242	7	3	2	0	0	480143	484464
242	13	4	2	0	0	657105	662956
242	15	5	2	0	0	867661	873418
242	16	6	2	0	0	1165339	1170190
242	17	7	2	0	0	1191512	1196530
242	18	8	2	0	0	1199325	1208533
242	19	9	2	0	0	1214501	1219936
242	20	10	2	0	0	1231989	1233989
242	24	11	2	0	0	1291534	1301534
244	4	2	1	0	0	122309	130744
244	6	3	1	0	0	441948	445738
244	10	4	1	0	0	625169	631970
244	12	5	1	0	0	864821	868516
244	13	6	1	0	0	1200678	1209317
244	14	7	1	0	0	1220847	1226730
244	15	8	1	0	0	1235687	1241672
244	16	9	1	0	0	1245615	1256462
244	17	10	1	0	0	1263605	1265605
244	21	11	1	0	0	1421390	1431390
248	5	2	1	0	0	153559	160155
248	7	3	1	0	0	570069	573536
248	11	4	1	0	0	770778	776658
248	13	5	1	0	0	977829	982370
248	14	6	1	0	0	1275751	1281682
248	15	7	1	0	0	1297598	1301008
248	16	8	1	0	0	1304364	1307614
248	17	9	1	0	0	1309161	1315211
248	18	10	1	0	0	1320221	1322795
248	23	11	1	0	0	1506986	1516986
250	5	2	3	0	2	106429	112907
250	7	3	3	0	2	396842	400944
250	11	4	3	0	2	562718	568726
250	13	5	3	0	2	761108	766016
250	14	6	3	0	2	1055460	1063927
250	15	7	3	0	2	1077507	1085238
250	16	8	3	0	2	1091557	1095631
250	17	9	3	0	2	1098512	1104859
250	18	10	3	0	2	1118364	1120364
250	24	11	3	0	2	1203142	1213142
252	5	2	2	0	0	107787	113934
252	7	3	2	0	0	443276	448165
252	11	4	2	0	0	603977	610391
252	13	5	2	0	0	828013	831673
252	14	6	2	0	0	1135031	1142491
252	15	7	2	0	0	1153518	1156684
252	16	8	2	0	0	1158283	1163738
252	17	9	2	0	0	1165064	1169992
252	18	10	2	0	0	1176094	1178132
252	22	11	2	0	0	1246084	1256084
253	5	2	2	0	0	115480	122822
253	7	3	2	0	0	484071	489400
253	11	4	2	0	0	656510	663025
253	13	5	2	0	0	875197	880341
253	14	6	2	0	0	1204113	1214245
253	15	7	2	0	0	1223084	1228826
253	16	8	2	0	0	1234085	1242698
253	17	9	2	0	0	1249347	1260220
253	18	10	2	0	0	1279370	1281370
253	23	11	2	0	0	1381146	1391146
255	5	2	1	0	0	139556	146492
255	7	3	1	0	0	552876	559528
255	11	4	1	0	0	788544	794580
255	13	5	1	0	0	997954	1004078
255	14	6	1	0	0	1296104	1303296
255	15	7	1	0	0	1319233	1321884
255	16	8	1	0	0	1323733	1328584
255	17	9	1	0	0	1331297	1335330
255	18	10	1	0	0	1340482	1341853
255	23	11	1	0	0	1402080	1412080
262	5	2	1	0	0	154498	164000
262	7	3	1	0	0	535370	539017
262	11	4	1	0	0	735699	742180
262	13	5	1	0	0	959510	966549
262	14	6	1	0	0	1275459	1287457
262	15	7	1	0	0	1297117	1299463
262	16	8	1	0	0	1303750	1309814
262	17	9	1	0	0	1315119	1320333
262	18	10	1	0	0	1326043	1328043
262	22	11	1	0	0	1380992	1390992
267	5	2	3	0	1	121752	128794
267	7	3	3	0	1	469131	474653
267	11	4	3	0	1	647846	652884
267	13	5	3	0	1	874077	876238
267	14	6	3	0	1	1220481	1228358
267	15	7	3	0	1	1236521	1238711
267	16	8	3	0	1	1256440	1260032
267	17	9	3	0	1	1280354	1286959
267	18	10	3	0	1	1300000	1302000
267	22	11	3	0	1	1323485	1333485
268	5	2	3	0	0	122105	128836
268	7	3	3	0	0	467091	471514
268	11	4	3	0	0	653357	657948
268	13	5	3	0	0	872203	876575
268	14	6	3	0	0	1195688	1201459
268	15	7	3	0	0	1208149	1214686
268	16	8	3	0	0	1228512	1229801
268	17	9	3	0	0	1242371	1248625
268	18	10	3	0	0	1262979	1264979
268	22	11	3	0	0	1312754	1322754
