# Supplementary material for: Investigating the correspondence between driver head position and glance location
Source: PeerJ Comput Sci. 2018 Feb 19;4:e146. doi: 10.7717/peerj-cs.146 (PMC7924698; doi:10.7717/peerj-cs.146)
Supplement: Supplemental Information 1 — This data set includes separate files for eye glance, facial annotation, head rotation, etc. Background and detailed information of each variable are described in the data dictionary file. [file peerj-cs-04-146-s001.zip › Raw data/clipMaskDynamicVehiclePublicDataV1/clipDynamicEyeglanceV1.txt]

trialID	epochID	timestamp	eyeglanceLocation
201	5	125277	4
201	5	125343	4
201	5	125410	4
201	5	125477	4
201	5	125544	4
201	5	125610	4
201	5	125677	4
201	5	125744	4
201	5	125811	4
201	5	125877	4
201	5	125944	4
201	5	126011	4
201	5	126078	4
201	5	126144	4
201	5	126211	4
201	5	126278	4
201	5	126344	4
201	5	126411	4
201	5	126478	4
201	5	126545	4
201	5	126611	4
201	5	126678	4
201	5	126745	4
201	5	126812	4
201	5	126878	4
201	5	126945	4
201	5	127012	4
201	5	127079	4
201	5	127145	4
201	5	127212	4
201	5	127279	4
201	5	127345	4
201	5	127412	4
201	5	127479	4
201	5	127546	4
201	5	127612	4
201	5	127679	4
201	5	127746	6
201	5	127779	6
201	5	127863	6
201	5	127929	6
201	5	127996	6
201	5	128063	6
201	5	128130	6
201	5	128196	6
201	5	128263	6
201	5	128330	6
201	5	128397	6
201	5	128463	6
201	5	128530	6
201	5	128597	6
201	5	128664	6
201	5	128730	6
201	5	128797	4
201	5	128864	4
201	5	128930	4
201	5	128997	4
201	5	129064	4
201	5	129131	4
201	5	129197	4
201	5	129264	4
201	5	129331	4
201	5	129398	4
201	5	129464	4
201	5	129531	4
201	5	129598	4
201	5	129665	4
201	5	129731	4
201	5	129798	4
201	5	129865	4
201	5	129931	4
201	5	129998	4
201	5	130065	4
201	5	130132	4
201	5	130198	4
201	5	130265	4
201	5	130332	4
201	5	130399	4
201	5	130465	4
201	5	130532	4
201	5	130599	4
201	5	130666	4
201	5	130732	4
201	5	130799	4
201	5	130866	4
201	5	130932	4
201	5	130999	4
201	5	131066	4
201	5	131133	4
201	5	131199	4
201	5	131266	6
201	5	131333	6
201	5	131400	6
201	5	131466	6
201	5	131533	6
201	5	131600	6
201	5	131667	6
201	5	131733	6
201	5	131800	6
201	5	131867	6
201	5	131934	6
201	5	132000	6
201	5	132067	6
201	5	132134	6
201	5	132200	6
201	5	132267	6
201	5	132334	6
201	5	132401	6
201	5	132467	6
201	5	132534	6
201	5	132601	4
201	5	132668	4
201	5	132734	4
201	5	132801	4
201	5	132868	4
201	5	132935	4
201	5	133001	4
201	5	133068	4
201	5	133135	4
201	5	133201	4
201	5	133268	4
201	5	133335	4
201	5	133402	4
201	5	133468	4
201	5	133535	4
201	5	133602	4
201	5	133669	4
201	5	133734	4
201	5	133802	4
201	5	133869	4
201	5	133936	4
201	5	134002	4
201	5	134069	4
201	5	134136	4
201	5	134202	4
201	5	134269	4
201	5	134336	4
201	5	134403	4
201	5	134469	4
201	5	134536	4
201	5	134603	4
201	5	134670	4
201	5	134736	4
201	5	134803	4
201	5	134870	4
201	5	134937	4
201	5	135003	4
201	5	135070	4
201	5	135137	4
201	5	135203	4
201	5	135270	4
201	5	135337	4
201	5	135404	4
201	5	135470	4
201	5	135537	4
201	5	135604	4
201	5	135671	4
201	5	135737	4
201	5	135804	4
201	5	135871	4
201	5	135938	4
201	5	136004	4
201	5	136071	4
201	5	136138	4
201	5	136204	4
201	5	136271	4
201	5	136338	4
201	5	136405	4
201	5	136471	4
201	5	136538	4
201	5	136605	4
201	5	136672	4
201	5	136738	4
201	5	136805	4
201	5	136872	4
201	5	136939	4
201	5	137005	4
201	5	137072	4
201	5	137139	4
201	5	137206	4
201	5	137272	4
201	5	137339	4
201	5	137406	4
201	7	510900	4
201	7	510968	4
201	7	511034	4
201	7	511101	4
201	7	511167	4
201	7	511235	4
201	7	511301	4
201	7	511367	4
201	7	511435	4
201	7	511502	6
201	7	511568	6
201	7	511634	6
201	7	511702	6
201	7	511768	6
201	7	511835	6
201	7	511901	6
201	7	511969	6
201	7	512035	6
201	7	512102	6
201	7	512168	6
201	7	512236	6
201	7	512302	6
201	7	512368	4
201	7	512436	4
201	7	512503	4
201	7	512569	4
201	7	512635	4
201	7	512703	4
201	7	512769	4
201	7	512836	4
201	7	512902	4
201	7	512970	4
201	7	513036	4
201	7	513103	4
201	7	513169	4
201	7	513237	4
201	7	513303	4
201	7	513370	4
201	7	513437	4
201	7	513504	4
201	7	513570	4
201	7	513636	4
201	7	513704	4
201	7	513770	4
201	7	513837	4
201	7	513903	4
201	7	513971	4
201	7	514037	4
201	7	514104	4
201	7	514170	4
201	7	514238	4
201	7	514304	4
201	7	514371	4
201	7	514438	4
201	7	514505	4
201	7	514571	4
201	7	514637	4
201	7	514705	4
201	7	514771	4
201	7	514838	4
201	7	514904	4
201	7	514972	4
201	7	515038	4
201	7	515105	4
201	7	515172	4
201	7	515239	4
201	7	515305	4
201	7	515372	4
201	7	515439	4
201	7	515506	4
201	7	515572	4
201	7	515638	4
201	7	515706	4
201	7	515772	4
201	7	515839	4
201	7	515905	4
201	7	515973	4
201	7	516039	4
201	7	516106	4
201	7	516173	4
201	7	516240	4
201	7	516306	4
201	7	516373	4
201	7	516440	4
201	7	516507	4
201	10	723800	6
201	10	723867	6
201	10	723933	6
201	10	724000	6
201	10	724067	6
201	10	724133	6
201	10	724200	6
201	10	724267	4
201	10	724334	4
201	10	724400	4
201	10	724467	4
201	10	724534	4
201	10	724601	4
201	10	724667	4
201	10	724734	4
201	10	724801	4
201	10	724868	6
201	10	724934	6
201	10	725001	6
201	10	725068	6
201	10	725134	6
201	10	725201	6
201	10	725268	6
201	10	725335	6
201	10	725401	6
201	10	725468	6
201	10	725535	6
201	10	725602	6
201	10	725668	4
201	10	725735	4
201	10	725802	4
201	10	725869	4
201	10	725935	4
201	10	726002	4
201	10	726069	4
201	10	726135	4
201	10	726202	4
201	10	726269	4
201	10	726336	4
201	10	726402	4
201	10	726469	4
201	10	726536	4
201	10	726603	4
201	10	726669	4
201	10	726736	4
201	10	726803	4
201	10	726870	4
201	10	726936	4
201	10	727003	4
201	10	727070	4
201	10	727137	4
201	10	727203	4
201	10	727270	4
201	10	727337	4
201	10	727403	4
201	10	727470	4
201	10	727537	4
201	10	727604	4
201	10	727670	4
201	10	727737	4
201	10	727804	4
201	10	727871	4
201	10	727937	4
201	10	728004	4
201	10	728071	4
201	10	728138	4
201	10	728204	4
201	10	728271	4
201	10	728338	4
201	10	728404	4
201	10	728471	4
201	10	728538	4
201	10	728605	4
201	10	728671	4
201	10	728738	4
201	10	728805	4
201	10	728872	4
201	10	728938	4
201	10	729005	4
201	10	729072	4
201	10	729139	4
201	10	729205	4
201	10	729272	4
201	10	729339	4
201	10	729405	4
201	10	729472	4
201	10	729539	4
201	10	729606	4
201	10	729672	4
201	10	729739	4
201	10	729806	4
201	10	729873	4
201	10	729939	4
201	10	730006	4
201	10	730073	4
201	12	959305	6
201	12	959372	6
201	12	959439	4
201	12	959505	4
201	12	959572	4
201	12	959639	4
201	12	959706	4
201	12	959772	4
201	12	959839	4
201	12	959906	4
201	12	959973	4
201	12	960039	4
201	12	960106	4
201	12	960173	4
201	12	960240	4
201	12	960306	4
201	12	960373	4
201	12	960440	4
201	12	960506	4
201	12	960573	4
201	12	960640	4
201	12	960707	4
201	12	960773	6
201	12	960840	6
201	12	960907	6
201	12	960974	6
201	12	961040	6
201	12	961107	6
201	12	961174	6
201	12	961241	6
201	12	961307	6
201	12	961374	4
201	12	961441	4
201	12	961508	4
201	12	961574	4
201	12	961641	4
201	12	961708	4
201	12	961774	4
201	12	961841	4
201	12	961908	4
201	12	961975	4
201	12	962041	4
201	12	962108	4
201	12	962175	4
201	12	962242	4
201	12	962308	4
201	12	962375	4
201	12	962442	4
201	12	962509	4
201	12	962575	4
201	12	962642	4
201	12	962709	4
201	12	962775	4
201	12	962842	4
201	12	962909	4
201	12	962976	4
201	12	963042	4
201	12	963109	4
201	12	963176	4
201	12	963243	4
201	12	963309	4
201	12	963376	4
201	12	963443	4
201	12	963510	4
201	12	963576	4
201	12	963643	4
201	12	963710	4
201	12	963776	4
201	12	963843	4
201	12	963910	4
201	12	963977	4
201	12	964043	4
201	12	964110	4
201	12	964177	4
201	12	964244	4
201	12	964310	4
201	12	964377	4
201	13	1330465	4
201	13	1330532	4
201	13	1330599	4
201	13	1330665	4
201	13	1330732	4
201	13	1330799	4
201	13	1330866	4
201	13	1330932	4
201	13	1330999	4
201	13	1331066	4
201	13	1331133	4
201	13	1331199	4
201	13	1331266	4
201	13	1331333	4
201	13	1331399	4
201	13	1331466	4
201	13	1331533	4
201	13	1331600	4
201	13	1331666	4
201	13	1331733	6
201	13	1331800	6
201	13	1331867	6
201	13	1331933	6
201	13	1332000	6
201	13	1332067	6
201	13	1332134	6
201	13	1332200	6
201	13	1332267	6
201	13	1332334	6
201	13	1332400	6
201	13	1332467	6
201	13	1332534	6
201	13	1332601	6
201	13	1332667	4
201	13	1332734	4
201	13	1332801	4
201	13	1332868	4
201	13	1332934	4
201	13	1333001	4
201	13	1333068	4
201	13	1333135	4
201	13	1333201	4
201	13	1333268	4
201	13	1333335	4
201	13	1333402	4
201	13	1333468	4
201	13	1333535	4
201	13	1333602	4
201	13	1333668	4
201	13	1333735	4
201	13	1333802	4
201	13	1333869	4
201	13	1333935	4
201	13	1334002	4
201	13	1334069	4
201	13	1334136	4
201	13	1334202	4
201	13	1334269	4
201	13	1334336	4
201	13	1334403	4
201	13	1334469	4
201	13	1334536	4
201	13	1334603	4
201	13	1334669	4
201	13	1334736	4
201	13	1334803	4
201	13	1334870	4
201	13	1334936	4
201	13	1335003	4
201	13	1335070	4
201	13	1335137	4
201	13	1335202	4
201	13	1335270	4
201	13	1335337	6
201	13	1335404	6
201	13	1335470	6
201	13	1335537	6
201	13	1335604	6
201	13	1335670	6
201	13	1335737	6
201	13	1335804	6
201	13	1335871	6
201	13	1335937	6
201	13	1336004	6
201	13	1336071	6
201	13	1336138	6
201	13	1336204	6
201	13	1336271	4
201	13	1336338	4
201	13	1336405	4
201	13	1336471	4
201	13	1336538	4
201	13	1336605	4
201	13	1336671	4
201	13	1336738	4
201	13	1336805	4
201	13	1336872	4
201	13	1336938	4
201	13	1337005	4
201	13	1337072	4
201	13	1337139	4
201	13	1337205	4
201	13	1337272	4
201	13	1337339	4
201	13	1337406	4
201	13	1337472	4
201	13	1337539	4
201	13	1337606	4
201	13	1337673	4
201	13	1337739	4
201	13	1337806	4
201	13	1337873	4
201	13	1337939	4
201	13	1338006	4
201	13	1338073	5
201	13	1338140	5
201	13	1338206	5
201	13	1338273	5
201	13	1338340	5
201	13	1338407	5
201	13	1338473	4
201	13	1338540	4
201	13	1338607	4
201	13	1338674	4
201	13	1338740	4
201	13	1338807	4
201	13	1338874	4
201	13	1338940	4
201	13	1339007	4
201	13	1339074	4
201	13	1339141	4
201	13	1339207	4
201	13	1339274	4
201	13	1339341	4
201	13	1339408	4
201	13	1339474	4
201	13	1339541	4
201	13	1339608	4
201	13	1339675	4
201	13	1339741	4
201	13	1339808	4
201	13	1339875	4
201	13	1339941	4
201	13	1340008	4
201	13	1340075	4
201	13	1340142	4
201	13	1340208	4
201	13	1340275	4
201	13	1340342	4
201	13	1340409	4
201	13	1340475	4
201	13	1340542	4
201	13	1340609	4
201	13	1340676	4
201	13	1340742	4
201	13	1340809	4
201	13	1340876	4
201	13	1340942	4
201	13	1341009	4
201	13	1341076	4
201	13	1341143	4
201	13	1341209	4
201	13	1341276	4
201	13	1341343	4
201	13	1341410	4
201	13	1341476	4
201	13	1341543	4
201	13	1341610	4
201	13	1341677	4
201	13	1341743	4
201	13	1341810	4
201	13	1341877	4
201	13	1341944	4
201	14	1359028	4
201	14	1359094	4
201	14	1359161	4
201	14	1359228	4
201	14	1359294	4
201	14	1359361	4
201	14	1359428	4
201	14	1359495	4
201	14	1359561	4
201	14	1359628	4
201	14	1359695	4
201	14	1359762	4
201	14	1359828	4
201	14	1359895	4
201	14	1359962	4
201	14	1360029	4
201	14	1360095	6
201	14	1360162	6
201	14	1360229	6
201	14	1360295	6
201	14	1360362	6
201	14	1360429	6
201	14	1360496	6
201	14	1360562	4
201	14	1360629	4
201	14	1360696	4
201	14	1360763	4
201	14	1360829	4
201	14	1360896	4
201	14	1360963	4
201	14	1361030	4
201	14	1361096	4
201	14	1361163	12
201	14	1361230	12
201	14	1361296	12
201	14	1361363	12
201	14	1361430	12
201	14	1361497	12
201	14	1361563	12
201	14	1361630	12
201	14	1361697	12
201	14	1361764	4
201	14	1361830	4
201	14	1361897	4
201	14	1361964	4
201	14	1362031	4
201	14	1362097	4
201	14	1362164	4
201	14	1362231	4
201	14	1362297	4
201	14	1362364	4
201	14	1362431	4
201	14	1362498	4
201	14	1362564	4
201	14	1362631	4
201	14	1362698	4
201	14	1362765	4
201	14	1362831	4
201	14	1362898	4
201	14	1362965	4
201	14	1363032	4
201	14	1363098	4
201	14	1363165	4
201	14	1363232	4
201	14	1363299	4
201	14	1363365	4
201	14	1363432	4
201	14	1363499	4
201	14	1363565	4
201	14	1363632	4
201	14	1363699	4
201	14	1363766	4
201	14	1363832	4
201	14	1363899	4
201	14	1363966	4
201	14	1364033	4
201	14	1364099	4
201	14	1364166	4
201	14	1364233	4
201	14	1364300	4
201	14	1364366	4
201	14	1364433	4
201	15	1364967	4
201	15	1365034	4
201	15	1365100	5
201	15	1365167	5
201	15	1365234	5
201	15	1365300	5
201	15	1365367	5
201	15	1365434	5
201	15	1365501	5
201	15	1365567	5
201	15	1365634	5
201	15	1365701	5
201	15	1365768	5
201	15	1365834	5
201	15	1365901	5
201	15	1365968	5
201	15	1366035	5
201	15	1366101	5
201	15	1366168	4
201	15	1366235	4
201	15	1366302	4
201	15	1366368	4
201	15	1366435	4
201	15	1366502	4
201	15	1366568	4
201	15	1366635	4
201	15	1366702	4
201	15	1366769	4
201	15	1366835	4
201	15	1366902	4
201	15	1366969	4
201	15	1367036	4
201	15	1367102	4
201	15	1367169	4
201	15	1367236	4
201	15	1367303	4
201	15	1367369	4
201	15	1367436	4
201	15	1367503	4
201	15	1367570	4
201	15	1367636	4
201	15	1367703	4
201	15	1367770	4
201	15	1367836	4
201	15	1367903	4
201	15	1367970	4
201	15	1368037	4
201	15	1368103	4
201	16	1379865	4
201	16	1379932	4
201	16	1379999	4
201	16	1380066	4
201	16	1380132	4
201	16	1380199	4
201	16	1380266	4
201	16	1380332	4
201	16	1380399	4
201	16	1380466	4
201	16	1380533	4
201	16	1380599	4
201	16	1380666	4
201	16	1380733	4
201	16	1380800	4
201	16	1380866	4
201	16	1380933	4
201	16	1381000	4
201	16	1381067	4
201	16	1381133	4
201	16	1381200	4
201	16	1381267	4
201	16	1381334	4
201	16	1381400	4
201	16	1381467	4
201	16	1381534	4
201	16	1381600	4
201	16	1381667	4
201	16	1381734	4
201	16	1381801	4
201	17	1396282	4
201	17	1396349	4
201	17	1396415	4
201	17	1396482	4
201	17	1396549	4
201	17	1396616	4
201	17	1396682	4
201	17	1396749	4
201	17	1396816	4
201	17	1396883	4
201	17	1396949	4
201	17	1397016	4
201	17	1397083	4
201	17	1397150	4
201	17	1397216	4
201	17	1397283	4
201	17	1397350	4
201	17	1397416	4
201	17	1397483	4
201	17	1397550	4
201	17	1397617	4
201	17	1397683	4
201	17	1397750	4
201	17	1397817	4
201	17	1397884	4
201	17	1397950	4
201	17	1398017	4
201	17	1398084	4
201	17	1398151	4
201	17	1398217	4
201	17	1398284	4
201	17	1398351	4
201	17	1398418	4
201	17	1398484	4
201	17	1398551	4
201	17	1398618	4
201	17	1398684	4
201	17	1398751	4
201	17	1398818	4
201	17	1398885	4
201	17	1398951	4
201	17	1399018	4
201	17	1399085	4
201	17	1399152	4
201	17	1399218	4
201	17	1399285	4
201	17	1399352	4
201	17	1399419	4
201	17	1399485	4
201	17	1399552	4
201	17	1399619	4
201	17	1399685	4
201	17	1399752	4
201	17	1399819	4
201	17	1399886	4
201	17	1399952	4
201	17	1400019	4
201	17	1400086	4
201	17	1400153	4
201	17	1400219	4
201	17	1400286	4
201	17	1400353	4
201	17	1400420	4
201	17	1400486	4
201	17	1400553	4
201	17	1400620	4
201	17	1400686	4
201	17	1400753	4
201	17	1400820	4
201	17	1400887	4
201	17	1400953	4
201	17	1401020	4
201	17	1401087	4
201	17	1401154	4
201	17	1401220	4
201	17	1401287	4
201	17	1401354	4
201	17	1401421	4
201	17	1401487	4
201	17	1401554	4
201	17	1401621	4
201	17	1401687	4
201	17	1401754	4
201	17	1401821	4
201	17	1401888	4
201	17	1401954	4
201	17	1402021	4
201	17	1402088	4
201	17	1402155	4
201	17	1402221	4
201	17	1402288	4
201	17	1402355	4
201	17	1402422	4
201	17	1402488	4
201	17	1402555	4
201	17	1402622	4
201	17	1402689	4
201	17	1402755	4
201	17	1402822	4
201	17	1402889	4
201	17	1402955	4
201	17	1403022	4
201	17	1403089	4
201	17	1403156	4
201	17	1403222	4
201	17	1403289	4
201	17	1403356	4
201	17	1403423	4
201	17	1403489	4
201	17	1403556	4
201	17	1403623	4
201	17	1403690	4
201	17	1403756	4
201	17	1403823	4
201	17	1403890	4
201	17	1403956	4
201	17	1404023	4
201	17	1404090	4
201	17	1404157	4
201	17	1404223	4
201	17	1404290	4
201	17	1404357	4
201	17	1404424	4
201	17	1404490	4
201	17	1404557	4
201	17	1404623	4
201	17	1404691	4
201	17	1404757	4
201	17	1404824	4
201	17	1404891	4
201	17	1404957	4
201	17	1405024	4
201	17	1405091	4
201	17	1405158	4
201	17	1405224	4
201	17	1405291	4
201	17	1405358	4
201	17	1405425	4
201	17	1405491	4
201	17	1405558	4
201	17	1405625	4
201	17	1405692	4
201	17	1405758	4
201	17	1405825	4
201	17	1405892	4
201	17	1405958	4
201	17	1406025	4
201	17	1406092	4
201	17	1406159	4
201	17	1406225	4
201	17	1406292	4
201	17	1406359	4
201	17	1406426	4
201	17	1406492	4
201	21	1407560	4
201	21	1407627	4
201	21	1407694	4
201	21	1407760	4
201	21	1407827	4
201	21	1407894	4
201	21	1407961	4
201	21	1408027	4
201	21	1408094	4
201	21	1408161	4
201	21	1408227	4
201	21	1408294	4
201	21	1408361	4
201	21	1408428	4
201	21	1408494	4
201	21	1408561	4
201	21	1408628	4
201	21	1408695	4
201	21	1408761	4
201	21	1408828	4
201	21	1408895	4
201	21	1408962	5
201	21	1409028	5
201	21	1409095	5
201	21	1409162	5
201	21	1409228	5
201	21	1409295	5
201	21	1409362	5
201	21	1409429	5
201	21	1409495	5
201	21	1409562	5
201	21	1409629	5
201	21	1409696	5
201	21	1409762	5
201	21	1409829	5
201	21	1409896	4
201	21	1409963	4
201	21	1410029	4
201	21	1410096	4
201	21	1410163	4
201	21	1410229	4
201	21	1410296	4
201	21	1410363	4
201	21	1410430	4
201	21	1410496	4
201	21	1410563	4
201	21	1410630	4
201	21	1410697	4
201	21	1410763	4
201	21	1410830	4
201	21	1410897	4
201	21	1410964	4
201	21	1411030	4
201	21	1411097	4
201	21	1411164	4
201	21	1411231	4
201	21	1411297	4
201	21	1411364	4
201	21	1411431	4
201	21	1411497	4
201	21	1411564	4
201	21	1411631	4
201	21	1411698	4
201	21	1411764	4
201	21	1411831	4
201	21	1411898	4
201	21	1411965	4
201	21	1412031	4
201	21	1412098	4
201	21	1412165	4
201	21	1412232	4
201	21	1412298	4
201	21	1412365	4
201	21	1412432	4
201	21	1412498	4
201	21	1412565	4
201	21	1412632	4
201	21	1412699	4
201	21	1412765	4
201	21	1412832	4
201	21	1412899	4
201	21	1412966	4
201	21	1413032	4
201	21	1413099	4
201	21	1413166	4
201	21	1413233	4
201	21	1413299	4
201	21	1413366	4
201	21	1413433	4
201	21	1413499	4
201	21	1413566	4
201	21	1413633	4
201	21	1413700	4
201	21	1413766	4
201	21	1413833	4
201	21	1413900	4
201	21	1413967	4
201	21	1414033	4
201	21	1414100	4
201	21	1414167	4
201	21	1414234	4
201	21	1414300	4
201	21	1414367	4
201	21	1414434	4
201	21	1414500	4
201	21	1414567	4
201	21	1414634	4
201	21	1414701	4
201	21	1414767	4
201	21	1414834	4
201	21	1414901	4
201	21	1414968	4
201	21	1415034	4
201	21	1415101	4
201	21	1415168	4
201	21	1415235	4
201	21	1415301	4
201	21	1415368	4
201	21	1415435	4
201	21	1415502	4
201	21	1415568	4
201	21	1415635	4
201	21	1415702	4
201	21	1415768	4
201	21	1415835	4
201	21	1415902	4
201	21	1415969	4
201	21	1416035	4
201	21	1416102	4
201	21	1416169	4
201	21	1416236	4
201	21	1416302	4
201	21	1416369	4
201	21	1416436	4
201	21	1416503	4
201	21	1416569	4
201	21	1416636	4
201	21	1416703	4
201	21	1416769	4
201	21	1416836	4
201	21	1416903	4
201	21	1416970	4
201	21	1417036	4
201	21	1417103	4
201	21	1417170	4
201	21	1417237	4
201	21	1417303	4
201	21	1417370	4
201	21	1417437	4
201	21	1417504	4
206	4	146598	4
206	4	146665	4
206	4	146732	4
206	4	146799	4
206	4	146865	4
206	4	146932	4
206	4	146999	4
206	4	147065	4
206	4	147132	4
206	4	147198	4
206	4	147266	4
206	4	147332	4
206	4	147399	4
206	4	147466	4
206	4	147533	4
206	4	147599	4
206	4	147666	4
206	4	147733	4
206	4	147800	4
206	4	147866	4
206	4	147933	4
206	4	148000	4
206	4	148066	4
206	4	148133	4
206	4	148200	4
206	4	148267	4
206	4	148333	4
206	4	148400	4
206	4	148467	4
206	4	148534	4
206	4	148600	4
206	4	148667	4
206	4	148734	4
206	4	148801	4
206	4	148867	4
206	4	148934	4
206	4	149001	4
206	4	149067	4
206	4	149134	4
206	4	149201	4
206	4	149268	4
206	4	149334	4
206	4	149401	4
206	4	149468	4
206	4	149535	4
206	4	149601	4
206	4	149668	4
206	4	149735	4
206	4	149802	4
206	4	149868	4
206	4	149935	4
206	4	150002	4
206	4	150068	4
206	4	150135	4
206	4	150202	4
206	4	150269	4
206	4	150335	4
206	4	150402	4
206	4	150469	4
206	4	150536	4
206	4	150602	4
206	4	150669	4
206	4	150736	4
206	4	150803	4
206	4	150869	4
206	4	150936	4
206	4	151003	4
206	4	151070	4
206	4	151136	4
206	4	151203	4
206	4	151270	4
206	4	151336	4
206	4	151403	4
206	4	151470	4
206	4	151537	4
206	4	151603	4
206	4	151670	4
206	4	151737	4
206	4	151804	4
206	4	151870	4
206	4	151937	4
206	4	152004	4
206	4	152071	4
206	4	152137	4
206	4	152204	4
206	4	152271	4
206	4	152337	4
206	4	152404	4
206	4	152471	4
206	4	152538	4
206	4	152604	4
206	4	152671	4
206	4	152738	4
206	4	152805	4
206	4	152871	4
206	4	152938	4
206	4	153005	4
206	4	153072	4
206	4	153138	4
206	4	153205	4
206	4	153272	4
206	4	153338	4
206	4	153405	4
206	4	153472	4
206	4	153539	4
206	4	153605	4
206	4	153672	4
206	4	153739	4
206	4	153806	4
206	4	153872	4
206	6	484291	6
206	6	484358	6
206	6	484425	6
206	6	484491	6
206	6	484558	6
206	6	484625	6
206	6	484692	6
206	6	484758	6
206	6	484825	6
206	6	484892	6
206	6	484958	6
206	6	485025	6
206	6	485092	6
206	6	485159	6
206	6	485225	6
206	6	485292	6
206	6	485359	6
206	6	485426	6
206	6	485492	4
206	6	485559	4
206	6	485626	4
206	6	485693	4
206	6	485759	4
206	6	485826	4
206	6	485893	4
206	6	485960	4
206	6	486026	4
206	6	486093	4
206	6	486160	4
206	6	486226	4
206	6	486293	4
206	6	486360	4
206	6	486427	4
206	6	486493	4
206	6	486560	4
206	6	486627	4
206	6	486694	4
206	6	486760	4
206	6	486827	4
206	6	486894	4
206	6	486961	4
206	6	487027	4
206	6	487094	4
206	6	487161	4
206	6	487227	4
206	6	487294	4
206	6	487361	4
206	6	487428	4
206	6	487494	4
206	6	487561	4
206	6	487628	4
206	6	487695	4
206	6	487761	4
206	6	487828	4
206	6	487895	4
206	6	487962	4
206	6	488028	4
206	6	488095	4
206	6	488162	4
206	6	488228	4
206	6	488295	4
206	6	488362	4
206	6	488429	4
206	6	488495	4
206	6	488562	4
206	6	488629	12
206	6	488696	12
206	6	488762	12
206	6	488829	12
206	6	488896	12
206	6	488963	12
206	6	489029	12
206	6	489096	12
206	6	489163	12
206	6	489229	12
206	6	489296	4
206	6	489363	4
206	6	489430	4
206	6	489496	4
206	6	489563	4
206	6	489630	4
206	6	489697	4
206	6	489763	4
206	6	489830	4
206	10	648475	13
206	10	648541	13
206	10	648608	13
206	10	648675	13
206	10	648741	13
206	10	648808	13
206	10	648875	13
206	10	648942	13
206	10	649008	13
206	10	649075	13
206	10	649142	13
206	10	649209	13
206	10	649275	13
206	10	649342	13
206	10	649409	13
206	10	649476	13
206	10	649542	13
206	10	649609	4
206	10	649676	4
206	10	649742	4
206	10	649809	4
206	10	649876	4
206	10	649943	4
206	10	650009	4
206	10	650076	4
206	10	650143	4
206	10	650210	4
206	10	650276	4
206	10	650343	4
206	10	650410	4
206	10	650477	4
206	10	650543	4
206	10	650610	4
206	10	650677	4
206	10	650744	4
206	10	650810	4
206	10	650877	4
206	10	650944	4
206	10	651010	4
206	10	651077	4
206	10	651144	4
206	10	651211	4
206	10	651277	4
206	10	651344	4
206	10	651411	4
206	10	651478	4
206	10	651544	4
206	10	651611	4
206	10	651678	4
206	10	651745	4
206	10	651811	4
206	10	651878	4
206	10	651945	4
206	10	652011	4
206	10	652078	4
206	10	652145	4
206	10	652212	4
206	10	652278	4
206	10	652345	4
206	10	652412	4
206	10	652479	4
206	10	652545	4
206	10	652612	4
206	10	652679	4
206	10	652746	4
206	10	652811	4
206	10	652879	4
206	10	652946	4
206	10	653012	4
206	10	653079	4
206	10	653146	4
206	10	653213	4
206	10	653279	4
206	10	653346	4
206	10	653413	4
206	10	653480	4
206	10	653546	4
206	10	653613	4
206	10	653680	4
206	10	653747	4
206	10	653813	4
206	10	653880	4
206	10	653947	4
206	10	654013	4
206	10	654080	4
206	10	654147	4
206	10	654214	4
206	10	654280	4
206	10	654347	4
206	10	654414	4
206	10	654481	4
206	10	654547	4
206	10	654614	4
206	10	654681	4
206	10	654748	4
206	10	654814	4
206	10	654881	4
206	10	654948	4
206	10	655015	4
206	10	655081	4
206	10	655148	4
206	10	655215	4
206	10	655281	4
206	12	872369	13
206	12	872435	13
206	12	872502	13
206	12	872569	13
206	12	872636	13
206	12	872702	13
206	12	872769	13
206	12	872836	13
206	12	872902	13
206	12	872969	13
206	12	873036	13
206	12	873103	13
206	12	873169	6
206	12	873236	6
206	12	873303	6
206	12	873370	6
206	12	873436	6
206	12	873503	6
206	12	873570	6
206	12	873637	6
206	12	873703	6
206	12	873770	6
206	12	873837	6
206	12	873904	6
206	12	873970	6
206	12	874037	6
206	12	874104	6
206	12	874170	6
206	12	874237	6
206	12	874304	6
206	12	874371	6
206	12	874437	6
206	12	874504	6
206	12	874571	6
206	12	874638	6
206	12	874704	6
206	12	874771	6
206	12	874838	6
206	12	874905	6
206	12	874971	6
206	12	875038	6
206	12	875105	4
206	12	875171	4
206	12	875238	4
206	12	875305	4
206	12	875372	4
206	12	875438	4
206	12	875505	4
206	12	875572	4
206	12	875639	4
206	12	875705	4
206	12	875772	4
206	12	875839	4
206	12	875906	4
206	12	875972	4
206	12	876039	4
206	12	876106	4
206	12	876172	4
206	12	876239	4
206	12	876306	4
206	12	876373	4
206	12	876439	4
206	12	876506	4
206	12	876573	4
206	12	876640	4
206	12	876706	4
206	12	876773	4
206	12	876840	4
206	12	876907	4
206	12	876973	4
206	12	877040	4
206	12	877107	4
206	12	877174	4
206	12	877240	4
206	12	877307	4
206	12	877374	4
206	12	877440	4
206	12	877507	5
206	12	877574	5
206	12	877641	5
206	13	1187672	4
206	13	1187739	4
206	13	1187806	4
206	13	1187872	4
206	13	1187939	4
206	13	1188006	4
206	13	1188073	4
206	13	1188139	4
206	13	1188206	4
206	13	1188273	6
206	13	1188340	6
206	13	1188406	6
206	13	1188473	6
206	13	1188540	6
206	13	1188607	6
206	13	1188673	6
206	13	1188740	6
206	13	1188807	6
206	13	1188873	6
206	13	1188940	6
206	13	1189007	6
206	13	1189074	6
206	13	1189140	6
206	13	1189207	6
206	13	1189274	4
206	13	1189341	4
206	13	1189407	4
206	13	1189474	4
206	13	1189541	4
206	13	1189608	4
206	13	1189674	4
206	13	1189741	4
206	13	1189808	4
206	13	1189874	4
206	13	1189941	4
206	13	1190008	4
206	13	1190075	4
206	13	1190141	4
206	13	1190208	4
206	13	1190275	4
206	13	1190342	4
206	13	1190408	4
206	13	1190475	4
206	13	1190542	4
206	13	1190609	4
206	13	1190675	4
206	13	1190742	4
206	13	1190809	4
206	13	1190876	4
206	13	1190942	4
206	13	1191009	4
206	13	1191076	4
206	13	1191142	4
206	13	1191209	4
206	13	1191276	4
206	13	1191343	4
206	13	1191409	4
206	13	1191476	4
206	13	1191543	4
206	13	1191610	4
206	13	1191676	4
206	13	1191743	4
206	13	1191810	4
206	13	1191877	4
206	13	1191943	3
206	13	1192010	3
206	13	1192077	3
206	13	1192143	3
206	13	1192210	3
206	13	1192277	3
206	13	1192344	3
206	13	1192410	3
206	13	1192477	3
206	13	1192544	3
206	13	1192611	3
206	13	1192677	3
206	13	1192744	3
206	13	1192811	3
206	13	1192878	3
206	13	1192944	3
206	13	1193011	3
206	13	1193078	3
206	13	1193144	4
206	13	1193211	4
206	13	1193278	4
206	13	1193345	4
206	13	1193411	4
206	13	1193478	4
206	13	1193545	4
206	13	1193612	4
206	13	1193678	4
206	13	1193745	4
206	13	1193812	4
206	13	1193879	6
206	13	1193945	6
206	13	1194012	6
206	13	1194079	6
206	13	1194146	6
206	13	1194212	6
206	13	1194279	6
206	13	1194346	6
206	13	1194412	6
206	13	1194479	6
206	13	1194546	6
206	13	1194613	6
206	13	1194679	6
206	13	1194746	6
206	13	1194813	7
206	13	1194880	7
206	13	1194946	7
206	13	1195013	7
206	13	1195080	7
206	13	1195147	7
206	13	1195213	7
206	13	1195280	7
206	13	1195347	7
206	13	1195413	4
206	13	1195480	4
206	13	1195547	4
206	13	1195614	4
206	13	1195680	4
206	13	1195747	4
206	13	1195814	4
206	13	1195881	4
206	13	1195947	4
206	13	1196014	4
206	13	1196081	4
206	13	1196148	4
206	13	1196214	4
206	13	1196281	4
206	13	1196348	4
206	13	1196414	4
206	13	1196481	4
206	13	1196548	4
206	13	1196615	4
206	13	1196681	4
206	13	1196748	4
206	13	1196815	4
206	13	1196882	4
206	13	1196948	4
206	13	1197015	4
206	13	1197082	4
206	13	1197149	4
206	13	1197215	4
206	13	1197282	4
206	13	1197349	4
206	13	1197415	4
206	13	1197482	4
206	13	1197549	4
206	13	1197616	4
206	13	1197682	4
206	13	1197749	4
206	13	1197816	4
206	13	1197883	4
206	13	1197949	4
206	13	1198016	4
206	13	1198083	4
206	13	1198150	4
206	13	1198216	5
206	13	1198283	5
206	13	1198350	5
206	13	1198417	5
206	13	1198483	5
206	13	1198550	5
206	13	1198617	5
206	13	1198683	5
206	13	1198750	5
206	13	1198817	5
206	13	1198884	5
206	13	1198950	4
206	13	1199017	4
206	13	1199084	4
206	13	1199151	4
206	13	1199217	4
206	13	1199284	4
206	13	1199351	4
206	13	1199418	4
206	13	1199484	4
206	13	1199551	4
206	13	1199618	4
206	13	1199684	4
206	13	1199751	4
206	13	1199818	4
206	13	1199885	4
206	13	1199951	4
206	13	1200018	4
206	13	1200085	4
206	13	1200152	4
206	13	1200218	4
206	13	1200285	4
206	13	1200352	4
206	13	1200419	4
206	13	1200485	4
206	13	1200552	4
206	13	1200619	4
206	13	1200685	4
206	13	1200752	4
206	13	1200819	4
206	13	1200886	4
206	13	1200952	4
206	13	1201019	4
206	13	1201086	4
206	13	1201153	4
206	13	1201219	4
206	13	1201286	4
206	13	1201353	4
206	13	1201420	4
206	13	1201486	4
206	13	1201553	4
206	14	1202821	12
206	14	1202888	12
206	14	1202954	12
206	14	1203021	12
206	14	1203088	12
206	14	1203155	12
206	14	1203221	12
206	14	1203288	4
206	14	1203355	4
206	14	1203422	4
206	14	1203488	4
206	14	1203555	4
206	14	1203622	12
206	14	1203689	12
206	14	1203755	12
206	14	1203822	12
206	14	1203889	12
206	14	1203955	12
206	14	1204022	12
206	14	1204089	12
206	14	1204156	12
206	14	1204222	12
206	14	1204289	12
206	14	1204356	12
206	14	1204423	12
206	14	1204489	12
206	14	1204556	12
206	14	1204623	12
206	14	1204690	4
206	14	1204756	4
206	14	1204823	4
206	14	1204890	4
206	14	1204956	4
206	14	1205023	4
206	14	1205090	4
206	14	1205157	4
206	14	1205223	4
206	14	1205290	4
206	14	1205357	4
206	14	1205424	4
206	14	1205490	4
206	14	1205557	4
206	14	1205624	4
206	15	1206825	5
206	15	1206892	5
206	15	1206959	5
206	15	1207025	5
206	15	1207092	5
206	15	1207159	5
206	15	1207225	5
206	15	1207292	5
206	15	1207359	5
206	15	1207426	5
206	15	1207492	5
206	15	1207559	5
206	15	1207626	5
206	15	1207693	5
206	15	1207759	4
206	15	1207826	4
206	15	1207893	4
206	15	1207960	4
206	15	1208026	4
206	15	1208093	4
206	15	1208160	4
206	15	1208226	4
206	15	1208293	4
206	15	1208360	4
206	15	1208427	4
206	15	1208493	4
206	15	1208560	4
206	15	1208627	4
206	15	1208694	4
206	15	1208760	4
206	15	1208827	4
206	15	1208894	4
206	15	1208961	4
206	15	1209027	4
206	15	1209094	4
206	15	1209161	4
206	15	1209227	5
206	15	1209294	5
206	15	1209361	5
206	15	1209428	5
206	15	1209494	5
206	15	1209561	5
206	15	1209628	5
206	15	1209695	5
206	15	1209761	5
206	15	1209828	5
206	15	1209895	5
206	15	1209962	5
206	15	1210028	5
206	15	1210095	5
206	15	1210162	5
206	15	1210229	4
206	15	1210295	4
206	15	1210362	4
206	15	1210429	4
206	15	1210495	4
206	15	1210562	4
206	15	1210629	4
206	15	1210696	4
206	15	1210762	4
206	15	1210829	4
206	15	1210896	3
206	15	1210963	3
206	15	1211029	3
206	15	1211096	3
206	15	1211163	3
206	15	1211230	3
206	15	1211296	3
206	15	1211363	3
206	15	1211430	3
206	15	1211496	3
206	15	1211563	3
206	15	1211630	3
206	15	1211697	3
206	15	1211763	3
206	15	1211830	3
206	15	1211897	3
206	15	1211964	3
206	15	1212030	3
206	15	1212097	4
206	15	1212164	4
206	15	1212231	4
206	15	1212297	4
206	15	1212364	4
206	15	1212431	4
206	15	1212497	4
206	15	1212564	4
206	15	1212631	4
206	15	1212698	4
206	15	1212764	4
206	15	1212831	4
206	15	1212898	4
206	15	1212965	4
206	15	1213031	4
206	15	1213098	4
206	15	1213165	4
206	15	1213232	4
206	15	1213298	4
206	15	1213365	4
206	15	1213432	4
206	15	1213498	4
206	15	1213565	4
206	15	1213632	4
206	15	1213699	4
206	16	1220639	2
206	16	1220706	2
206	16	1220773	2
206	16	1220839	2
206	16	1220906	2
206	16	1220973	2
206	16	1221039	2
206	16	1221106	2
206	16	1221173	2
206	16	1221240	2
206	16	1221306	2
206	16	1221373	2
206	16	1221440	2
206	16	1221507	2
206	16	1221573	2
206	16	1221640	4
206	16	1221707	4
206	16	1221774	4
206	16	1221840	4
206	16	1221907	4
206	16	1221974	2
206	16	1222041	2
206	16	1222107	2
206	16	1222174	2
206	16	1222241	2
206	16	1222307	2
206	16	1222374	2
206	16	1222441	2
206	16	1222508	2
206	16	1222574	2
206	16	1222641	2
206	16	1222708	2
206	16	1222775	2
206	16	1222841	2
206	16	1222908	4
206	16	1222975	4
206	16	1223042	4
206	16	1223108	2
206	16	1223175	2
206	16	1223242	2
206	16	1223308	2
206	16	1223375	2
206	16	1223442	2
206	16	1223509	2
206	16	1223575	2
206	16	1223642	2
206	16	1223709	2
206	16	1223776	2
206	16	1223842	2
206	16	1223909	2
206	16	1223976	2
206	16	1224043	4
206	16	1224109	4
206	16	1224176	4
206	16	1224243	4
206	16	1224309	4
206	16	1224376	4
206	16	1224443	4
206	16	1224510	4
206	16	1224576	4
206	16	1224643	4
206	16	1224710	4
206	16	1224777	4
206	16	1224843	4
206	16	1224910	4
206	16	1224977	4
206	16	1225044	4
206	16	1225110	4
206	16	1225177	4
206	16	1225244	4
206	16	1225310	2
206	16	1225377	2
206	16	1225444	2
206	16	1225511	2
206	16	1225577	2
206	16	1225644	2
206	16	1225711	2
206	16	1225778	2
206	16	1225844	2
206	16	1225910	2
206	16	1225978	2
206	16	1226045	2
206	16	1226111	2
206	16	1226178	2
206	16	1226245	2
206	16	1226312	4
206	16	1226378	4
206	16	1226445	4
206	16	1226512	4
206	16	1226578	4
206	16	1226645	4
206	16	1226712	4
206	16	1226779	4
206	16	1226845	4
206	16	1226912	4
206	16	1226979	4
206	16	1227046	4
206	16	1227112	4
206	16	1227179	4
206	16	1227246	4
206	16	1227313	4
206	16	1227379	4
206	16	1227446	4
206	16	1227513	4
206	16	1227579	4
206	16	1227646	4
206	16	1227713	4
206	16	1227780	4
206	16	1227846	4
206	16	1227913	4
206	16	1227980	4
206	17	1232384	4
206	17	1232451	4
206	17	1232518	4
206	17	1232585	4
206	17	1232651	4
206	17	1232718	4
206	17	1232785	4
206	17	1232851	4
206	17	1232918	4
206	17	1232985	4
206	17	1233052	4
206	17	1233118	4
206	17	1233185	4
206	17	1233252	4
206	17	1233319	4
206	17	1233385	4
206	17	1233452	4
206	17	1233519	4
206	17	1233586	4
206	17	1233652	4
206	17	1233719	4
206	17	1233786	4
206	17	1233852	4
206	17	1233919	4
206	17	1233986	4
206	17	1234053	14
206	17	1234119	14
206	17	1234186	14
206	17	1234253	14
206	17	1234320	14
206	23	1640048	12
206	23	1640115	12
206	23	1640182	12
206	23	1640249	12
206	23	1640315	12
206	23	1640382	12
206	23	1640449	12
206	23	1640516	12
206	23	1640582	12
206	23	1640649	12
206	23	1640716	12
206	23	1640783	12
206	23	1640849	12
206	23	1640916	12
206	23	1640983	12
206	23	1641050	12
206	23	1641116	12
206	23	1641183	12
206	23	1641250	12
206	23	1641316	12
206	23	1641383	12
206	23	1641450	12
206	23	1641517	12
206	23	1641583	12
206	23	1641650	12
206	23	1641717	12
206	23	1641784	12
206	23	1641850	12
206	23	1641917	12
206	23	1641984	12
206	24	1409948	4
206	24	1410015	4
206	24	1410082	4
206	24	1410148	4
206	24	1410215	4
206	24	1410282	12
206	24	1410348	12
206	24	1410415	12
206	24	1410482	12
206	24	1410549	12
206	24	1410615	12
206	24	1410682	12
206	24	1410749	12
206	24	1410816	12
206	24	1410882	12
206	24	1410949	12
206	24	1411016	4
206	24	1411083	4
[truncated: 17,166 more rows]
