# Supplementary material for: Investigating the correspondence between driver head position and glance location
Source: PeerJ Comput Sci. 2018 Feb 19;4:e146. doi: 10.7717/peerj-cs.146 (PMC7924698; doi:10.7717/peerj-cs.146)
Supplement: Supplemental Information 1 — This data set includes separate files for eye glance, facial annotation, head rotation, etc. Background and detailed information of each variable are described in the data dictionary file. [file peerj-cs-04-146-s001.zip › Raw data/clipMaskDynamicVehiclePublicDataV1/clipDynamicFacialAnnotationV1.txt]

trialID	epochID	analystID	timestamp	facialLandmark	x	y
201	5	14	125210	1	365.39349365	322.57998657
201	5	14	125210	2	389.23150635	315.46530151
201	5	14	125210	3	425.7428894	315.67800903
201	5	14	125210	4	438.92709351	312.5289917
201	5	14	125210	5	440.4447937	343.45129395
201	5	14	125210	6	395.91799927	382.36621094
201	5	14	125210	7	442.10580444	373.56939697
201	5	14	125277	1	363.68960571	321.27481079
201	5	14	125277	2	390.37319946	316.77160645
201	5	14	125277	3	424.59140015	315.01599121
201	5	14	125277	4	437.20639038	313.16610718
201	5	14	125277	5	439.29638672	344.09759521
201	5	14	125277	6	394.76040649	381.67959595
201	5	14	125277	7	440.978302	375.57519531
201	5	14	125343	1	364.82528687	321.92749023
201	5	14	125343	2	391.51290894	317.42739868
201	5	14	125343	3	424.59140015	315.01599121
201	5	14	125343	4	436.625	312.50759888
201	5	14	125343	5	438.13000488	343.41891479
201	5	14	125343	6	395.33630371	381.68469238
201	5	14	125343	7	439.82510376	376.22930908
201	5	14	125410	1	364.25720215	321.27508545
201	5	14	125410	2	393.21661377	316.7828064
201	5	14	125410	3	426.30551147	314.37710571
201	5	14	125410	4	438.93328857	313.18231201
201	5	14	125410	5	438.70849609	343.4269104
201	5	14	125410	6	397.07019043	382.37670898
201	5	14	125410	7	440.40820313	376.24060059
201	5	14	125477	1	365.39300537	321.92779541
201	5	14	125477	2	394.35159302	316.13619995
201	5	14	125477	3	426.31079102	315.02978516
201	5	14	125477	4	440.66140747	313.19900513
201	5	14	125477	5	439.86590576	343.44311523
201	5	14	125477	6	399.96490479	383.75891113
201	5	14	125477	7	440.42111206	376.91778564
201	5	14	125544	1	369.36810303	322.58389282
201	5	14	125544	2	396.62179565	314.84381104
201	5	14	125544	3	431.48690796	316.38040161
201	5	14	125544	4	442.98760986	315.18399048
201	5	14	125544	5	442.22119141	346.12969971
201	5	14	125544	6	402.85641479	384.4671936
201	5	14	125544	7	442.17150879	376.9526062
201	5	14	125610	1	371.07168579	322.58621216
201	5	14	125610	2	397.20870972	318.75561523
201	5	14	125610	3	432.07940674	318.34719849
201	5	14	125610	4	443.59960938	318.46380615
201	5	14	125610	5	444.56161499	347.49359131
201	5	14	125610	6	401.71640015	385.81130981
201	5	14	125610	7	445.10580444	377.69049072
201	5	14	125677	1	371.64260864	324.54489136
201	5	14	125677	2	397.790802	321.3678894
201	5	14	125677	3	432.65420532	318.3526001
201	5	14	125677	4	445.33969116	319.13839722
201	5	14	125677	5	447.50930786	350.20169067
201	5	14	125677	6	402.30810547	387.17581177
201	5	14	125677	7	446.23318481	375.68161011
201	5	14	125744	1	370.50750732	325.19610596
201	5	14	125744	2	400.06289673	320.0743103
201	5	14	125744	3	433.81039429	319.01791382
201	5	14	125744	4	447.05899048	317.84710693
201	5	14	125744	5	446.88461304	347.53048706
201	5	14	125744	6	401.13919067	385.80511475
201	5	14	125744	7	447.40270996	375.70629883
201	5	14	125811	1	372.21179199	325.19869995
201	5	14	125811	2	401.77960205	321.3888855
201	5	14	125811	3	435.52999878	318.38018799
201	5	14	125811	4	447.05160522	317.19180298
201	5	14	125811	5	446.89529419	348.19549561
201	5	14	125811	6	401.72351074	386.49020386
201	5	14	125811	7	447.98770142	375.71868896
201	5	14	125877	1	371.64260864	324.54489136
201	5	14	125877	2	398.9236145	320.06838989
201	5	14	125877	3	435.52999878	318.38018799
201	5	14	125877	4	447.62240601	316.54309082
201	5	14	125877	5	447.47650146	348.20498657
201	5	14	125877	6	405.76638794	386.53640747
201	5	14	125877	7	448.05990601	379.11099243
201	5	14	125944	1	370.50561523	323.89041138
201	5	14	125944	2	399.48989868	319.41891479
201	5	14	125944	3	434.94198608	317.06619263
201	5	14	125944	4	445.88839722	316.52389526
201	5	14	125944	5	448.07980347	349.54550171
201	5	14	125944	6	406.33639526	385.86410522
201	5	14	125944	7	447.40270996	375.70629883
201	5	14	126011	1	372.20748901	322.5880127
201	5	14	126011	2	398.92028809	319.41598511
201	5	14	126011	3	433.2354126	319.01229858
201	5	14	126011	4	442.45230103	319.10641479
201	5	14	126011	5	447.50930786	350.20169067
201	5	14	126011	6	406.34429932	386.54330444
201	5	14	126011	7	446.79000854	374.33981323
201	5	14	126078	1	372.20959473	323.89300537
201	5	14	126078	2	399.48989868	319.41891479
201	5	14	126078	3	432.08560181	319.00140381
201	5	14	126078	4	441.30529785	319.74920654
201	5	14	126078	5	446.91690063	349.52630615
201	5	14	126078	6	402.85641479	384.4671936
201	5	14	126078	7	445.01031494	372.9513855
201	5	14	126144	1	369.9367981	323.23699951
201	5	14	126144	2	398.91711426	318.7638855
201	5	14	126144	3	432.05551147	315.73208618
201	5	14	126144	4	445.29650879	315.20819092
201	5	14	126144	5	446.86349487	346.20129395
201	5	14	126144	6	402.8420105	383.11190796
201	5	14	126144	7	445.56750488	371.61209106
201	5	14	126211	1	368.79800415	320.62719727
201	5	14	126211	2	398.90759277	316.80828857
201	5	14	126211	3	429.16778564	313.74798584
201	5	14	126211	4	444.69180298	312.58560181
201	5	14	126211	5	446.25180054	344.20028687
201	5	14	126211	6	399.95169067	382.4046936
201	5	14	126211	7	445.52801514	369.58789063
201	5	14	126278	1	370.50201416	321.28118896
201	5	14	126278	2	398.34130859	317.45721436
201	5	14	126278	3	431.45831299	313.11468506
201	5	14	126278	4	444.12139893	313.23361206
201	5	14	126278	5	446.24169922	343.53689575
201	5	14	126278	6	401.66769409	381.06948853
201	5	14	126278	7	445.55419922	370.93701172
201	5	14	126344	1	368.79730225	319.97549438
201	5	14	126344	2	397.19668579	316.14871216
201	5	14	126344	3	428.5994873	314.39590454
201	5	14	126344	4	440.09811401	314.50079346
201	5	14	126344	5	445.09109497	344.18258667
201	5	14	126344	6	401.10479736	382.41650391
201	5	14	126344	7	444.40020752	371.58889771
201	5	14	126411	1	367.66259766	320.62588501
201	5	14	126411	2	397.19970703	316.80020142
201	5	14	126411	3	428.60501099	315.04888916
201	5	14	126411	4	439.52191162	314.49508667
201	5	14	126411	5	443.35110474	344.15640259
201	5	14	126411	6	398.80529785	383.07009888
201	5	14	126411	7	444.40020752	371.58889771
201	5	14	126478	1	367.09500122	320.62539673
201	5	14	126478	2	396.62759399	316.14620972
201	5	14	126478	3	427.44699097	313.73379517
201	5	14	126478	4	442.96090698	312.56811523
201	5	14	126478	5	441.59350586	342.8052063
201	5	14	126478	6	399.94509888	381.72808838
201	5	14	126478	7	442.66320801	372.22970581
201	5	14	126545	1	367.6619873	319.9743042
201	5	14	126545	2	398.89828491	314.85409546
201	5	14	126545	3	429.73620605	313.10009766
201	5	14	126545	4	442.95440674	311.91461182
201	5	14	126545	5	443.33169556	342.83041382
201	5	14	126545	6	399.93859863	381.0519104
201	5	14	126545	7	442.10580444	373.56939697
201	5	14	126611	1	371.96810913	320.59039307
201	5	14	126611	2	397.67379761	318.55688477
201	5	14	126611	3	426.54721069	314.51071167
201	5	14	126611	4	439.30828857	313.03430176
201	5	14	126611	5	441.38839722	339.71270752
201	5	14	126611	6	398.98239136	380.35949707
201	5	14	126611	7	441.95901489	374.41369629
201	5	14	126678	1	369.33081055	321.60559082
201	5	14	126678	2	396.67080688	316.66751099
201	5	14	126678	3	426.98251343	313.98480225
201	5	14	126678	4	440.63330078	313.04708862
201	5	14	126678	5	443.15658569	339.20080566
201	5	14	126678	6	398.54580688	380.90341187
201	5	14	126678	7	443.74850464	374.44918823
201	5	14	126745	1	367.99841309	322.32141113
201	5	14	126745	2	395.33151245	315.94500732
201	5	14	126745	3	427.40939331	312.40039063
201	5	14	126745	4	439.72970581	310.91879272
201	5	14	126745	5	443.12689209	337.05560303
201	5	14	126745	6	402.50588989	379.29901123
201	5	14	126745	7	443.71630859	372.8039856
201	5	14	126812	1	367.99551392	319.45339966
201	5	14	126812	2	394.65460205	313.79400635
201	5	14	126812	3	426.52209473	311.33538818
201	5	14	126812	4	440.60299683	309.8677063
201	5	14	126812	5	443.54901123	335.45419312
201	5	14	126812	6	402.93109131	377.66110229
201	5	14	126812	7	443.68460083	371.16070557
201	5	14	126878	1	367.99468994	318.73690796
201	5	14	126878	2	395.99020386	313.79959106
201	5	14	126878	3	426.51400757	310.27780151
201	5	14	126878	4	440.59811401	309.33810425
201	5	14	126878	5	444.42959595	334.93060303
201	5	14	126878	6	402.92010498	376.56729126
201	5	14	126878	7	444.56860352	370.63079834
201	5	14	126945	1	369.32818604	319.45489502
201	5	14	126945	2	397.32931519	314.52139282
201	5	14	126945	3	427.38870239	309.75579834
201	5	14	126945	4	441.03479004	308.81271362
201	5	14	126945	5	444.42959595	334.93060303
201	5	14	126945	6	404.69268799	377.13269043
201	5	14	126945	7	445.46328735	370.64840698
201	5	14	127012	1	369.32818604	319.45489502
201	5	14	127012	2	397.99099731	313.09259033
201	5	14	127012	3	429.14691162	309.76940918
201	5	14	127012	4	441.47640991	308.81680298
201	5	14	127012	5	446.20608521	334.95498657
201	5	14	127012	6	404.24520874	376.58108521
201	5	14	127012	7	445.46328735	370.64840698
201	5	14	127079	1	373.99108887	318.02880859
201	5	14	127079	2	399.32400513	312.38290405
201	5	14	127079	3	430.46630859	309.77990723
201	5	14	127079	4	442.35998535	308.82501221
201	5	14	127079	5	446.20608521	334.95498657
201	5	14	127079	6	405.57080078	376.59539795
201	5	14	127079	7	445.46328735	370.64840698
201	5	14	127145	1	375.98910522	317.31640625
201	5	14	127145	2	401.32888794	312.39230347
201	5	14	127145	3	431.34619141	309.78710938
201	5	14	127145	4	443.6809082	308.30789185
201	5	14	127145	5	447.53948975	334.97369385
201	5	14	127145	6	406.00680542	376.05349731
201	5	14	127145	7	446.34768677	370.11889648
201	5	14	127212	1	375.98770142	316.60031128
201	5	14	127212	2	403.33459473	312.40219116
201	5	14	127212	3	431.33770752	308.72940063
201	5	14	127212	4	443.67590332	307.77841187
201	5	14	127212	5	447.51699829	333.36691284
201	5	14	127212	6	406.43121338	374.41931152
201	5	14	127212	7	446.3052063	367.93148804
201	5	14	127279	1	375.98770142	316.60031128
201	5	14	127279	2	403.33459473	312.40219116
201	5	14	127279	3	430.89770508	308.72589111
201	5	14	127279	4	443.23388672	307.77429199
201	5	14	127279	5	447.06518555	332.82550049
201	5	14	127279	6	405.10049438	373.85919189
201	5	14	127279	7	444.96359253	367.90548706
201	5	14	127345	1	373.32229614	316.5954895
201	5	14	127345	2	402.66598511	312.39889526
201	5	14	127345	3	427.82000732	308.70199585
201	5	14	127345	4	441.02508545	307.75408936
201	5	14	127345	5	444.83059692	331.72570801
201	5	14	127345	6	402.45181274	373.83200073
201	5	14	127345	7	442.7394104	368.40930176
201	5	14	127412	1	371.9887085	315.87768555
201	5	14	127412	2	399.33059692	313.81451416
201	5	14	127412	3	426.50601196	309.2204895
201	5	14	127412	4	439.70550537	308.27139282
201	5	14	127412	5	442.61950684	332.23150635
201	5	14	127412	6	402.89318848	373.83639526
201	5	14	127412	7	440.52679443	369.46060181
201	5	14	127479	1	373.32229614	316.5954895
201	5	14	127479	2	398.65908813	313.09561157
201	5	14	127479	3	426.06671143	309.2171936
201	5	14	127479	4	438.82299805	308.26361084
201	5	14	127479	5	441.29638672	332.74920654
201	5	14	127479	6	402.89318848	373.83639526
201	5	14	127479	7	440.07070923	368.90600586
201	5	14	127546	1	373.32580566	318.74411011
201	5	14	127546	2	398.66571045	314.52749634
201	5	14	127546	3	426.9453125	309.2237854
201	5	14	127546	4	439.70550537	308.27139282
201	5	14	127546	5	442.20379639	334.36560059
201	5	14	127546	6	402.89318848	373.83639526
201	5	14	127546	7	440.96328735	368.9223938
201	5	14	127612	1	371.32449341	317.30841064
201	5	14	127612	2	397.32611084	313.8053894
201	5	14	127612	3	428.26361084	309.23388672
201	5	14	127612	4	441.02508545	307.75408936
201	5	14	127612	5	443.97839355	334.38919067
201	5	14	127612	6	403.78140259	374.39120483
201	5	14	127612	7	441.41970825	369.47711182
201	5	14	127679	1	373.98980713	317.31259155
201	5	14	127679	2	398.66571045	314.52749634
201	5	14	127679	3	430.46630859	309.77990723
201	5	14	127679	4	442.79690552	308.29959106
201	5	14	127679	5	445.75448608	334.41329956
201	5	14	127679	6	405.98370361	373.86859131
201	5	14	127679	7	443.19628906	368.96420288
201	5	14	127746	1	377.99038696	318.0368042
201	5	14	127746	2	405.35269165	314.56130981
201	5	14	127746	3	433.98770142	309.80899048
201	5	14	127746	4	445.00759888	308.32049561
201	5	14	127746	5	449.31079102	334.4631958
201	5	14	127746	6	409.52481079	374.45431519
201	5	14	127746	7	448.1388855	370.15499878
201	5	14	127779	1	396.01229858	318.81518555
201	5	14	127779	2	416.75939941	316.78430176
201	5	14	127779	3	-103.6669998	-69.41030121
201	5	14	127779	4	-103.6669998	-69.41030121
201	5	14	127779	5	460.48190308	335.70840454
201	5	14	127779	6	420.15170288	374.59210205
201	5	14	127779	7	-103.6669998	-69.41030121
201	5	14	127863	1	413.73529053	316.89389038
201	5	14	127863	2	433.17001343	311.82409668
201	5	14	127863	3	-103.9629974	-69.65039825
201	5	14	127863	4	-103.9629974	-69.65039825
201	5	14	127863	5	470.00628662	334.65289307
201	5	14	127863	6	433.36331177	372.73400879
201	5	14	127863	7	-103.6669998	-69.41030121
201	5	14	127929	1	416.57931519	314.956604
201	5	14	127929	2	438.92709351	312.5289917
201	5	14	127929	3	-103.9629974	-69.65039825
201	5	14	127929	4	-103.9629974	-69.65039825
201	5	14	127929	5	475.83380127	332.10778809
201	5	14	127929	6	442.04220581	370.1946106
201	5	14	127929	7	-103.9629974	-69.65039825
201	5	14	127996	1	421.72769165	314.99380493
201	5	14	127996	2	438.90881348	310.56988525
201	5	14	127996	3	-103.9629974	-69.65039825
201	5	14	127996	4	-103.9629974	-69.65039825
201	5	14	127996	5	478.79211426	332.82669067
201	5	14	127996	6	446.11160278	369.59939575
201	5	14	127996	7	-103.9629974	-69.65039825
201	5	14	128063	1	425.15921021	314.3678894
201	5	14	128063	2	440.09161377	313.84698486
201	5	14	128063	3	-103.9629974	-69.65039825
201	5	14	128063	4	-103.9629974	-69.65039825
201	5	14	128063	5	479.97198486	332.8494873
201	5	14	128063	6	448.40740967	367.62399292
201	5	14	128063	7	-103.9629974	-69.65039825
201	5	14	128130	1	425.7322998	314.37249756
201	5	14	128130	2	441.82070923	313.86410522
201	5	14	128130	3	-103.9629974	-69.65039825
201	5	14	128130	4	-103.9629974	-69.65039825
201	5	14	128130	5	480.53640747	331.53329468
201	5	14	128130	6	448.9914856	367.63571167
201	5	14	128130	7	-103.9629974	-69.65039825
201	5	14	128196	1	426.30551147	314.37710571
201	5	14	128196	2	442.37780762	311.90890503
201	5	14	128196	3	-103.9629974	-69.65039825
201	5	14	128196	4	-103.9629974	-69.65039825
201	5	14	128196	5	480.53640747	331.53329468
201	5	14	128196	6	447.25280762	368.27441406
201	5	14	128196	7	-103.9629974	-69.65039825
201	5	14	128263	1	425.14898682	313.06311035
201	5	14	128263	2	444.10159302	311.27249146
201	5	14	128263	3	-103.9629974	-69.65039825
201	5	14	128263	4	-103.9629974	-69.65039825
201	5	14	128263	5	480.54928589	332.19699097
201	5	14	128263	6	444.93170166	368.90249634
201	5	14	128263	7	-103.9629974	-69.65039825
201	5	14	128330	1	421.14080811	313.03289795
201	5	14	128330	2	440.07269287	311.88668823
201	5	14	128330	3	-103.9629974	-69.65039825
201	5	14	128330	4	-103.9629974	-69.65039825
201	5	14	128330	5	479.38189697	332.83810425
201	5	14	128330	6	447.26599121	368.94839478
201	5	14	128330	7	-103.9629974	-69.65039825
201	5	14	128397	1	418.29449463	314.96859741
201	5	14	128397	2	436.04980469	312.50241089
201	5	14	128397	3	-103.9629974	-69.65039825
201	5	14	128397	4	-103.9629974	-69.65039825
201	5	14	128397	5	477.02389526	332.79309082
201	5	14	128397	6	447.25280762	368.27441406
201	5	14	128397	7	-103.9629974	-69.65039825
201	5	14	128463	1	416.58380127	315.60879517
201	5	14	128463	2	436.6131897	311.20181274
201	5	14	128463	3	-103.9629974	-69.65039825
201	5	14	128463	4	-103.9629974	-69.65039825
201	5	14	128463	5	475.25769043	332.76010132
201	5	14	128463	6	446.64309692	366.91610718
201	5	14	128463	7	-103.9629974	-69.65039825
201	5	14	128530	1	418.86178589	314.32049561
201	5	14	128530	2	437.19430542	311.8598938
201	5	14	128530	3	-103.9629974	-69.65039825
201	5	14	128530	4	-103.9629974	-69.65039825
201	5	14	128530	5	475.24530029	332.09698486
201	5	14	128530	6	444.89349365	366.88250732
201	5	14	128530	7	-103.9629974	-69.65039825
201	5	14	128597	1	421.1651001	316.29470825
201	5	14	128597	2	441.81420898	313.21029663
201	5	14	128597	3	-103.9629974	-69.65039825
201	5	14	128597	4	-103.9629974	-69.65039825
201	5	14	128597	5	478.20239258	332.81539917
201	5	14	128597	6	446.68218994	368.9367981
201	5	14	128597	7	-103.9629974	-69.65039825
201	5	14	128664	1	418.31820679	318.23181152
201	5	14	128664	2	441.84741211	316.48080444
201	5	14	128664	3	-103.9629974	-69.65039825
201	5	14	128664	4	-103.9629974	-69.65039825
201	5	14	128664	5	479.43450928	335.49520874
201	5	14	128664	6	445.01031494	372.9513855
201	5	14	128664	7	-103.9629974	-69.65039825
201	5	14	128730	1	416.65658569	325.4119873
201	5	14	128730	2	437.28381348	321.01699829
201	5	14	128730	3	-103.9629974	-69.65039825
201	5	14	128730	4	-103.9629974	-69.65039825
201	5	14	128730	5	476.64880371	343.42599487
201	5	14	128730	6	435.79699707	378.86068726
201	5	14	128730	7	-103.9629974	-69.65039825
201	5	14	128797	1	402.75338745	328.19470215
201	5	14	128797	2	428.26290894	324.79321289
201	5	14	128797	3	-104.1740036	-69.78900146
201	5	14	128797	4	-104.1740036	-69.78900146
201	5	14	128797	5	471.55429077	347.25518799
201	5	14	128797	6	426.33880615	384.86621094
201	5	14	128797	7	-104.1740036	-69.78900146
201	5	14	128864	1	391.37210083	327.41409302
201	5	14	128864	2	418.81781006	322.54940796
201	5	14	128864	3	447.74139404	315.77441406
201	5	14	128864	4	457.96200562	315.89489746
201	5	14	128864	5	466.06109619	346.58779907
201	5	14	128864	6	423.42669678	385.62658691
201	5	14	128864	7	456.87179565	379.14138794
201	5	14	128930	1	386.69110107	326.67550659
201	5	14	128930	2	414.78158569	321.79910278
201	5	14	128930	3	444.64041138	315.74069214
201	5	14	128930	4	454.85250854	316.38861084
201	5	14	128930	5	461.56851196	346.50109863
201	5	14	128930	6	419.43908691	386.66598511
201	5	14	128930	7	455.09460449	380.2020874
201	5	14	128997	1	382.02050781	328.09790039
201	5	14	128997	2	412.09710693	321.77990723
201	5	14	128997	3	441.99130249	316.24380493
201	5	14	128997	4	453.06759644	315.83538818
201	5	14	128997	5	457.56390381	348.04779053
201	5	14	128997	6	415.00250244	387.15100098
201	5	14	128997	7	452.84249878	380.14849854
201	5	14	129064	1	379.35559082	330.24920654
201	5	14	129064	2	406.72909546	321.02600098
201	5	14	129064	3	439.3447876	316.74758911
201	5	14	129064	4	450.42138672	317.39950562
201	5	14	129064	5	455.77319336	348.01528931
201	5	14	129064	6	411.45080566	387.10119629
201	5	14	129064	7	451.95498657	380.67959595
201	5	14	129131	1	378.01998901	330.24551392
201	5	14	129131	2	407.39471436	320.31188965
201	5	14	129131	3	438.90310669	316.74310303
201	5	14	129131	4	449.97750854	317.39428711
201	5	14	129131	5	454.44088745	348.53170776
201	5	14	129131	6	410.5848999	388.74539185
201	5	14	129131	7	451.50500488	380.6690979
201	5	14	129197	1	378.01809692	329.52560425
201	5	14	129197	2	407.39028931	319.59368896
201	5	14	129197	3	438.90838623	317.27398682
201	5	14	129197	4	449.53359985	317.38919067
201	5	14	129197	5	454.44088745	348.53170776
201	5	14	129197	6	410.57769775	388.19311523
201	5	14	129197	7	451.50500488	380.6690979
201	5	14	129264	1	378.0144043	328.08639526
201	5	14	129264	2	405.38949585	321.01791382
201	5	14	129264	3	437.57830811	316.73001099
201	5	14	129264	4	449.53359985	317.38919067
201	5	14	129264	5	454.44088745	348.53170776
201	5	14	129264	6	409.68328857	387.62930298
201	5	14	129264	7	451.04260254	380.10668945
201	5	14	129331	1	377.34341431	326.64651489
201	5	14	129331	2	404.71139526	319.57778931
201	5	14	129331	3	437.13690186	316.72558594
201	5	14	129331	4	449.52139282	316.32580566
201	5	14	129331	5	452.625	346.88031006
201	5	14	129331	6	409.23278809	387.07180786
201	5	14	129331	7	451.48001099	379.56530762
201	5	14	129398	1	375.33840942	325.20471191
201	5	14	129398	2	402.69558716	318.13140869
201	5	14	129398	3	436.23410034	314.59539795
201	5	14	129398	4	448.16711426	314.18579102
201	5	14	129398	5	451.26748657	345.77868652
201	5	14	129398	6	407.88259888	385.40148926
201	5	14	129398	7	450.9934082	377.90109253
201	5	14	129464	1	375.33691406	324.48638916
201	5	14	129464	2	400.68499756	317.40359497
201	5	14	129464	3	434.01998901	313.51519775
201	5	14	129464	4	446.38339233	313.10519409
201	5	14	129464	5	448.55749512	343.58010864
201	5	14	129464	6	407.42001343	383.74499512
201	5	14	129464	7	449.17248535	376.76000977
201	5	14	129531	1	371.33059692	321.60839844
201	5	14	129531	2	398.66900635	315.24380493
201	5	14	129531	3	430.49240112	312.95498657
201	5	14	129531	4	444.17010498	313.08230591
201	5	14	129531	5	446.30670166	341.93179321
201	5	14	129531	6	406.53430176	383.73440552
201	5	14	129531	7	448.26309204	376.19039917
201	5	14	129598	1	368.0007019	324.47470093
201	5	14	129598	2	398.67230225	315.96020508
201	5	14	129598	3	430.49240112	312.95498657
201	5	14	129598	4	443.28540039	313.07330322
201	5	14	129598	5	444.97250366	341.9118042
201	5	14	129598	6	404.73950195	381.51629639
201	5	14	129598	7	447.35449219	375.62149048
201	5	14	129665	1	370.6690979	325.19628906
201	5	14	129665	2	399.34420776	316.68011475
201	5	14	129665	3	430.93710327	313.4881897
201	5	14	129665	4	444.17010498	313.08230591
201	5	14	129665	5	445.41711426	341.918396
201	5	14	129665	6	405.63650513	382.62469482
201	5	14	129665	7	446.91751099	376.16171265
201	5	14	129731	1	372.00189209	324.48010254
201	5	14	129731	2	398.67919922	317.39370728
201	5	14	129731	3	432.7171936	315.62329102
201	5	14	129731	4	445.94619751	313.63119507
201	5	14	129731	5	445.87799072	343.00061035
201	5	14	129731	6	406.96438599	382.64019775
201	5	14	129731	7	446.94049072	377.26168823
201	5	14	129798	1	373.33578491	324.48251343
201	5	14	129798	2	402.01901245	316.69360352
201	5	14	129798	3	433.15301514	315.09710693
201	5	14	129798	4	445.94619751	313.63119507
201	5	14	129798	5	446.75979614	342.47628784
201	5	14	129798	6	406.51550293	382.08569336
201	5	14	129798	7	447.38909912	377.27130127
201	5	14	129865	1	375.33538818	323.76831055
201	5	14	129865	2	408.04290771	316.72729492
201	5	14	129865	3	435.35699463	315.11740112
201	5	14	129865	4	447.72390747	314.18099976
201	5	14	129865	5	448.99450684	343.04879761
201	5	14	129865	6	405.63650513	382.62469482
201	5	14	129865	7	447.38909912	377.27130127
201	5	14	129931	1	374.00408936	325.20199585
201	5	14	129931	2	404.02609253	316.70431519
201	5	14	129931	3	434.91110229	314.58309937
201	5	14	129931	4	447.2749939	313.64529419
201	5	14	129931	5	447.64181519	341.9520874
201	5	14	129931	6	404.30899048	382.60958862
201	5	14	129931	7	448.28649902	377.29071045
201	5	14	129998	1	373.33319092	323.04660034
201	5	14	129998	2	401.35379028	317.40710449
201	5	14	129998	3	433.13879395	313.50738525
201	5	14	129998	4	445.49240112	312.56539917
201	5	14	129998	5	447.20489502	342.48309326
201	5	14	129998	6	404.74551392	382.06530762
201	5	14	129998	7	448.28649902	377.29071045
201	5	14	130065	1	372.66641235	323.04541016
201	5	14	130065	2	399.34768677	317.39691162
201	5	14	130065	3	433.14819336	314.56710815
201	5	14	130065	4	445.0552063	313.09140015
201	5	14	130065	5	447.20489502	342.48309326
201	5	14	130065	6	404.74551392	382.06530762
201	5	14	130065	7	448.72360229	376.75021362
201	5	14	130132	1	373.33578491	324.48251343
201	5	14	130132	2	402.02648926	318.12780762
201	5	14	130132	3	434.91110229	314.58309937
201	5	14	130132	4	446.39471436	314.16668701
201	5	14	130132	5	449.87728882	342.52468872
201	5	14	130132	6	406.07290649	382.08050537
201	5	14	130132	7	446.96258545	378.31280518
201	5	14	130198	1	376.67269897	325.20761108
201	5	14	130198	2	404.70330811	318.14248657
201	5	14	130198	3	435.80300903	315.65179443
201	5	14	130198	4	447.73550415	315.24319458
201	5	14	130198	5	449.87728882	342.52468872
201	5	14	130198	6	406.09161377	383.72909546
201	5	14	130198	7	450.98120117	377.35031128
201	5	14	130265	1	378.67269897	324.49411011
201	5	14	130265	2	408.7170105	317.44869995
201	5	14	130265	3	438.90838623	317.27398682
201	5	14	130265	4	449.51528931	315.79431152
201	5	14	130265	5	452.12451172	343.63751221
201	5	14	130265	6	407.87600708	384.85089111
201	5	14	130265	7	450.98120117	377.35031128
201	5	14	130332	1	382.67700195	324.50549316
201	5	14	130332	2	405.37271118	318.14630127
201	5	14	130332	3	440.67050171	316.7611084
201	5	14	130332	4	451.29690552	316.34631348
201	5	14	130332	5	454.38439941	345.29220581
201	5	14	130332	6	409.65548706	385.42388916
201	5	14	130332	7	452.80459595	378.4934082
201	5	14	130399	1	382.00738525	323.78518677
201	5	14	130399	2	407.38589478	318.87579346
201	5	14	130399	3	440.2394104	317.81860352
201	5	14	130399	4	450.4276123	317.93148804
201	5	14	130399	5	457.07730103	345.8788147
201	5	14	130399	6	410.54928589	385.98651123
201	5	14	130399	7	452.80459595	378.4934082
201	5	14	130465	1	383.34460449	324.50759888
201	5	14	130465	2	406.03808594	317.43280029
201	5	14	130465	3	439.3447876	316.74758911
201	5	14	130465	4	450.42138672	317.39950562
201	5	14	130465	5	456.60140991	344.25219727
201	5	14	130465	6	408.76901245	385.41259766
201	5	14	130465	7	451.91729736	379.02398682
201	5	14	130532	1	382.67929077	325.22399902
201	5	14	130532	2	408.06030273	319.59790039
201	5	14	130532	3	437.13171387	316.19500732
201	5	14	130532	4	449.07168579	315.78930664
201	5	14	130532	5	454.35699463	343.67471313
201	5	14	130532	6	408.76220703	384.86199951
201	5	14	130532	7	450.09460449	377.88088989
201	5	14	130599	1	381.33999634	323.78320313
201	5	14	130599	2	405.38519287	320.29971313
201	5	14	130599	3	436.69039917	316.19070435
201	5	14	130599	4	449.52139282	316.32580566
201	5	14	130599	5	451.67819214	343.63018799
201	5	14	130599	6	407.42651367	384.29510498
201	5	14	130599	7	450.07058716	376.77978516
201	5	14	130666	1	380.67669678	325.21798706
201	5	14	130666	2	412.74829102	318.91030884
201	5	14	130666	3	438.47750854	318.331604
201	5	14	130666	4	449.53359985	317.38919067
201	5	14	130666	5	452.57080078	343.64489746
201	5	14	130666	6	406.57290649	387.03839111
201	5	14	130666	7	450.9934082	377.90109253
201	5	14	130732	1	384.68469238	325.9493103
201	5	14	130732	2	407.38589478	318.87579346
201	5	14	130732	3	439.35559082	317.80950928
201	5	14	130732	4	451.75360107	317.41531372
201	5	14	130732	5	453.93759155	345.28460693
201	5	14	130732	6	407.45928955	387.04928589
201	5	14	130732	7	451.04260254	380.10668945
201	5	14	130799	1	382.00949097	324.50338745
201	5	14	130799	2	407.39910889	321.0302124
201	5	14	130799	3	439.3611145	318.34060669
201	5	14	130799	4	452.64871216	317.95800781
201	5	14	130799	5	454.39370728	345.83169556
201	5	14	130799	6	405.67388916	385.92541504
201	5	14	130799	7	451.50500488	380.6690979
201	5	14	130866	1	380.67471313	324.49951172
201	5	14	130866	2	406.72479248	320.30770874
201	5	14	130866	3	436.69558716	316.72131348
201	5	14	130866	4	449.51528931	315.79431152
201	5	14	130866	5	451.68701172	344.16891479
201	5	14	130866	6	404.76971436	384.26370239
201	5	14	130866	7	449.68161011	379.52429199
201	5	14	130932	1	377.33828735	324.49090576
201	5	14	130932	2	404.70730591	318.85998535
201	5	14	130932	3	434.04418945	316.16571045
201	5	14	130932	4	447.29229736	315.23831177
201	5	14	130932	5	448.55749512	343.58010864
201	5	14	130932	6	400.31289673	380.92080688
201	5	14	130932	7	446.0322876	376.69259644
201	5	14	130999	1	377.331604	321.61968994
201	5	14	130999	2	407.36889648	316.00619507
201	5	14	130999	3	433.14349365	314.03720093
201	5	14	130999	4	446.83200073	313.64059448
201	5	14	130999	5	447.65008545	342.48989868
201	5	14	130999	6	398.08428955	378.70788574
201	5	14	130999	7	444.21789551	375.55630493
201	5	14	131066	1	379.99411011	319.47491455
201	5	14	131066	2	407.36889648	316.00619507
201	5	14	131066	3	435.34719849	314.05709839
201	5	14	131066	4	449.93508911	313.67419434
201	5	14	131066	5	449.88580322	343.06289673
201	5	14	131066	6	398.9520874	377.07489014
201	5	14	131066	7	445.52828979	373.93670654
201	5	14	131133	1	388.00830078	321.65161133
201	5	14	131133	2	413.40930176	317.47891235
201	5	14	131133	3	439.78659058	316.75210571
201	5	14	131133	4	453.956604	315.8460083
201	5	14	131133	5	456.61080933	344.79159546
201	5	14	131133	6	401.62219238	379.28988647
201	5	14	131133	7	447.82611084	376.73080444
201	5	14	131199	1	400.04598999	323.1427002
201	5	14	131199	2	424.87960815	323.32058716
201	5	14	131199	3	450.54699707	316.83331299
201	5	14	131199	4	460.13250732	316.95129395
201	5	14	131199	5	464.44100952	345.17459106
201	5	14	131199	6	415.730896	379.55059814
201	5	14	131199	7	455.47711182	378.95568848
201	5	14	131266	1	419.48431396	321.83520508
201	5	14	131266	2	438.32940674	318.40820313
201	5	14	131266	3	-104.1740036	-69.78900146
201	5	14	131266	4	-104.1740036	-69.78900146
201	5	14	131266	5	479.07769775	343.01098633
201	5	14	131266	6	433.75878906	379.77160645
201	5	14	131266	7	-104.1740036	-69.78900146
201	5	14	131333	1	426.93450928	320.91699219
201	5	14	131333	2	447.07400513	319.15811157
201	5	14	131333	3	-103.9629974	-69.65039825
201	5	14	131333	4	-103.9629974	-69.65039825
201	5	14	131333	5	487.90359497	343.67718506
201	5	14	131333	6	442.74191284	376.28689575
201	5	14	131333	7	-103.9629974	-69.65039825
201	5	14	131400	1	430.96078491	321.60879517
201	5	14	131400	2	452.86468506	319.22720337
201	5	14	131400	3	-103.9629974	-69.65039825
201	5	14	131400	4	-103.9629974	-69.65039825
201	5	14	131400	5	492.00750732	341.09979248
201	5	14	131400	6	444.52130127	377.67819214
201	5	14	131400	7	-103.9629974	-69.65039825
201	5	14	131466	1	433.81680298	319.6723938
201	5	14	131466	2	450.53091431	317.88720703
201	5	14	131466	3	-103.9629974	-69.65039825
201	5	14	131466	4	-103.9629974	-69.65039825
201	5	14	131466	5	491.99160767	340.43121338
201	5	14	131466	6	445.62130737	374.31561279
201	5	14	131466	7	-103.9629974	-69.65039825
201	5	14	131533	1	436.09909058	317.73150635
201	5	14	131533	2	452.84060669	317.25900269
201	5	14	131533	3	-103.9629974	-69.65039825
201	5	14	131533	4	-103.9629974	-69.65039825
201	5	14	131533	5	493.13650513	338.45431519
201	5	14	131533	6	448.53030396	373.69989014
201	5	14	131533	7	-103.9629974	-69.65039825
201	5	14	131600	1	437.23760986	316.43438721
201	5	14	131600	2	455.13668823	315.3197937
201	5	14	131600	3	-103.9629974	-69.65039825
201	5	14	131600	4	-103.9629974	-69.65039825
201	5	14	131600	5	493.70150757	337.13250732
201	5	14	131600	6	452.58511353	371.75869751
201	5	14	131600	7	-103.9629974	-69.65039825
201	5	14	131667	1	437.22491455	315.12658691
201	5	14	131667	2	455.70901489	314.67120361
201	5	14	131667	3	-103.9629974	-69.65039825
201	5	14	131667	4	-103.9629974	-69.65039825
201	5	14	131667	5	496.04211426	335.18481445
201	5	14	131667	6	454.35818481	372.47399902
201	5	14	131667	7	-103.9629974	-69.65039825
201	5	14	131733	1	436.65560913	315.77481079
201	5	14	131733	2	455.10559082	312.6987915
201	5	14	131733	3	-103.9629974	-69.65039825
201	5	14	131733	4	-103.9629974	-69.65039825
201	5	14	131733	5	495.46051025	335.83850098
201	5	14	131733	6	451.39950562	371.05758667
201	5	14	131733	7	-103.9629974	-69.65039825
201	5	14	131800	1	436.64318848	314.46749878
201	5	14	131800	2	458.02349854	314.04370117
201	5	14	131800	3	-103.9629974	-69.65039825
201	5	14	131800	4	-103.9629974	-69.65039825
201	5	14	131800	5	496.02661133	334.51760864
201	5	14	131800	6	454.29928589	369.76971436
201	5	14	131800	7	-103.9629974	-69.65039825
201	5	14	131867	1	438.38919067	316.44570923
201	5	14	131867	2	456.86999512	314.68521118
201	5	14	131867	3	-103.9629974	-69.65039825
201	5	14	131867	4	-103.9629974	-69.65039825
201	5	14	131867	5	496.04211426	335.18481445
201	5	14	131867	6	454.31390381	370.4453125
201	5	14	131867	7	-103.9629974	-69.65039825
201	5	14	131934	1	439.54141235	316.45721436
201	5	14	131934	2	455.15270996	316.63128662
201	5	14	131934	3	-103.9629974	-69.65039825
201	5	14	131934	4	-103.9629974	-69.65039825
201	5	14	131934	5	494.84820557	335.15759277
201	5	14	131934	6	453.14199829	370.41970825
201	5	14	131934	7	-103.9629974	-69.65039825
201	5	14	132000	1	436.09909058	317.73150635
201	5	14	132000	2	455.13668823	315.3197937
201	5	14	132000	3	-103.9629974	-69.65039825
201	5	14	132000	4	-103.9629974	-69.65039825
201	5	14	132000	5	494.2980957	337.14620972
201	5	14	132000	6	450.82839966	371.72079468
201	5	14	132000	7	-103.9629974	-69.65039825
201	5	14	132067	1	430.918396	317.02890015
201	5	14	132067	2	448.7644043	315.2460022
201	5	14	132067	3	-103.9629974	-69.65039825
201	5	14	132067	4	-103.9629974	-69.65039825
201	5	14	132067	5	490.73809814	337.73208618
201	5	14	132067	6	446.76251221	372.98699951
201	5	14	132067	7	-103.9629974	-69.65039825
201	5	14	132134	1	425.75900269	317.63760376
201	5	14	132134	2	445.88839722	316.52389526
201	5	14	132134	3	-103.9629974	-69.65039825
201	5	14	132134	4	-103.9629974	-69.65039825
201	5	14	132134	5	486.62271118	339.64089966
201	5	14	132134	6	439.2421875	376.21798706
201	5	14	132134	7	-103.9629974	-69.65039825
201	5	14	132200	1	422.90908813	319.57449341
201	5	14	132200	2	440.12438965	317.11749268
201	5	14	132200	3	-103.9629974	-69.65039825
201	5	14	132200	4	-103.9629974	-69.65039825
201	5	14	132200	5	481.27560425	338.85888672
201	5	14	132200	6	435.16589355	376.14169312
201	5	14	132200	7	-103.9629974	-69.65039825
201	5	14	132267	1	416.61169434	319.52539063
201	5	14	132267	2	435.49868774	315.11019897
201	5	14	132267	3	-103.9629974	-69.65039825
201	5	14	132267	4	-103.9629974	-69.65039825
201	5	14	132267	5	478.33538818	339.46350098
201	5	14	132267	6	432.28170776	377.44259644
201	5	14	132267	7	-103.9629974	-69.65039825
201	5	14	132334	1	416.04458618	320.17449951
201	5	14	132334	2	434.94830322	317.7203064
201	5	14	132334	3	-103.9629974	-69.65039825
201	5	14	132334	4	-103.9629974	-69.65039825
201	5	14	132334	5	476.59280396	340.75918579
201	5	14	132334	6	428.21539307	377.37280273
201	5	14	132334	7	-103.9629974	-69.65039825
201	5	14	132401	1	412.61468506	320.15008545
201	5	14	132401	2	432.64810181	317.69848633
201	5	14	132401	3	-103.9629974	-69.65039825
201	5	14	132401	4	-103.9629974	-69.65039825
201	5	14	132401	5	476.03070068	342.07980347
201	5	14	132401	6	428.23748779	378.72601318
201	5	14	132401	7	-103.9629974	-69.65039825
201	5	14	132467	1	409.77590942	322.74438477
201	5	14	132467	2	433.82321167	320.3270874
201	5	14	132467	3	-103.9629974	-69.65039825
201	5	14	132467	4	-103.9629974	-69.65039825
201	5	14	132467	5	473.67349243	342.03149414
201	5	14	132467	6	424.75570679	378.66891479
201	5	14	132467	7	-103.9629974	-69.65039825
201	5	14	132534	1	405.77160645	321.4119873
201	5	14	132534	2	429.21310425	318.9750061
201	5	14	132534	3	-103.9629974	-69.65039825
201	5	14	132534	4	-103.9629974	-69.65039825
201	5	14	132534	5	470.77178955	343.97119141
201	5	14	132534	6	423.02670288	379.31820679
201	5	14	132534	7	-103.9629974	-69.65039825
201	5	14	132601	1	401.40090942	326.02670288
201	5	14	132601	2	426.18270874	318.29458618
201	5	14	132601	3	-104.1740036	-69.78900146
201	5	14	132601	4	-104.1740036	-69.78900146
201	5	14	132601	5	467.33999634	343.5038147
201	5	14	132601	6	420.82931519	381.04440308
201	5	14	132601	7	-104.1740036	-69.78900146
201	5	14	132668	1	392.70608521	326.70071411
201	5	14	132668	2	422.82949829	319.70458984
201	5	14	132668	3	-104.1740036	-69.78900146
201	5	14	132668	4	-104.1740036	-69.78900146
201	5	14	132668	5	463.22491455	344.15759277
201	5	14	132668	6	418.85418701	385.49209595
201	5	14	132668	7	-104.1740036	-69.78900146
201	5	14	132734	1	390.70669556	328.13079834
201	5	14	132734	2	418.82931519	323.98910522
201	5	14	132734	3	439.3447876	316.74758911
201	5	14	132734	4	451.73028564	315.43539429
201	5	14	132734	5	460.20870972	345.71011353
201	5	14	132734	6	413.67779541	387.68811035
201	5	14	132734	7	453.21578979	376.79180908
201	5	14	132801	1	390.05389404	331.72949219
201	5	14	132801	2	416.14099121	323.96780396
201	5	14	132801	3	438.04119873	318.85818481
201	5	14	132801	4	449.97311401	317.01858521
201	5	14	132801	5	458.894104	347.31500244
201	5	14	132801	6	413.27978516	391.01699829
201	5	14	132801	7	454.20550537	380.69488525
201	5	14	132868	1	390.05718994	332.45050049
201	5	14	132868	2	412.83221436	330.42849731
201	5	14	132868	3	437.6104126	319.91629028
201	5	14	132868	4	449.99191284	318.62298584
201	5	14	132868	5	458.48620605	349.48168945
201	5	14	132868	6	413.30331421	392.6882019
201	5	14	132868	7	456.02191162	381.29440308
201	5	14	132935	1	387.3848877	333.16000366
201	5	14	132935	2	412.80459595	326.82290649
201	5	14	132935	3	437.62139893	320.97930908
201	5	14	132935	4	449.99829102	319.15811157
201	5	14	132935	5	458.49649048	350.02590942
201	5	14	132935	6	413.74798584	392.69470215
201	5	14	132935	7	455.55770874	380.7276001
201	5	14	133001	1	384.04190063	333.14691162
201	5	14	133001	2	410.11959839	326.80319214
201	5	14	133001	3	434.52069092	319.88519287
201	5	14	133001	4	447.77960205	319.13198853
201	5	14	133001	5	456.25640869	349.98410034
201	5	14	133001	6	411.0809021	392.65618896
201	5	14	133001	7	452.85430908	380.66281128
201	5	14	133068	1	376.01690674	330.24050903
201	5	14	133068	2	399.38070679	323.85778809
201	5	14	133068	3	428.76849365	317.17858887
201	5	14	133068	4	441.96029663	313.19540405
201	5	14	133068	5	451.25479126	345.01141357
201	5	14	133068	6	405.30880737	392.57971191
201	5	14	133068	7	449.63220215	377.2644043
201	5	14	133135	1	373.33969116	326.63790894
201	5	14	133135	2	397.36999512	323.12869263
201	5	14	133135	3	427.87509155	315.58099365
201	5	14	133135	4	438.85299683	311.56680298
201	5	14	133135	5	449.41940308	341.73440552
201	5	14	133135	6	404.83248901	389.79299927
201	5	14	133135	7	446.43389893	374.43341064
201	5	14	133201	1	374.6697998	324.48498535
201	5	14	133201	2	400.04220581	322.42419434
201	5	14	133201	3	425.2204895	313.44140625
201	5	14	133201	4	437.51950073	310.48968506
201	5	14	133201	5	447.62179565	340.62600708
201	5	14	133201	6	403.47799683	387.55731201
201	5	14	133201	7	445.52688599	373.86309814
201	5	14	133268	1	375.33990479	325.92318726
201	5	14	133268	2	401.37280273	320.99490356
201	5	14	133268	3	425.64749146	311.85751343
201	5	14	133268	4	438.83349609	309.43701172
201	5	14	133268	5	448.05059814	339.55218506
201	5	14	133268	6	403.44769287	384.78799438
201	5	14	133268	7	444.64230347	374.396698
201	5	14	133335	1	380.01519775	327.37258911
201	5	14	133335	2	406.42800903	321.25170898
201	5	14	133335	3	427.42651367	314.51791382
201	5	14	133335	4	441.50790405	312.12490845
201	5	14	133335	5	449.41940308	341.73440552
201	5	14	133335	6	405.19979858	383.14929199
201	5	14	133335	7	446.01971436	376.08108521
201	5	14	133402	1	384.01928711	326.66598511
201	5	14	133402	2	405.41589355	325.331604
201	5	14	133402	3	430.52929688	317.1940918
201	5	14	133402	4	445.05108643	312.69329834
201	5	14	133402	5	452.55801392	342.86660767
201	5	14	133402	6	407.92300415	388.72070313
201	5	14	133402	7	448.74609375	377.79818726
201	5	14	133468	1	380.02349854	330.25109863
201	5	14	133468	2	403.41018677	326.03869629
201	5	14	133468	3	432.29110718	317.21011353
201	5	14	133468	4	446.39050293	313.77420044
201	5	14	133468	5	453.04031372	345.04119873
201	5	14	133468	6	409.73339844	391.52380371
201	5	14	133468	7	448.79418945	380.01480103
201	5	14	133535	1	380.69799805	332.41448975
201	5	14	133535	2	398.05770874	326.72750854
201	5	14	133535	3	432.76190186	320.39910889
201	5	14	133535	4	445.53930664	316.96859741
201	5	14	133535	5	453.08660889	347.7539978
201	5	14	133535	6	409.76290894	393.75259399
201	5	14	133535	7	448.39389038	382.22491455
201	5	14	133602	1	375.35580444	333.12078857
201	5	14	133602	2	402.07479858	326.75039673
201	5	14	133602	3	430.13790894	322.49880981
201	5	14	133602	4	445.10220337	317.49798584
201	5	14	133602	5	450.86279297	348.25860596
201	5	14	133602	6	405.76599121	393.69970703
201	5	14	133602	7	447.94448853	382.21469116
201	5	14	133669	1	373.35809326	336.00201416
201	5	14	133669	2	400.76080322	331.06539917
201	5	14	133669	3	431.0401001	324.63430786
201	5	14	133669	4	446.45559692	319.65148926
201	5	14	133669	5	450.00698853	350.41619873
201	5	14	133669	6	408.0295105	397.07910156
201	5	14	133669	7	449.83200073	386.15179443
201	5	14	133734	1	377.3855896	342.52011108
201	5	14	133734	2	403.46551514	334.69198608
201	5	14	133734	3	432.40740967	328.90829468
201	5	14	133734	4	450.05108643	323.44290161
201	5	14	133734	5	451.89129639	355.89358521
201	5	14	133734	6	409.39389038	399.33731079
201	5	14	133734	7	451.72821045	390.10549927
201	5	14	133802	1	379.39749146	343.97570801
201	5	14	133802	2	402.15310669	339.02249146
201	5	14	133802	3	434.22171021	333.19750977
201	5	14	133802	4	454.10449219	327.25299072
201	5	14	133802	5	453.76559448	360.29928589
201	5	14	133802	6	409.8862915	402.71191406
201	5	14	133802	7	453.61911011	393.51480103
201	5	14	133869	1	379.39990234	344.70080566
201	5	14	133869	2	404.17730713	340.48568726
201	5	14	133869	3	435.10580444	333.20788574
201	5	14	133869	4	454.59609985	330.4861145
201	5	14	133869	5	453.77639771	360.84658813
201	5	14	133869	6	410.3644104	404.97000122
201	5	14	133869	7	453.22518921	395.75048828
201	5	14	133936	1	377.39199829	344.69439697
201	5	14	133936	2	402.81430054	337.57958984
201	5	14	133936	3	433.7796936	333.19241333
201	5	14	133936	4	449.68411255	329.34161377
201	5	14	133936	5	451.56829834	362.44509888
201	5	14	133936	6	408.57369995	404.38009644
201	5	14	133936	7	451.84020996	394.59039307
201	5	14	134002	1	374.04440308	343.96020508
201	5	14	134002	2	396.11291504	338.26010132
201	5	14	134002	3	429.34170532	331.00830078
201	5	14	134002	4	446.08920288	326.07391357
201	5	14	134002	5	448.42510986	361.83691406
201	5	14	134002	6	404.56600952	404.3237915
201	5	14	134002	7	448.62609863	392.26620483
201	5	14	134069	1	373.37380981	343.23400879
201	5	14	134069	2	397.42800903	333.93170166
201	5	14	134069	3	427.56729126	329.92370605
201	5	14	134069	4	442.97949219	325.49990845
201	5	14	134069	5	444.39471436	361.21578979
201	5	14	134069	6	402.32769775	403.17001343
201	5	14	134069	7	447.69830322	391.1242981
201	5	14	134136	1	374.70980835	342.51278687
201	5	14	134136	2	397.44049072	336.0987854
201	5	14	134136	3	428.00799561	329.92819214
201	5	14	134136	4	444.30880737	325.51580811
201	5	14	134136	5	444.39471436	361.21578979
201	5	14	134136	6	399.68609619	405.38729858
201	5	14	134136	7	445.94970703	393.32089233
201	5	14	134202	1	375.37869263	342.51449585
201	5	14	134202	2	400.38708496	335.02749634
201	5	14	134202	3	429.33050537	329.94180298
201	5	14	134202	4	444.75869751	326.05740356
201	5	14	134202	5	445.68539429	358.50830078
201	5	14	134202	6	400.13739014	405.95599365
201	5	14	134202	7	447.72479248	392.24411011
201	5	14	134269	1	374.04098511	342.5111084
201	5	14	134269	2	403.45111084	332.52539063
201	5	14	134269	3	428.87341309	328.33850098
201	5	14	134269	4	443.85281372	324.43869019
201	5	14	134269	5	445.22970581	357.95471191
201	5	14	134269	6	401.00039673	403.71551514
201	5	14	134269	7	448.13549805	390.57580566
201	5	14	134336	1	372.70181274	341.78399658
201	5	14	134336	2	400.1171875	335.39260864
201	5	14	134336	3	430.1960144	328.35198975
201	5	14	134336	4	447.40039063	324.48168945
201	5	14	134336	5	448.35479736	358.0105896
201	5	14	134336	6	402.33450317	403.73220825
201	5	14	134336	7	449.95150757	391.1796875
201	5	14	134403	1	378.05459595	342.52209473
201	5	14	134403	2	406.81561279	333.99310303
201	5	14	134403	3	435.06890869	330.00408936
201	5	14	134403	4	450.9677124	325.59991455
201	5	14	134403	5	451.9631958	359.71710205
201	5	14	134403	6	405.44891357	403.77319336
201	5	14	134403	7	451.79769897	392.90649414
201	5	14	134469	1	380.73370361	343.25549316
201	5	14	134469	2	407.49209595	334.72070313
201	5	14	134469	3	438.58779907	328.44430542
201	5	14	134469	4	454.52020264	325.11068726
201	5	14	134469	5	454.61920166	358.12921143
201	5	14	134469	6	408.55789185	403.25460815
201	5	14	134469	7	454.96109009	392.98950195
201	5	14	134536	1	383.40560913	341.81658936
201	5	14	134536	2	412.20071411	335.48080444
201	5	14	134536	3	439.93438721	330.06109619
201	5	14	134536	4	455.4487915	327.80929565
201	5	14	134536	5	456.456604	360.35348511
201	5	14	134536	6	409.4487915	403.2677002
201	5	14	134536	7	454.99038696	394.11260986
201	5	14	134603	1	383.42001343	345.4413147
201	5	14	134603	2	408.19119263	338.34329224
201	5	14	134603	3	439.9473877	331.12921143
201	5	14	134603	4	455.00311279	327.80300903
201	5	14	134603	5	455.58129883	361.43060303
201	5	14	134603	6	407.22210693	403.23550415
201	5	14	134603	7	454.53799438	394.10049438
201	5	14	134670	1	380.73120117	342.53091431
201	5	14	134670	2	404.15139771	336.86560059
201	5	14	134670	3	438.1578064	329.50619507
201	5	14	134670	4	452.75408936	326.16040039
201	5	14	134670	5	455.09970093	359.77880859
201	5	14	134670	6	405.47109985	405.46218872
201	5	14	134670	7	452.23519897	392.3572998
201	5	14	134736	1	380.06439209	343.25311279
201	5	14	134736	2	403.48529053	337.58428955
201	5	14	134736	3	438.60650635	330.04519653
201	5	14	134736	4	452.75408936	326.16040039
201	5	14	134736	5	454.69509888	361.96020508
201	5	14	134736	6	405.90148926	404.3420105
201	5	14	134736	7	452.30639648	395.16421509
201	5	14	134803	1	384.07211304	341.09509277
201	5	14	134803	2	410.85629272	335.4697876
201	5	14	134803	3	442.57919312	329.02578735
201	5	14	134803	4	456.31741333	326.20959473
201	5	14	134803	5	458.24139404	359.84298706
201	5	14	134803	6	410.76919556	402.16308594
201	5	14	134803	7	455.42810059	393.56311035
201	5	14	134870	1	386.73410034	337.48928833
201	5	14	134870	2	410.83358765	332.57870483
201	5	14	134870	3	445.20620728	326.39041138
201	5	14	134870	4	456.74069214	324.60440063
201	5	14	134870	5	458.61279297	356.02371216
201	5	14	134870	6	412.05661011	398.81610107
201	5	14	134870	7	455.83648682	391.89160156
201	5	14	134937	1	384.71578979	334.5921936
201	5	14	134937	2	414.86019897	331.8888855
201	5	14	134937	3	443.41369629	324.76928711
201	5	14	134937	4	454.95831299	324.57989502
201	5	14	134937	5	456.7862854	354.35058594
201	5	14	134937	6	410.70541382	397.67630005
201	5	14	134937	7	453.06820679	389.58029175
201	5	14	135003	1	386.70480347	330.27410889
201	5	14	135003	2	414.84249878	329.72299194
201	5	14	135003	3	443.38269043	322.10620117
201	5	14	135003	4	454.90829468	320.82540894
201	5	14	135003	5	457.1723938	351.08920288
201	5	14	135003	6	410.22988892	395.43328857
201	5	14	135003	7	452.56210327	387.33340454
201	5	14	135070	1	387.36749268	328.83660889
201	5	14	135070	2	414.8196106	326.83840942
201	5	14	135070	3	443.37060547	321.04180908
201	5	14	135070	4	455.77789307	319.22949219
201	5	14	135070	5	457.57989502	348.92111206
201	5	14	135070	6	411.51010132	391.54840088
201	5	14	135070	7	455.228302	385.72711182
201	5	14	135137	1	387.36468506	328.11691284
201	5	14	135137	2	410.79058838	326.80801392
201	5	14	135137	3	443.38269043	322.10620117
201	5	14	135137	4	455.77789307	319.22949219
201	5	14	135137	5	458.95510864	350.57879639
201	5	14	135137	6	413.28759766	391.5737915
201	5	14	135137	7	454.32571411	385.70440674
201	5	14	135203	1	386.69378662	327.39480591
201	5	14	135203	2	408.77279663	326.0736084
201	5	14	135203	3	443.80151367	319.98278809
201	5	14	135203	4	455.77789307	319.22949219
201	5	14	135203	5	458.50671387	350.57019043
201	5	14	135203	6	410.62908936	392.09289551
201	5	14	135203	7	453.39660645	384.56710815
201	5	14	135270	1	386.02828979	328.11169434
201	5	14	135270	2	410.78549194	326.08770752
201	5	14	135270	3	441.13479614	318.89050293
201	5	14	135270	4	455.75750732	317.62310791
201	5	14	135270	5	458.48620605	349.48168945
201	5	14	135270	6	411.05090332	390.42919922
201	5	14	135270	7	453.39660645	384.56710815
201	5	14	135337	1	384.69219971	328.10690308
201	5	14	135337	2	408.76791382	325.35360718
201	5	14	135337	3	441.13479614	318.89050293
201	5	14	135337	4	455.75750732	317.62310791
201	5	14	135337	5	457.57989502	348.92111206
201	5	14	135337	6	410.59960938	389.86700439
201	5	14	135337	7	453.39660645	384.56710815
201	5	14	135404	1	384.021698	327.38510132
201	5	14	135404	2	409.4486084	326.79840088
201	5	14	135404	3	442.47351074	319.96810913
201	5	14	135404	4	454.42929077	318.14169312
201	5	14	135404	5	457.57989502	348.92111206
201	5	14	135404	6	410.59960938	389.86700439
201	5	14	135404	7	454.32571411	385.70440674
201	5	14	135470	1	387.36749268	328.83660889
201	5	14	135470	2	417.50219727	326.13931274
201	5	14	135470	3	443.37670898	321.57391357
201	5	14	135470	4	455.33279419	319.2237854
201	5	14	135470	5	457.57989502	348.92111206
201	5	14	135470	6	410.59960938	389.86700439
201	5	14	135470	7	453.39660645	384.56710815
201	5	14	135537	1	387.36468506	328.11691284
201	5	14	135537	2	418.82931519	323.98910522
201	5	14	135537	3	442.47351074	319.96810913
201	5	14	135537	4	454.44949341	319.74810791
201	5	14	135537	5	457.13198853	348.91281128
201	5	14	135537	6	410.59960938	389.86700439
201	5	14	135537	7	454.76321411	385.1579895
201	5	14	135604	1	386.01791382	325.23519897
201	5	14	135604	2	408.76300049	324.63391113
201	5	14	135604	3	441.12921143	318.35910034
201	5	14	135604	4	454.88088989	318.68270874
201	5	14	135604	5	457.13198853	348.91281128
201	5	14	135604	6	409.69039917	388.18850708
201	5	14	135604	7	454.74960327	384.60058594
201	5	14	135671	1	386.02050781	325.95401001
201	5	14	135671	2	411.44628906	324.65258789
201	5	14	135671	3	442.92788696	321.0368042
201	5	14	135671	4	455.36050415	321.3671875
201	5	14	135671	5	457.16220093	350.54489136
201	5	14	135671	6	411.02890015	388.76168823
201	5	14	135671	7	454.35308838	386.82040405
201	5	14	135737	1	386.02310181	326.67300415
201	5	14	135737	2	414.15341187	327.55389404
201	5	14	135737	3	443.83178711	322.64370728
201	5	14	135737	4	456.71850586	322.99398804
201	5	14	135737	5	458.07910156	351.65078735
201	5	14	135737	6	412.37579346	389.89160156
201	5	14	135737	7	454.39480591	388.49639893
201	5	14	135804	1	385.35510254	326.67059326
201	5	14	135804	2	406.75170898	324.62060547
201	5	14	135804	3	442.9460144	322.6335144
201	5	14	135804	4	457.15689087	322.46350098
201	5	14	135804	5	456.28659058	351.61691284
201	5	14	135804	6	409.71170044	389.85501099
201	5	14	135804	7	453.45059204	386.79769897
201	5	14	135871	1	382.01831055	327.37860107
201	5	14	135871	2	407.44119263	327.50479126
201	5	14	135871	3	439.84259033	322.06658936
201	5	14	135871	4	454.49850464	323.50061035
201	5	14	135871	5	452.71630859	352.09539795
201	5	14	135871	6	406.17599487	390.92111206
201	5	14	135871	7	451.66040039	387.31109619
201	5	14	135938	1	380.01519775	327.37258911
201	5	14	135938	2	406.76098633	326.05999756
201	5	14	135938	3	440.73901367	323.14080811
201	5	14	135938	4	454.03909302	322.42199707
201	5	14	135938	5	451.36569214	351.52719116
201	5	14	135938	6	404.38919067	389.78768921
201	5	14	135938	7	450.32168579	387.83630371
201	5	14	136004	1	380.01321411	326.65350342
201	5	14	136004	2	406.08609009	325.33578491
201	5	14	136004	3	438.07449341	322.04748535
201	5	14	136004	4	452.69750977	321.86871338
201	5	14	136004	5	450.01629639	350.95980835
201	5	14	136004	6	403.93969727	389.22698975
201	5	14	136004	7	448.03189087	386.10931396
201	5	14	136071	1	378.6763916	325.93109131
201	5	14	136071	2	404.08459473	326.76269531
201	5	14	136071	3	434.52069092	319.88519287
201	5	14	136071	4	450.89291382	319.70401001
201	5	14	136071	5	447.75820923	349.29199219
201	5	14	136071	6	402.16149902	388.65161133
201	5	14	136071	7	444.83731079	383.81161499
201	5	14	136138	1	374.668396	323.76699829
201	5	14	136138	2	402.05810547	323.87271118
201	5	14	136138	3	432.73669434	317.74468994
201	5	14	136138	4	448.64810181	317.53790283
201	5	14	136138	5	443.70761108	346.51629639
201	5	14	136138	6	400.37319946	386.96890259
201	5	14	136138	7	442.58261108	383.20739746
201	5	14	136204	1	372.00189209	324.48010254
201	5	14	136204	2	403.39730835	323.88061523
201	5	14	136204	3	431.41488647	317.73251343
201	5	14	136204	4	448.20458984	317.5328064
201	5	14	136204	5	443.25469971	345.96789551
201	5	14	136204	6	398.16110229	386.94610596
201	5	14	136204	7	442.58261108	383.20739746
201	5	14	136271	1	372.00189209	324.48010254
201	5	14	136271	2	404.05429077	321.728302
201	5	14	136271	3	432.30090332	318.27130127
201	5	14	136271	4	448.66049194	318.60739136
201	5	14	136271	5	443.25469971	345.96789551
201	5	14	136271	6	398.16641235	387.50021362
201	5	14	136271	7	442.58261108	383.20739746
201	5	14	136338	1	372.00421143	325.91680908
201	5	14	136338	2	402.04598999	321.71679688
201	5	14	136338	3	434.07958984	319.88079834
201	5	14	136338	4	448.22940063	319.67221069
201	5	14	136338	5	444.58898926	345.98831177
201	5	14	136338	6	398.60879517	387.50469971
201	5	14	136338	7	442.58261108	383.20739746
201	5	14	136405	1	373.34240723	328.07589722
201	5	14	136405	2	404.74130249	324.60791016
201	5	14	136405	3	436.30209351	321.49719238
201	5	14	136405	4	450.9262085	322.3821106
201	5	14	136405	5	445.94958496	347.63510132
201	5	14	136405	6	400.39599609	389.18710327
201	5	14	136405	7	449.38180542	386.14111328
201	5	14	136471	1	374.68481445	331.67788696
201	5	14	136471	2	405.41589355	325.331604
201	5	14	136471	3	435.89968872	325.21688843
201	5	14	136471	4	451.84289551	324.53839111
201	5	14	136471	5	446.91159058	351.99389648
201	5	14	136471	6	399.97628784	391.4046936
201	5	14	136471	7	448.08319092	388.34039307
201	5	14	136538	1	372.68579102	333.83609009
201	5	14	136538	2	406.76098633	326.05999756
201	5	14	136538	3	435.03939819	327.3380127
201	5	14	136538	4	450.98910522	327.21051025
201	5	14	136538	5	446.09359741	356.334198
201	5	14	136538	6	398.23849487	394.72659302
201	5	14	136538	7	446.36068726	391.65139771
201	5	14	136605	1	374.02310181	334.56008911
201	5	14	136605	2	405.42498779	326.77120972
201	5	14	136605	3	433.27890015	327.85180664
201	5	14	136605	4	450.98910522	327.21051025
201	5	14	136605	5	444.31900024	356.84838867
201	5	14	136605	6	395.15270996	396.36849976
201	5	14	136605	7	442.3380127	392.67599487
201	5	14	136672	1	372.01928711	334.55599976
201	5	14	136672	2	402.09658813	330.35250854
201	5	14	136672	3	434.60348511	327.86608887
201	5	14	136672	4	450.99630737	327.74758911
201	5	14	136672	5	444.33758545	357.93908691
201	5	14	136672	6	394.26638794	396.35980225
201	5	14	136672	7	440.12860107	394.30499268
201	5	14	136738	1	366.67678833	334.54830933
201	5	14	136738	2	398.08551025	331.77069092
201	5	14	136738	3	434.17349243	328.92749023
201	5	14	136738	4	452.34588623	328.84069824
201	5	14	136738	5	442.99099731	357.37078857
201	5	14	136738	6	395.16339111	397.48550415
201	5	14	136738	7	438.76940918	393.71469116
201	5	14	136805	1	364.83190918	331.72900391
201	5	14	136805	2	398.40930176	330.52709961
201	5	14	136805	3	435.08599854	330.84039307
201	5	14	136805	4	452.43319702	330.40390015
201	5	14	136805	5	443.04928589	361.478302
201	5	14	136805	6	395.49230957	398.70568848
201	5	14	136805	7	440.12780762	394.26730347
201	5	14	136872	1	361.98950195	331.72750854
201	5	14	136872	2	393.8414917	329.19268799
201	5	14	136872	3	432.79589844	332.13031006
201	5	14	136872	4	450.12051392	331.03079224
201	5	14	136872	5	440.14239502	361.42788696
201	5	14	136872	6	390.26629639	395.91760254
201	5	14	136872	7	438.38659668	391.855896
201	5	14	136939	1	359.1473999	330.41799927
201	5	14	136939	2	390.98431396	327.21618652
201	5	14	136939	3	427.03448486	331.41070557
201	5	14	136939	4	447.80099487	330.99899292
201	5	14	136939	5	433.69940186	357.31420898
201	5	14	136939	6	387.94668579	394.53189087
201	5	14	136939	7	434.85159302	390.41268921
201	5	14	137005	1	354.60211182	328.45761108
201	5	14	137005	2	386.99468994	325.89230347
201	5	14	137005	3	423.0072937	330.71389771
201	5	14	137005	4	444.9052124	330.96051025
201	5	14	137005	5	429.65890503	357.92248535
201	5	14	137005	6	385.05300903	393.14581299
201	5	14	137005	7	431.29959106	387.61138916
201	5	14	137072	1	353.46679688	327.15109253
201	5	14	137072	2	384.14810181	325.22869873
201	5	14	137072	3	424.72338867	330.0736084
201	5	14	137072	4	442.5664978	328.95568848
201	5	14	137072	5	426.18319702	357.20770264
201	5	14	137072	6	382.74710083	393.13070679
201	5	14	137072	7	431.27459717	386.24798584
201	5	14	137139	1	355.3302002	328.78399658
201	5	14	137139	2	384.68469238	325.9493103
201	5	14	137139	3	420.89709473	329.77508545
201	5	14	137139	4	441.14190674	327.8203125
201	5	14	137139	5	423.26681519	361.10580444
201	5	14	137139	6	381.62680054	391.82901001
201	5	14	137139	7	428.45220947	388.64941406
201	5	14	137206	1	349.99371338	328.0703125
201	5	14	137206	2	380.00930786	325.21609497
201	5	14	137206	3	420.22390747	329.76901245
201	5	14	137206	4	440.48120117	329.25918579
201	5	14	137206	5	421.92098999	361.82299805
201	5	14	137206	6	376.89981079	393.30340576
201	5	14	137206	7	425.7322998	389.35079956
201	5	14	137272	1	351.32629395	329.50738525
201	5	14	137272	2	381.35488892	328.81539917
201	5	14	137272	3	416.84161377	327.57550049
201	5	14	137272	4	438.43951416	328.51159668
201	5	14	137272	5	421.89309692	359.61911011
201	5	14	137272	6	374.8710022	393.29458618
201	5	14	137272	7	425.70669556	387.85018921
201	5	14	137339	1	350.66088867	328.06939697
201	5	14	137339	2	384.021698	327.38510132
201	5	14	137339	3	414.12609863	323.95251465
201	5	14	137339	4	438.43951416	328.51159668
201	5	14	137339	5	421.15380859	354.48071289
201	5	14	137339	6	374.86221313	391.04669189
201	5	14	137339	7	424.34170532	387.82659912
201	5	14	137406	1	347.32980347	325.19949341
201	5	14	137406	2	374.00408936	325.20199585
201	5	14	137406	3	416.16940308	327.57000732
201	5	14	137406	4	439.76940918	326.35830688
201	5	14	137406	5	419.80990601	355.19628906
201	5	14	137406	6	375.53210449	389.55319214
201	5	14	137406	7	420.23880005	387.00979614
201	5	16	125210	1	364.46710205	320.61999512
201	5	16	125210	2	383.53311157	319.37149048
201	5	16	125210	3	424.79721069	315.10690308
201	5	16	125210	4	433.86129761	318.40188599
201	5	16	125210	5	437.72338867	339.14828491
201	5	16	125210	6	393.46798706	382.67941284
201	5	16	125210	7	440.77508545	377.35598755
201	5	16	125277	1	365.65881348	321.26229858
201	5	16	125277	2	385.91448975	318.09640503
201	5	16	125277	3	422.97909546	313.16659546
201	5	16	125277	4	432.63668823	316.45968628
201	5	16	125277	5	435.92150879	340.42581177
201	5	16	125277	6	395.26950073	381.3638916
201	5	16	125277	7	440.13751221	376.01098633
201	5	16	125343	1	365.06359863	321.90359497
201	5	16	125343	2	387.10958862	318.74169922
201	5	16	125343	3	422.98388672	313.8085022
201	5	16	125343	4	432.63668823	316.45968628
201	5	16	125343	5	435.30718994	339.76748657
201	5	16	125343	6	395.26950073	381.3638916
201	5	16	125343	7	439.52578735	375.99920654
201	5	16	125410	1	366.84970093	320.6217041
201	5	16	125410	2	388.30270386	318.74591064
201	5	16	125410	3	424.18591309	313.81768799
201	5	16	125410	4	433.83718872	315.82739258
201	5	16	125410	5	436.51928711	339.7829895
201	5	16	125410	6	395.87960815	382.03469849
201	5	16	125410	7	439.52578735	375.99920654
201	5	16	125477	1	366.84970093	320.6217041
201	5	16	125477	2	388.90411377	320.03118896
201	5	16	125477	3	426.60708618	315.76419067
201	5	16	125477	4	436.26379395	317.13751221
201	5	16	125477	5	438.33850098	339.80688477
201	5	16	125477	6	396.49591064	383.37231445
201	5	16	125477	7	440.74938965	376.02301025
201	5	16	125544	1	369.23480225	322.54940796
201	5	16	125544	2	389.50079346	320.0335083
201	5	16	125544	3	429.0262146	317.07058716
201	5	16	125544	4	438.08929443	318.44360352
201	5	16	125544	5	440.80218506	342.44540405
201	5	16	125544	6	399.53970337	385.40280151
201	5	16	125544	7	441.99990845	377.38049316
201	5	16	125610	1	371.62149048	324.47949219
201	5	16	125610	2	391.2940979	320.68240356
201	5	16	125610	3	430.8454895	318.37368774
201	5	16	125610	4	440.52218628	319.75808716
201	5	16	125610	5	442.6348877	343.12359619
201	5	16	125610	6	400.77810669	388.08898926
201	5	16	125610	7	443.26568604	379.40838623
201	5	16	125677	1	371.62149048	324.47949219
201	5	16	125677	2	391.89651489	321.96929932
201	5	16	125677	3	432.0513916	318.38479614
201	5	16	125677	4	441.12741089	319.76449585
201	5	16	125677	5	443.26229858	344.43780518
201	5	16	125677	6	401.37701416	387.42660522
201	5	16	125677	7	443.90658569	380.7585144
201	5	16	125744	1	371.62051392	323.83709717
201	5	16	125744	2	391.89651489	321.96929932
201	5	16	125744	3	432.66070557	319.03439331
201	5	16	125744	4	441.73989868	320.41619873
201	5	16	125744	5	443.25259399	343.78500366
201	5	16	125744	6	401.38409424	388.09561157
201	5	16	125744	7	443.90658569	380.7585144
201	5	16	125811	1	372.2164917	323.83810425
201	5	16	125811	2	393.09100342	321.97439575
201	5	16	125811	3	433.86129761	318.40188599
201	5	16	125811	4	441.73989868	320.41619873
201	5	16	125811	5	445.07830811	343.81240845
201	5	16	125811	6	401.38409424	388.09561157
201	5	16	125811	7	444.50640869	380.10269165
201	5	16	125877	1	372.81259155	323.83911133
201	5	16	125877	2	393.68829346	321.97711182
201	5	16	125877	3	435.08129883	319.70199585
201	5	16	125877	4	442.9513855	320.42959595
201	5	16	125877	5	444.48928833	345.10910034
201	5	16	125877	6	401.9901123	388.10229492
201	5	16	125877	7	445.12008667	380.11581421
201	5	16	125944	1	372.81259155	323.83911133
201	5	16	125944	2	393.68548584	321.33480835
201	5	16	125944	3	433.23980713	316.46520996
201	5	16	125944	4	441.12741089	319.76449585
201	5	16	125944	5	444.48928833	345.10910034
201	5	16	125944	6	402.58169556	386.77130127
201	5	16	125944	7	445.12008667	380.11581421
201	5	16	126011	1	372.81259155	323.83911133
201	5	16	126011	2	394.27709961	320.05319214
201	5	16	126011	3	432.02789307	315.81100464
201	5	16	126011	4	441.73291016	319.77108765
201	5	16	126011	5	443.87069702	344.44689941
201	5	16	126011	6	403.18771362	386.77810669
201	5	16	126011	7	445.12008667	380.11581421
201	5	16	126078	1	372.81259155	323.83911133
201	5	16	126078	2	393.07730103	318.76449585
201	5	16	126078	3	431.41940308	315.1625061
201	5	16	126078	4	441.12051392	319.11968994
201	5	16	126078	5	443.87069702	344.44689941
201	5	16	126078	6	403.17318726	385.44158936
201	5	16	126078	7	445.0921936	378.77890015
201	5	16	126144	1	371.61560059	320.62750244
201	5	16	126144	2	393.07199097	317.48168945
201	5	16	126144	3	431.41940308	315.1625061
201	5	16	126144	4	440.48849487	316.53570557
201	5	16	126144	5	442.60690308	341.16778564
201	5	16	126144	6	403.17318726	385.44158936
201	5	16	126144	7	443.82479858	376.75088501
201	5	16	126211	1	371.61459351	319.98599243
201	5	16	126211	2	390.68218994	316.83108521
201	5	16	126211	3	431.39709473	312.5920105
201	5	16	126211	4	439.27249146	315.87960815
201	5	16	126211	5	441.97189331	339.20550537
201	5	16	126211	6	401.32211304	382.0874939
201	5	16	126211	7	443.17248535	374.7394104
201	5	16	126278	1	372.80621338	319.98791504
201	5	16	126278	2	390.68218994	316.83108521
201	5	16	126278	3	430.19769287	313.22421265
201	5	16	126278	4	438.65539551	314.58639526
201	5	16	126278	5	441.34689331	337.89590454
201	5	16	126278	6	399.50088501	381.40341187
201	5	16	126278	7	443.15948486	374.0737915
201	5	16	126344	1	372.21038818	319.98690796
201	5	16	126344	2	390.68218994	316.83108521
201	5	16	126344	3	427.78961182	313.20419312
201	5	16	126344	4	437.44699097	314.57479858
201	5	16	126344	5	440.73980713	337.88778687
201	5	16	126344	6	399.50720215	382.0690918
201	5	16	126344	7	440.12490845	375.34509277
201	5	16	126411	1	370.42401123	320.62579346
201	5	16	126411	2	388.89929199	318.74798584
201	5	16	126411	3	426.59649658	314.47909546
201	5	16	126411	4	436.85540771	315.855896
201	5	16	126411	5	440.73980713	337.88778687
201	5	16	126411	6	397.69918823	382.71740723
201	5	16	126411	7	440.13751221	376.01098633
201	5	16	126478	1	370.42401123	320.62579346
201	5	16	126478	2	388.89929199	318.74798584
201	5	16	126478	3	427.7947998	313.84649658
201	5	16	126478	4	436.85540771	315.855896
201	5	16	126478	5	439.52609253	337.87161255
201	5	16	126478	6	397.69918823	382.71740723
201	5	16	126478	7	440.76220703	376.68930054
201	5	16	126545	1	370.42401123	320.62579346
201	5	16	126545	2	389.4960022	318.75030518
201	5	16	126545	3	427.7947998	313.84649658
201	5	16	126545	4	436.85540771	315.855896
201	5	16	126545	5	440.7572937	339.18881226
201	5	16	126545	6	397.69918823	382.71740723
201	5	16	126545	7	440.76220703	376.68930054
201	5	16	126611	1	370.42318726	319.98431396
201	5	16	126611	2	390.68960571	318.75479126
201	5	16	126611	3	428.396698	313.85150146
201	5	16	126611	4	436.85540771	315.855896
201	5	16	126611	5	440.7572937	339.18881226
201	5	16	126611	6	397.69918823	382.71740723
201	5	16	126611	7	441.98678589	376.71359253
201	5	16	126678	1	370.42318726	319.98431396
201	5	16	126678	2	390.69210815	319.39639282
201	5	16	126678	3	428.396698	313.85150146
201	5	16	126678	4	436.85540771	315.855896
201	5	16	126678	5	440.74850464	338.53820801
201	5	16	126678	6	398.29159546	381.39160156
201	5	16	126678	7	441.94790649	374.71508789
201	5	16	126745	1	369.82510376	318.06030273
201	5	16	126745	2	389.49841309	319.39181519
201	5	16	126745	3	427.18270874	312.55731201
201	5	16	126745	4	436.23928833	314.56338501
201	5	16	126745	5	438.89440918	335.91421509
201	5	16	126745	6	398.27929688	380.06149292
201	5	16	126745	7	441.94790649	374.71508789
201	5	16	126812	1	369.82510376	318.06030273
201	5	16	126812	2	389.49371338	318.10888672
201	5	16	126812	3	427.1776123	311.91540527
201	5	16	126812	4	436.23318481	313.92028809
201	5	16	126812	5	438.26379395	333.959198
201	5	16	126812	6	398.27929688	380.06149292
201	5	16	126812	7	443.15948486	374.0737915
201	5	16	126878	1	371.01620483	318.06188965
201	5	16	126878	2	391.28140259	317.4744873
201	5	16	126878	3	428.97769165	311.28799438
201	5	16	126878	4	436.22729492	313.27731323
201	5	16	126878	5	439.47610474	333.9743042
201	5	16	126878	6	398.87139893	378.73831177
201	5	16	126878	7	441.2980957	372.70788574
201	5	16	126945	1	371.61178589	318.06271362
201	5	16	126945	2	391.28140259	317.4744873
201	5	16	126945	3	428.98291016	311.92990112
201	5	16	126945	4	436.84921265	315.21240234
201	5	16	126945	5	439.50079346	335.92199707
201	5	16	126945	6	401.89370728	378.76809692
201	5	16	126945	7	441.2980957	372.70788574
201	5	16	127012	1	372.20739746	318.06359863
201	5	16	127012	2	391.87319946	316.19470215
201	5	16	127012	3	430.18701172	311.93969727
201	5	16	127012	4	436.84921265	315.21240234
201	5	16	127012	5	440.71411133	335.93780518
201	5	16	127012	6	404.31298828	378.79360962
201	5	16	127012	7	441.33590698	374.70309448
201	5	16	127079	1	375.78158569	318.06988525
201	5	16	127079	2	393.66101074	315.56100464
201	5	16	127079	3	431.98339844	310.67068481
201	5	16	127079	4	437.43490601	313.28851318
201	5	16	127079	5	441.92800903	335.95379639
201	5	16	127079	6	404.31298828	378.79360962
201	5	16	127079	7	442.53439331	373.39639282
201	5	16	127145	1	377.5663147	316.79199219
201	5	16	127145	2	394.25790405	315.56350708
201	5	16	127145	3	432.57519531	309.39208984
201	5	16	127145	4	439.24731445	313.30569458
201	5	16	127145	5	442.50939941	334.01339722
201	5	16	127145	6	405.50891113	377.47848511
201	5	16	127145	7	444.3453064	372.10290527
201	5	16	127212	1	378.16070557	316.15270996
201	5	16	127212	2	394.25531006	314.92269897
201	5	16	127212	3	433.17779541	309.39709473
201	5	16	127212	4	438.02679443	312.00839233
201	5	16	127212	5	442.50088501	333.36419678
201	5	16	127212	6	405.49481201	376.15139771
201	5	16	127212	7	443.7203064	371.4263916
201	5	16	127279	1	377.56359863	315.51098633
201	5	16	127279	2	394.25531006	314.92269897
201	5	16	127279	3	431.97280884	309.38720703
201	5	16	127279	4	438.02679443	312.00839233
201	5	16	127279	5	441.2789917	332.69979858
201	5	16	127279	6	403.66751099	374.80661011
201	5	16	127279	7	443.12091064	372.07879639
201	5	16	127345	1	375.77670288	315.50738525
201	5	16	127345	2	392.4624939	314.2749939
201	5	16	127345	3	430.16619873	309.37258911
201	5	16	127345	4	437.4229126	312.00280762
201	5	16	127345	5	438.84588623	332.02108765
201	5	16	127345	6	401.2571106	375.4447937
201	5	16	127345	7	441.28561401	372.043396
201	5	16	127412	1	373.39349365	314.86300659
201	5	16	127412	2	391.86828613	314.91320801
201	5	16	127412	3	428.36080933	309.35839844
201	5	16	127412	4	436.21560669	311.99191284
201	5	16	127412	5	438.23220825	331.36560059
201	5	16	127412	6	398.84729004	376.08450317
201	5	16	127412	7	436.99731445	371.30059814
201	5	16	127479	1	372.20269775	314.86120605
201	5	16	127479	2	390.67510986	314.90869141
201	5	16	127479	3	427.77420044	311.27841187
201	5	16	127479	4	436.21560669	311.99191284
201	5	16	127479	5	438.84588623	332.02108765
201	5	16	127479	6	397.04168701	376.73098755
201	5	16	127479	7	435.18991089	372.5954895
201	5	16	127546	1	372.7980957	314.86199951
201	5	16	127546	2	390.07861328	314.90649414
201	5	16	127546	3	429.57971191	311.29278564
201	5	16	127546	4	436.21560669	311.99191284
201	5	16	127546	5	438.84588623	332.02108765
201	5	16	127546	6	398.84729004	376.08450317
201	5	16	127546	7	434.59130859	373.24868774
201	5	16	127612	1	373.39248657	314.22290039
201	5	16	127612	2	390.67510986	314.90869141
201	5	16	127612	3	431.3862915	311.30770874
201	5	16	127612	4	437.4229126	312.00280762
201	5	16	127612	5	439.4519043	332.02850342
201	5	16	127612	6	401.26980591	376.77069092
201	5	16	127612	7	437.64318848	373.30358887
201	5	16	127679	1	376.96661377	314.86950684
201	5	16	127679	2	393.06420898	315.55859375
201	5	16	127679	3	433.80819702	312.61291504
201	5	16	127679	4	438.03890991	313.29418945
201	5	16	127679	5	440.67248535	332.69210815
201	5	16	127679	6	403.68759155	376.79541016
201	5	16	127679	7	439.47610474	373.33770752
201	5	16	127746	1	384.11428833	314.24679565
201	5	16	127746	2	397.83758545	314.93829346
201	5	16	127746	3	436.20980835	311.34939575
201	5	16	127746	4	441.06100464	313.32330322
201	5	16	127746	5	444.9302063	333.39639282
201	5	16	127746	6	406.71170044	376.82818604
201	5	16	127746	7	444.35830688	372.7677002
201	5	16	127779	1	397.84060669	315.57919312
201	5	16	127779	2	409.80108643	315.6434021
201	5	16	127779	3	-104.012001	-69.64569855
201	5	16	127779	4	-104.012001	-69.64569855
201	5	16	127779	5	456.48660278	332.26260376
201	5	16	127779	6	420.02850342	375.67138672
201	5	16	127779	7	-104.012001	-69.64569855
201	5	16	127863	1	417.58920288	315.05288696
201	5	16	127863	2	427.7947998	313.84649658
201	5	16	127863	3	-104.012001	-69.64569855
201	5	16	127863	4	-104.012001	-69.64569855
201	5	16	127863	5	468.12939453	332.45129395
201	5	16	127863	6	433.39419556	374.55621338
201	5	16	127863	7	-104.012001	-69.64569855
201	5	16	127929	1	426.59649658	314.47909546
201	5	16	127929	2	435.62368774	313.27178955
201	5	16	127929	3	-104.012001	-69.64569855
201	5	16	127929	4	-104.012001	-69.64569855
201	5	16	127929	5	474.85791016	329.96328735
201	5	16	127929	6	440.64968872	370.70410156
201	5	16	127929	7	-104.012001	-69.64569855
201	5	16	127996	1	428.99868774	313.85650635
201	5	16	127996	2	439.85800171	313.95480347
201	5	16	127996	3	-104.012001	-69.64569855
201	5	16	127996	4	-104.012001	-69.64569855
201	5	16	127996	5	476.70999146	329.9967041
201	5	16	127996	6	443.69488525	370.09851074
201	5	16	127996	7	-104.012001	-69.64569855
201	5	16	128063	1	431.41369629	314.51971436
201	5	16	128063	2	442.86331177	312.0546875
201	5	16	128063	3	-104.012001	-69.64569855
201	5	16	128063	4	-104.012001	-69.64569855
201	5	16	128063	5	477.94589233	330.01928711
201	5	16	128063	6	446.74349976	369.49490356
201	5	16	128063	7	-104.012001	-69.64569855
201	5	16	128130	1	431.40258789	313.23440552
201	5	16	128130	2	442.86968994	312.69790649
201	5	16	128130	3	-104.012001	-69.64569855
201	5	16	128130	4	-104.012001	-69.64569855
201	5	16	128130	5	478.55209351	329.37838745
201	5	16	128130	6	447.38269043	370.83529663
201	5	16	128130	7	-104.012001	-69.64569855
201	5	16	128196	1	433.8196106	313.89819336
201	5	16	128196	2	444.08700562	313.35360718
201	5	16	128196	3	-104.012001	-69.64569855
201	5	16	128196	4	-104.012001	-69.64569855
201	5	16	128196	5	478.55209351	329.37838745
201	5	16	128196	6	446.14389038	370.14651489
201	5	16	128196	7	-104.012001	-69.64569855
201	5	16	128263	1	433.81390381	313.25549316
201	5	16	128263	2	445.29849243	313.36608887
201	5	16	128263	3	-104.012001	-69.64569855
201	5	16	128263	4	-104.012001	-69.64569855
201	5	16	128263	5	480.39608765	328.76049805
201	5	16	128263	6	446.14389038	370.14651489
201	5	16	128263	7	-104.012001	-69.64569855
201	5	16	128330	1	430.21420288	315.15200806
201	5	16	128330	2	441.67230225	313.97268677
201	5	16	128330	3	-104.012001	-69.64569855
201	5	16	128330	4	-104.012001	-69.64569855
201	5	16	128330	5	478.54000854	328.72640991
201	5	16	128330	6	446.14389038	370.14651489
201	5	16	128330	7	-104.012001	-69.64569855
201	5	16	128397	1	427.19299316	313.84161377
201	5	16	128397	2	438.66159058	315.22988892
201	5	16	128397	3	-104.012001	-69.64569855
201	5	16	128397	4	-104.012001	-69.64569855
201	5	16	128397	5	475.44000244	328.01959229
201	5	16	128397	6	443.69488525	370.09851074
201	5	16	128397	7	-104.012001	-69.64569855
201	5	16	128463	1	425.98980713	313.83190918
201	5	16	128463	2	438.05108643	314.58059692
201	5	16	128463	3	-104.012001	-69.64569855
201	5	16	128463	4	-104.012001	-69.64569855
201	5	16	128463	5	474.20639038	327.99810791
201	5	16	128463	6	442.48388672	370.7387085
201	5	16	128463	7	-104.012001	-69.64569855
201	5	16	128530	1	426.59140015	313.83670044
201	5	16	128530	2	438.65539551	314.58639526
201	5	16	128530	3	-104.012001	-69.64569855
201	5	16	128530	4	-104.012001	-69.64569855
201	5	16	128530	5	474.20639038	327.99810791
201	5	16	128530	6	443.07070923	369.42340088
201	5	16	128530	7	-104.012001	-69.64569855
201	5	16	128597	1	427.7947998	313.84649658
201	5	16	128597	2	440.46899414	314.60418701
201	5	16	128597	3	-104.012001	-69.64569855
201	5	16	128597	4	-104.012001	-69.64569855
201	5	16	128597	5	476.05709839	328.03048706
201	5	16	128597	6	445.51849365	369.47070313
201	5	16	128597	7	-104.012001	-69.64569855
201	5	16	128664	1	427.83850098	318.99029541
201	5	16	128664	2	440.51528931	319.1131897
201	5	16	128664	3	-104.012001	-69.64569855
201	5	16	128664	4	-104.012001	-69.64569855
201	5	16	128664	5	476.75860596	332.6065979
201	5	16	128664	6	444.35830688	372.7677002
201	5	16	128664	7	-104.012001	-69.64569855
201	5	16	128730	1	423.04559326	321.52371216
201	5	16	128730	2	434.50979614	322.91989136
201	5	16	128730	3	-104.012001	-69.64569855
201	5	16	128730	4	-104.012001	-69.64569855
201	5	16	128730	5	473.16571045	338.418396
201	5	16	128730	6	437.74121094	378.63018799
201	5	16	128730	7	-104.012001	-69.64569855
201	5	16	128797	1	410.46340942	325.28961182
201	5	16	128797	2	426.09579468	326.06311035
201	5	16	128797	3	-104.012001	-69.64569855
201	5	16	128797	4	-104.012001	-69.64569855
201	5	16	128797	5	468.33441162	343.56170654
201	5	16	128797	6	428.08709717	385.13299561
201	5	16	128797	7	-104.012001	-69.64569855
201	5	16	128864	1	403.28878784	327.81890869
201	5	16	128864	2	416.4703064	325.97918701
201	5	16	128864	3	449.82791138	320.02218628
201	5	16	128864	4	456.88079834	318.73278809
201	5	16	128864	5	465.13989258	345.91461182
201	5	16	128864	6	423.94659424	385.35751343
201	5	16	128864	7	458.02468872	380.35760498
201	5	16	128930	1	397.30999756	329.07290649
201	5	16	128930	2	410.46340942	325.28961182
201	5	16	128930	3	445.38360596	321.1026001
201	5	16	128930	4	452.66650391	320.54449463
201	5	16	128930	5	459.13989258	344.6987915
201	5	16	128930	6	419.59640503	387.66958618
201	5	16	128930	7	454.38009644	381.66589355
201	5	16	128997	1	388.334198	327.09829712
201	5	16	128997	2	405.66848755	325.25738525
201	5	16	128997	3	442.95858765	321.07489014
201	5	16	128997	4	450.23361206	320.5144043
201	5	16	128997	5	454.23019409	343.95901489
201	5	16	128997	6	416.56298828	388.29290771
201	5	16	128997	7	451.96078491	383.61999512
201	5	16	129064	1	388.33679199	327.74200439
201	5	16	129064	2	401.48480225	326.51959229
201	5	16	129064	3	440.53610229	321.04818726
201	5	16	129064	4	447.80349731	320.48519897
201	5	16	129064	5	452.41830444	345.2361145
201	5	16	129064	6	412.92349243	388.91000366
201	5	16	129064	7	450.11230469	383.57620239
201	5	16	129131	1	387.13729858	326.45010376
201	5	16	129131	2	399.68579102	325.86550903
201	5	16	129131	3	440.52911377	320.40301514
201	5	16	129131	4	446.57458496	319.17999268
201	5	16	129131	5	452.40740967	344.58209229
201	5	16	129131	6	412.92349243	388.91000366
201	5	16	129131	7	451.97659302	384.29168701
201	5	16	129197	1	387.13729858	326.45010376
201	5	16	129197	2	399.68579102	325.86550903
201	5	16	129197	3	440.53610229	321.04818726
201	5	16	129197	4	447.79589844	319.83950806
201	5	16	129197	5	452.40740967	344.58209229
201	5	16	129197	6	412.92349243	388.91000366
201	5	16	129197	7	451.34451294	383.60519409
201	5	16	129264	1	384.1499939	325.79611206
201	5	16	129264	2	399.68579102	325.86550903
201	5	16	129264	3	440.55020142	322.33898926
201	5	16	129264	4	447.79589844	319.83950806
201	5	16	129264	5	452.40740967	344.58209229
201	5	16	129264	6	411.69900513	388.22290039
201	5	16	129264	7	451.32888794	382.93399048
201	5	16	129331	1	381.16061401	323.85830688
201	5	16	129331	2	399.68218994	325.22180176
201	5	16	129331	3	438.71398926	320.38369751
201	5	16	129331	4	446.55990601	317.88970947
201	5	16	129331	5	449.96481323	344.54199219
201	5	16	129331	6	411.09140015	388.21459961
201	5	16	129331	7	450.68218994	381.57830811
201	5	16	129398	1	377.58068848	323.20651245
201	5	16	129398	2	397.28320313	323.92248535
201	5	16	129398	3	437.4848938	318.4375
201	5	16	129398	4	444.12078857	316.57369995
201	5	16	129398	5	448.09420776	341.90100098
201	5	16	129398	6	410.45819092	386.19848633
201	5	16	129398	7	448.77709961	378.85879517
201	5	16	129464	1	376.3868103	322.56161499
201	5	16	129464	2	398.46591187	321.35751343
201	5	16	129464	3	436.88061523	318.43148804
201	5	16	129464	4	443.52191162	317.21170044
201	5	16	129464	5	446.24731445	340.5690918
201	5	16	129464	6	410.4413147	384.86169434
201	5	16	129464	7	448.17700195	379.5138855
201	5	16	129531	1	373.40530396	321.91378784
201	5	16	129531	2	395.46600342	318.77490234
201	5	16	129531	3	433.84310913	316.47079468
201	5	16	129531	4	441.08691406	315.89788818
201	5	16	129531	5	444.40310669	339.23968506
201	5	16	129531	6	409.21960449	384.17840576
201	5	16	129531	7	446.89169312	376.81500244
201	5	16	129598	1	372.80828857	321.27099609
201	5	16	129598	2	395.46600342	318.77490234
201	5	16	129598	3	431.41940308	315.1625061
201	5	16	129598	4	439.25979614	314.59228516
201	5	16	129598	5	443.17810059	338.57150269
201	5	16	129598	6	407.38479614	382.82168579
201	5	16	129598	7	446.22329712	374.13580322
201	5	16	129665	1	373.40310669	320.63040161
201	5	16	129665	2	394.86871338	318.77230835
201	5	16	129665	3	431.41940308	315.1625061
201	5	16	129665	4	439.25979614	314.59228516
201	5	16	129665	5	443.17810059	338.57150269
201	5	16	129665	6	407.38479614	382.82168579
201	5	16	129665	7	446.25048828	375.46820068
201	5	16	129731	1	374.59490967	320.63250732
201	5	16	129731	2	394.87438965	320.0559082
201	5	16	129731	3	433.24578857	317.10870361
201	5	16	129731	4	441.6986084	316.54818726
201	5	16	129731	5	444.42181396	340.54238892
201	5	16	129731	6	409.82620239	384.18609619
201	5	16	129731	7	446.89169312	376.81500244
201	5	16	129798	1	374.59490967	320.63250732
201	5	16	129798	2	396.07220459	320.70349121
201	5	16	129798	3	435.06240845	317.76959229
201	5	16	129798	4	442.90939331	316.56079102
201	5	16	129798	5	445.63861084	340.56021118
201	5	16	129798	6	409.82620239	384.18609619
201	5	16	129798	7	448.13391113	377.50891113
201	5	16	129865	1	375.78939819	321.918396
201	5	16	129865	2	396.66970825	320.70629883
201	5	16	129865	3	435.66000366	317.1315918
201	5	16	129865	4	443.50820923	315.92300415
201	5	16	129865	5	447.46520996	340.58731079
201	5	16	129865	6	409.82620239	384.18609619
201	5	16	129865	7	448.74829102	377.5223999
201	5	16	129931	1	375.78939819	321.918396
201	5	16	129931	2	397.26730347	320.709198
201	5	16	129931	3	435.65380859	316.48791504
201	5	16	129931	4	442.89590454	315.27261353
201	5	16	129931	5	447.46520996	340.58731079
201	5	16	129931	6	409.21139526	383.51098633
201	5	16	129931	7	449.36279297	377.53588867
201	5	16	129998	1	375.78939819	321.918396
201	5	16	129998	2	397.26730347	320.709198
201	5	16	129998	3	434.44049072	315.83300781
201	5	16	129998	4	442.88931274	314.62869263
201	5	16	129998	5	446.23770142	339.91751099
201	5	16	129998	6	409.21139526	383.51098633
201	5	16	129998	7	448.10559082	376.17401123
201	5	16	130065	1	374.59729004	321.91598511
201	5	16	130065	2	396.67590332	321.99108887
201	5	16	130065	3	434.44049072	315.83300781
201	5	16	130065	4	442.88931274	314.62869263
201	5	16	130065	5	445.62908936	339.9085083
201	5	16	130065	6	409.21139526	383.51098633
201	5	16	130065	7	448.10559082	376.17401123
201	5	16	130132	1	374.59729004	321.91598511
201	5	16	130132	2	397.27038574	321.35150146
201	5	16	130132	3	435.64770508	315.84439087
201	5	16	130132	4	442.88269043	313.9848938
201	5	16	130132	5	446.23770142	339.91751099
201	5	16	130132	6	409.82620239	384.18609619
201	5	16	130132	7	448.10559082	376.17401123
201	5	16	130198	1	376.3868103	322.56161499
201	5	16	130198	2	397.26730347	320.709198
201	5	16	130198	3	437.47839355	317.79330444
201	5	16	130198	4	443.48809814	313.99108887
201	5	16	130198	5	448.70370483	341.91040039
201	5	16	130198	6	409.82620239	384.18609619
201	5	16	130198	7	449.37728882	378.20401001
201	5	16	130265	1	378.771698	322.56719971
201	5	16	130265	2	400.26300049	322.00949097
201	5	16	130265	3	439.29199219	317.81170654
201	5	16	130265	4	444.71289063	315.29159546
201	5	16	130265	5	449.92330933	341.92950439
201	5	16	130265	6	412.25350952	384.21789551
201	5	16	130265	7	450.6072998	378.23150635
201	5	16	130332	1	380.56060791	322.57189941
201	5	16	130332	2	402.06109619	322.66220093
201	5	16	130332	3	441.10690308	317.83050537
201	5	16	130332	4	445.93200684	315.94891357
201	5	16	130332	5	451.76449585	342.61160278
201	5	16	130332	6	415.31790161	386.26568604
201	5	16	130332	7	450.00689697	378.8862915
201	5	16	130399	1	384.14160156	323.2250061
201	5	16	130399	2	405.04989624	322.0368042
201	5	16	130399	3	441.71899414	318.48141479
201	5	16	130399	4	448.98019409	317.27230835
201	5	16	130399	5	452.97540283	341.97839355
201	5	16	130399	6	411.68130493	386.88369751
201	5	16	130399	7	450.06658936	381.56408691
201	5	16	130465	1	384.13751221	321.94039917
201	5	16	130465	2	403.24700928	320.74081421
201	5	16	130465	3	441.10009766	317.18609619
201	5	16	130465	4	448.99520874	318.56271362
201	5	16	130465	5	452.98599243	342.63150024
201	5	16	130465	6	412.28869629	386.89199829
201	5	16	130465	7	448.82110596	380.86608887
201	5	16	130532	1	382.34991455	322.5770874
201	5	16	130532	2	402.04690552	320.09170532
201	5	16	130532	3	439.89019775	317.1736145
201	5	16	130532	4	448.38800049	318.55569458
201	5	16	130532	5	451.14358521	341.9487915
201	5	16	130532	6	411.07400513	386.87548828
201	5	16	130532	7	449.40658569	379.54129028
201	5	16	130599	1	380.55889893	321.92980957
201	5	16	130599	2	402.64160156	319.45278931
201	5	16	130599	3	439.27890015	316.52340698
201	5	16	130599	4	448.38800049	318.55569458
201	5	16	130599	5	450.50280762	339.98190308
201	5	16	130599	6	411.0480957	384.86968994
201	5	16	130599	7	448.82110596	380.86608887
201	5	16	130666	1	380.55889893	321.92980957
201	5	16	130666	2	402.64511108	320.09500122
201	5	16	130666	3	439.29199219	317.81170654
201	5	16	130666	4	447.79589844	319.83950806
201	5	16	130666	5	449.91308594	341.27688599
201	5	16	130666	6	410.44970703	385.52990723
201	5	16	130666	7	448.83590698	381.53588867
201	5	16	130732	1	382.35180664	323.21939087
201	5	16	130732	2	404.45129395	322.03320313
201	5	16	130732	3	441.72589111	319.12619019
201	5	16	130732	4	450.23361206	320.5144043
201	5	16	130732	5	451.77508545	343.26480103
201	5	16	130732	6	411.07400513	386.87548828
201	5	16	130732	7	450.08178711	382.23440552
201	5	16	130799	1	384.13949585	322.58261108
201	5	16	130799	2	406.85031128	322.69088745
201	5	16	130799	3	442.94421387	319.78430176
201	5	16	130799	4	450.84161377	320.52191162
201	5	16	130799	5	451.77508545	343.26480103
201	5	16	130799	6	410.47540283	387.53671265
201	5	16	130799	7	448.25061035	382.86248779
201	5	16	130866	1	382.94061279	320.65289307
201	5	16	130866	2	406.24349976	321.40109253
201	5	16	130866	3	439.90350342	318.46231079
201	5	16	130866	4	448.40310669	319.84671021
201	5	16	130866	5	449.92330933	341.92950439
201	5	16	130866	6	403.77178955	384.78070068
201	5	16	130866	7	446.37680054	381.480896
201	5	16	130932	1	379.36309814	320.64309692
201	5	16	130932	2	402.64160156	319.45278931
201	5	16	130932	3	436.24530029	315.20669556
201	5	16	130932	4	443.52890015	317.85629272
201	5	16	130932	5	445.64819336	341.21200562
201	5	16	130932	6	401.31539917	381.42169189
201	5	16	130932	7	442.05310059	380.05130005
201	5	16	130999	1	378.16488647	318.07489014
201	5	16	130999	2	402.03659058	318.16558838
201	5	16	130999	3	436.23928833	314.56338501
201	5	16	130999	4	443.51501465	316.56719971
201	5	16	130999	5	443.79510498	339.23098755
201	5	16	130999	6	400.08010864	378.75
201	5	16	130999	7	440.16299438	377.34390259
201	5	16	131066	1	379.95278931	318.07919312
201	5	16	131066	2	405.02380371	317.54019165
201	5	16	131066	3	438.05108643	314.58059692
201	5	16	131066	4	445.32580566	315.94229126
201	5	16	131066	5	446.84649658	339.92651367
201	5	16	131066	6	402.49169922	378.11019897
201	5	16	131066	7	442.61248779	377.39291382
201	5	16	131133	1	384.72579956	319.37521362
201	5	16	131133	2	409.82510376	319.49569702
201	5	16	131133	3	441.6986084	316.54818726
201	5	16	131133	4	449.61801147	319.86120605
201	5	16	131133	5	449.90301514	340.62460327
201	5	16	131133	6	407.36169434	380.8230896
201	5	16	131133	7	447.51971436	377.49560547
201	5	16	131199	1	399.05081177	318.79199219
201	5	16	131199	2	418.82769775	320.20239258
201	5	16	131199	3	451.40280151	316.65539551
201	5	16	131199	4	457.50689697	318.02130127
201	5	16	131199	5	461.52301025	340.81750488
201	5	16	131199	6	420.69311523	379.67059326
201	5	16	131199	7	454.90258789	377.66220093
201	5	16	131266	1	418.81790161	318.91619873
201	5	16	131266	2	434.4967041	321.62979126
201	5	16	131266	3	-104.012001	-69.64569855
201	5	16	131266	4	-104.012001	-69.64569855
201	5	16	131266	5	474.45330811	341.0625
201	5	16	131266	6	425.57089233	380.41360474
201	5	16	131266	7	-104.012001	-69.64569855
201	5	16	131333	1	432.0513916	318.38479614
201	5	16	131333	2	448.41848755	321.13839722
201	5	16	131333	3	-104.012001	-69.64569855
201	5	16	131333	4	-104.012001	-69.64569855
201	5	16	131333	5	483.07409668	338.61999512
201	5	16	131333	6	433.48760986	379.88430786
201	5	16	131333	7	-104.012001	-69.64569855
201	5	16	131400	1	439.2986145	318.45599365
201	5	16	131400	2	452.04199219	319.24481201
201	5	16	131400	3	-104.012001	-69.64569855
201	5	16	131400	4	-104.012001	-69.64569855
201	5	16	131400	5	487.4446106	339.37139893
201	5	16	131400	6	437.76638794	379.96530151
201	5	16	131400	7	-104.012001	-69.64569855
201	5	16	131466	1	436.27011108	317.78140259
201	5	16	131466	2	453.85949707	318.62130737
201	5	16	131466	3	-104.012001	-69.64569855
201	5	16	131466	4	-104.012001	-69.64569855
201	5	16	131466	5	488.67669678	338.74249268
201	5	16	131466	6	443.2387085	378.07269287
201	5	16	131466	7	-104.012001	-69.64569855
201	5	16	131533	1	439.28540039	317.16751099
201	5	16	131533	2	454.46829224	318.62890625
201	5	16	131533	3	-104.012001	-69.64569855
201	5	16	131533	4	-104.012001	-69.64569855
201	5	16	131533	5	489.86538696	336.14440918
201	5	16	131533	6	446.90560913	377.48239136
201	5	16	131533	7	-104.012001	-69.64569855
201	5	16	131600	1	441.08691406	315.89788818
201	5	16	131600	2	455.06118774	317.34469604
201	5	16	131600	3	-104.012001	-69.64569855
201	5	16	131600	4	-104.012001	-69.64569855
201	5	16	131600	5	492.33380127	334.88729858
201	5	16	131600	6	448.69158936	374.85360718
201	5	16	131600	7	-104.012001	-69.64569855
201	5	16	131667	1	442.88931274	314.62869263
201	5	16	131667	2	456.87280273	316.07598877
201	5	16	131667	3	-104.012001	-69.64569855
201	5	16	131667	4	-104.012001	-69.64569855
201	5	16	131667	5	493.5546875	333.60299683
201	5	16	131667	6	452.32128906	372.26879883
201	5	16	131667	7	-104.012001	-69.64569855
201	5	16	131733	1	444.6993103	314.00360107
201	5	16	131733	2	458.08389282	315.44549561
201	5	16	131733	3	-104.012001	-69.64569855
201	5	16	131733	4	-104.012001	-69.64569855
201	5	16	131733	5	492.9005127	332.27828979
201	5	16	131733	6	452.29290771	370.93811035
201	5	16	131733	7	-104.012001	-69.64569855
201	5	16	131800	1	444.6993103	314.00360107
201	5	16	131800	2	460.50799561	314.18490601
201	5	16	131800	3	-104.012001	-69.64569855
201	5	16	131800	4	-104.012001	-69.64569855
201	5	16	131800	5	493.52560425	332.29180908
201	5	16	131800	6	452.90750122	370.9513855
201	5	16	131800	7	-104.012001	-69.64569855
201	5	16	131867	1	444.6993103	314.00360107
201	5	16	131867	2	459.28759766	314.16970825
201	5	16	131867	3	-104.012001	-69.64569855
201	5	16	131867	4	-104.012001	-69.64569855
201	5	16	131867	5	493.52560425	332.29180908
201	5	16	131867	6	452.90750122	370.9513855
201	5	16	131867	7	-104.012001	-69.64569855
201	5	16	131934	1	444.6993103	314.00360107
201	5	16	131934	2	459.28759766	314.16970825
201	5	16	131934	3	-104.012001	-69.64569855
201	5	16	131934	4	-104.012001	-69.64569855
[truncated: 325,748 more rows]
