# Supplementary material for: Investigating the correspondence between driver head position and glance location
Source: PeerJ Comput Sci. 2018 Feb 19;4:e146. doi: 10.7717/peerj-cs.146 (PMC7924698; doi:10.7717/peerj-cs.146)
Supplement: Supplemental Information 1 — This data set includes separate files for eye glance, facial annotation, head rotation, etc. Background and detailed information of each variable are described in the data dictionary file. [file peerj-cs-04-146-s001.zip › Raw data/clipMaskDynamicVehiclePublicDataV1/clipDynamicGMRotationEstimatesV1.txt]

trialID	epochID	timestamp	rawRotationX	rawRotationY	rawRotationZ	filteredRotationX	filteredRotationY	filteredRotationZ
201	5	125277	-39.1632786	-34.9815906	-5.250674322	-39.16395871	-34.96310552	-5.253889862
201	5	125343	-39.33075564	-37.84894029	-6.087445813	-39.05931275	-36.52121389	-5.454032897
201	5	125410	-38.67479505	-37.80533184	-5.197869906	-38.89604797	-37.25477742	-5.355697541
201	5	125477	-39.17838806	-34.99777197	-4.825018074	-38.71875974	-36.96614915	-4.917501697
201	5	125544	-38.13053456	-37.70808101	-4.617001585	-38.66172481	-36.11101229	-4.36778861
201	5	125610	-38.95170635	-35.39720282	-3.578133933	-38.81137307	-35.42798948	-4.010024625
201	5	125677	-38.71932652	-34.62051879	-4.042915476	-39.06768884	-35.58042105	-3.998190294
201	5	125744	-39.55873426	-35.93549289	-4.199636492	-39.17622799	-36.79964383	-4.227024651
201	5	125811	-39.43559711	-41.46239296	-4.526482	-38.95753563	-38.71309416	-4.416513821
201	5	125877	-38.0484728	-38.27478314	-4.465546318	-38.51519942	-40.59353532	-4.344559639
201	5	125944	-38.09165084	-42.05610475	-4.55224724	-38.17068296	-41.70919458	-4.054201582
201	5	126011	-37.91253027	-41.78354235	-3.105217176	-38.18018148	-41.52651211	-3.839454989
201	5	126078	-39.02874853	-41.73916456	-3.690752349	-38.54982373	-40.02245045	-3.969228084
201	5	126144	-39.01714285	-37.10152711	-4.803569924	-39.10596252	-37.95436658	-4.406544547
201	5	126211	-39.54038772	-34.54242007	-4.837085621	-39.65587749	-36.4329693	-4.845891666
201	5	126278	-39.98695307	-35.93558689	-5.50805976	-40.0499294	-35.95898092	-5.026214662
201	5	126344	-40.11814472	-37.75597368	-4.558846656	-40.18356859	-36.09166954	-4.957747408
201	5	126411	-40.72255884	-38.29343616	-4.50701716	-40.06609951	-36.21916313	-4.842741914
201	5	126478	-39.56227324	-31.99055602	-5.150935556	-39.90625975	-36.29455753	-4.843873001
201	5	126545	-39.72854032	-37.69962421	-5.172618353	-40.02470224	-36.51387535	-4.985319366
201	5	126611	-40.4275491	-37.56037015	-4.991898699	-40.58933753	-36.68900329	-5.22164683
201	5	126678	-41.78681308	-36.60047862	-5.262750848	-41.45041093	-36.47054053	-5.491283566
201	5	126745	-42.41404404	-37.08982298	-6.155779696	-42.26602679	-36.03044114	-5.709029454
201	5	126812	-42.5409668	-33.39764853	-5.638825212	-42.75867268	-36.08031014	-5.804928238
201	5	126878	-43.06617254	-38.39966211	-5.87600053	-42.84274673	-37.12978876	-5.794229671
201	5	126945	-42.08273442	-37.8184386	-5.62691266	-42.58439845	-38.90661599	-5.762621782
201	5	127012	-42.84274232	-42.45969506	-5.631917682	-42.13120908	-40.62256568	-5.771727471
201	5	127079	-41.37472488	-42.6613112	-6.139122564	-41.68618864	-41.73430775	-5.801177098
201	5	127145	-41.203163	-38.67182711	-5.516510886	-41.45404172	-42.24574192	-5.782962406
201	5	127212	-41.63298389	-43.88876548	-5.804338503	-41.51878769	-42.25397972	-5.6709164
201	5	127279	-41.78028405	-42.271299	-5.514044552	-41.77647675	-41.58376801	-5.48038294
201	5	127345	-42.18287032	-40.1547823	-5.452208665	-42.02451423	-40.16055763	-5.283661528
201	5	127412	-42.11291286	-38.60827619	-4.588880834	-42.11438982	-38.50537315	-5.146422622
201	5	127479	-41.87151744	-36.60750549	-4.943010719	-42.01921276	-37.55553245	-5.04488116
201	5	127546	-41.84676841	-38.45753885	-5.869221213	-41.79219355	-37.9894055	-4.923675832
201	5	127612	-41.49186234	-39.08170296	-5.031660374	-41.50240667	-39.7190447	-4.910067759
201	5	127679	-41.31635191	-41.81071235	-4.660714109	-41.21590096	-41.91431326	-5.338420351
201	5	127746	-40.942291	-45.18067672	-4.90564945	-40.99964289	-43.52355484	-6.366303436
201	5	128864	-40.67916877	-43.22379107	-9.728846538	-40.89971288	-43.93552313	-7.64500826
201	5	128930	-41.32870814	-42.40001395	-8.661200319	-40.90913439	-43.25401239	-8.592606473
201	5	128997	-40.57604755	-43.82717078	-8.0684389	-40.96803953	-42.01878265	-8.935341946
201	5	129064	-41.17278425	-37.98376518	-8.756704958	-40.98521058	-40.746024	-8.797655685
201	5	129131	-40.74202447	-41.45164264	-8.706434795	-40.86093141	-39.68653428	-8.393623882
201	5	129197	-40.61314565	-39.81851688	-8.072743359	-40.53910273	-38.94248665	-7.866046723
201	5	129264	-40.54272838	-37.60875703	-7.024064425	-40.08716885	-38.71355794	-7.34788507
201	5	129331	-39.09490846	-38.06637219	-6.752449302	-39.70864974	-39.18303173	-6.967246932
201	5	129398	-39.77473867	-41.36109735	-7.218352224	-39.61000899	-40.12406809	-6.774160949
201	5	129464	-39.72081604	-41.28638844	-6.903791484	-39.81365628	-40.89734638	-6.742611807
201	5	129531	-39.81750226	-39.30080396	-5.908289236	-40.10669898	-40.93990806	-6.806339159
201	5	129598	-40.84790545	-42.57945343	-7.269498064	-40.2070823	-40.23116799	-6.840836881
201	5	129665	-40.47603186	-40.01920985	-7.421303072	-40.03327026	-39.42336001	-6.720151108
201	5	129731	-38.83874875	-35.79160005	-6.043584484	-39.79868564	-39.40651134	-6.486392435
201	5	129798	-39.54472962	-40.26417304	-6.044699597	-39.76606844	-40.36412029	-6.361491858
201	5	129865	-40.38143409	-43.84086038	-6.346339098	-39.94956467	-41.39987045	-6.505294909
201	5	129931	-40.82737274	-43.06137646	-7.388201873	-40.16957067	-41.57482499	-6.844694767
201	5	129998	-39.75909868	-39.91483982	-7.272215432	-40.32813636	-41.17904703	-7.189837855
201	5	130065	-39.84135983	-39.58874233	-6.98711907	-40.45741056	-41.48515542	-7.415178883
201	5	130132	-41.22888663	-44.03346655	-7.355933205	-40.54255245	-43.23480339	-7.457482881
201	5	130198	-40.6839299	-44.23057897	-7.640716948	-40.50351935	-45.65060349	-7.23994472
201	5	130265	-40.38794124	-49.59060887	-6.661548339	-40.37464866	-46.98242802	-6.728869641
201	5	130332	-39.66873004	-45.80320403	-6.295518254	-40.33456312	-46.00330737	-6.051087581
201	5	130399	-40.78480751	-44.28298741	-5.063041047	-40.49776042	-43.11549058	-5.453003259
201	5	130465	-40.9074639	-37.77694868	-4.544153444	-40.77052442	-40.07771841	-5.088161207
201	5	130532	-40.95818384	-38.36908749	-5.80184644	-40.94833928	-38.52924356	-4.883072123
201	5	130599	-40.69479918	-35.91622826	-4.553285928	-40.89387743	-38.65514361	-4.671378485
201	5	130666	-41.08972221	-46.37989696	-4.168600992	-40.61827284	-39.36474006	-4.42578522
201	5	130732	-39.98539128	-36.60459128	-4.760742216	-40.25021673	-39.7551662	-4.284633357
201	5	130799	-39.50102316	-38.61943179	-3.58557767	-39.91388794	-39.98630105	-4.344982267
201	5	130866	-39.70862738	-40.39598814	-4.050954403	-39.59511136	-40.58858289	-4.44622429
201	5	130932	-39.70854873	-42.77402945	-5.129479688	-39.17824265	-41.56989467	-4.225239017
201	5	130999	-38.74408575	-44.5547971	-4.024161038	-38.66325412	-42.65014021	-3.550144091
201	5	131066	-37.75614399	-41.94076251	-3.3571676	-38.27065124	-43.83192679	-2.949440879
201	5	131133	-38.30028647	-41.27816249	-2.328218813	-38.24516017	-45.06621613	-3.397165064
201	5	131199	-38.12144452	-50.41076881	-3.361163681	-38.58196037	-45.6335933	-5.415240282
201	5	132734	-39.87976594	-45.55764131	-10.65618479	-39.01957783	-44.67228504	-8.40170117
201	5	132801	-39.29778562	-40.8358114	-11.61069987	-39.31925021	-42.32905369	-11.05713221
201	5	132868	-39.19488137	-36.79071713	-12.06522409	-39.5024223	-39.71742488	-12.49084094
201	5	132935	-39.84630398	-40.51419907	-12.83565626	-39.77661786	-37.80692643	-12.77964511
201	5	133001	-39.94934714	-39.38752095	-11.59675096	-40.25666994	-36.97137821	-12.57529425
201	5	133068	-40.62055309	-33.17060317	-13.22308305	-40.79259728	-37.31002321	-12.43906406
201	5	133135	-42.05569049	-38.21639877	-12.66782529	-41.07547731	-38.44987002	-12.54734415
201	5	133201	-40.15114949	-40.09729124	-11.54356674	-40.91563101	-39.05937106	-12.76541218
201	5	133268	-40.88888236	-38.80384359	-14.41155478	-40.41788265	-37.49733187	-12.83936781
201	5	133335	-39.78882986	-34.90211447	-12.18248093	-39.90438013	-33.42092562	-12.62631555
201	5	133402	-39.33305574	-27.28321833	-12.03486145	-39.67797244	-28.53566309	-12.25472403
201	5	133468	-39.70249725	-25.05508058	-12.12967415	-39.79464243	-25.38043501	-12.02219081
201	5	133535	-40.09909445	-19.01538306	-11.97380806	-40.010546	-25.00493753	-12.11022946
201	5	133602	-40.60501152	-30.38450834	-11.99621561	-39.99382384	-25.82165698	-12.3942298
201	5	133669	-39.48858362	-30.70514779	-12.69678905	-39.62911132	-25.26209988	-12.50545282
201	5	133734	-38.82098246	-20.1640119	-13.18405959	-39.07821776	-22.68195868	-12.15235119
201	5	133802	-37.88700126	-15.57324266	-11.31263792	-38.5151876	-19.91774412	-11.46820619
201	5	133869	-38.23086806	-17.78141502	-9.668311531	-37.88004052	-18.88448355	-10.9543348
201	5	133936	-37.87287254	-26.12501532	-11.32435573	-37.01983691	-19.66534214	-10.98513342
201	5	134002	-36.04803077	-17.40331035	-11.96601391	-36.07470642	-21.28837385	-11.4542201
201	5	134069	-34.92475739	-26.19419912	-11.84911482	-35.55617469	-23.29689793	-11.94991042
201	5	134136	-35.2020724	-21.35357461	-12.12443639	-35.90424941	-25.81481629	-12.13869782
201	5	134202	-37.74252665	-29.43729343	-11.76169985	-37.01406458	-28.61075667	-11.92753173
201	5	134269	-38.41025203	-36.0411375	-11.70859642	-38.29140649	-30.920952	-11.41234009
201	5	134336	-39.19255589	-27.38385588	-10.65217014	-39.14099828	-32.21814585	-10.79708102
201	5	134403	-39.48691262	-32.40421651	-10.36867724	-39.35989659	-32.56254091	-10.31252234
201	5	134536	-38.97808838	-34.13265721	-9.753143686	-39.14891889	-32.19838893	-10.09324531
201	5	134603	-38.37387186	-32.23464495	-10.26068796	-38.85656782	-31.51750951	-10.07309016
201	5	134670	-39.33621689	-31.28218167	-9.927614392	-38.72660264	-31.44988294	-10.01684266
201	5	134736	-38.67024333	-30.01829664	-10.16133428	-38.83337063	-33.11232026	-9.699372361
201	5	134803	-39.0977414	-39.13987902	-8.798207296	-39.1448391	-36.72185495	-9.085206497
201	5	134870	-39.29074922	-39.37854358	-8.465707168	-39.54397958	-41.08287657	-8.33779226
201	5	134937	-40.10969641	-46.4789016	-7.149569651	-39.8158324	-44.23570048	-7.647944641
201	5	135003	-39.59979777	-43.04867099	-7.283725263	-39.72696539	-44.57040935	-7.062634961
201	5	135070	-39.47701382	-42.36282113	-6.816794589	-39.19082431	-41.6012204	-6.504327317
201	5	135137	-38.54200112	-36.60114155	-6.179293305	-38.37031254	-36.24257981	-5.941155466
201	5	135203	-36.7965941	-31.88286749	-4.473337391	-37.5927715	-30.68968514	-5.457633177
201	5	135270	-37.66515851	-26.73209222	-5.655141724	-37.12237258	-27.68687861	-5.135252733
201	5	135337	-36.81517204	-26.70800301	-5.580929987	-36.9950435	-28.95503831	-4.962183095
201	5	135404	-37.0678399	-30.28303437	-3.926627339	-37.03467981	-33.57244722	-4.877416704
201	5	135470	-36.73042316	-43.49834971	-4.76873877	-36.96679705	-38.1592857	-4.778308197
201	5	135537	-37.01956666	-44.82173641	-5.131966404	-36.55218641	-39.54164381	-4.496144916
201	5	135604	-35.77134779	-29.79255274	-4.002103027	-35.73128596	-37.41091338	-3.921307822
201	5	135671	-34.23812983	-34.27131448	-2.627905549	-34.68949903	-33.99837076	-3.156721699
201	5	135737	-34.22681822	-35.03651754	-2.677546676	-33.75996337	-31.63184884	-2.447505834
201	5	135804	-32.76430053	-28.1603775	-1.819583384	-33.24964241	-31.18364384	-1.977045691
201	5	135871	-33.74334228	-30.77417057	-1.867104965	-33.31759631	-32.08038809	-1.778324898
201	5	135938	-33.40562677	-36.69416725	-2.058884529	-33.93007431	-33.00256958	-1.791962708
201	5	136004	-35.16619189	-33.78485633	-1.460622224	-34.8876996	-33.0540833	-1.93724263
201	5	136071	-36.37438544	-30.83272708	-2.290946515	-35.93718231	-32.65316822	-2.121771802
201	5	136138	-36.28861209	-30.96498635	-2.508403092	-36.89685873	-32.96358097	-2.247968376
201	5	136204	-37.97548741	-36.37782831	-2.011437428	-37.66596149	-34.48097575	-2.270571562
201	5	136271	-37.73696272	-36.25491811	-2.566470534	-38.1353014	-36.53217464	-2.230342999
201	5	136338	-38.57371644	-38.29801007	-1.465892962	-38.16800612	-38.02404562	-2.188194494
201	5	136405	-37.81643547	-39.23435244	-2.747196471	-37.71521841	-38.34233755	-2.136732186
201	5	136471	-36.90489568	-35.9045482	-2.045280474	-36.92653963	-37.59470261	-2.011760422
201	5	136538	-35.80082918	-37.44756848	-1.334067505	-36.08584121	-36.26567221	-1.772967198
201	5	136605	-35.18631466	-33.94482361	-1.86349108	-35.40006574	-34.75045932	-1.428755398
201	5	136672	-35.10694243	-33.6407138	-0.637059438	-34.87368872	-33.10760782	-1.003200753
201	5	136738	-35.20900262	-29.31463322	-0.89518922	-34.41752364	-31.07343098	-0.528024344
201	5	136805	-33.27612972	-31.02380106	0.1863417133	-33.99848972	-28.36942014	-0.05832119
201	5	136872	-32.64033665	-25.89700762	0.3820392993	-33.54195875	-25.23577303	0.3346688498
201	5	136939	-33.38418523	-20.04679575	0.3633019297	-32.75053105	-22.55901631	0.581875192
201	5	137005	-32.24808701	-19.99970122	0.5495592757	-31.31871123	-21.11190463	0.616026361
201	5	137072	-30.0238253	-23.59750863	0.7439006277	-29.46832119	-20.73391726	0.3924889794
201	5	137139	-26.43863057	-19.32399876	-0.175159707	-28.04561424	-20.55740116	-0.027840606
201	5	137206	-27.36009135	-20.81882248	-0.107882015	-27.83387744	-19.88773778	-0.41975409
201	5	137272	-28.91278168	-17.44240936	-1.050658465	-28.8235449	-18.61338933	-0.485151099
201	5	137339	-32.18262615	-17.56367662	0.0635634722	-30.35079222	-16.96914314	-0.065840916
201	5	137406	-31.89914814	-15.24048921	0.7035843989	-31.89656584	-15.21304141	0.7074357719
201	7	510900	-22.53044483	-15.75835861	0.4410037984
201	7	510968	-20.71358794	-8.952123325	-0.770761701
201	7	511034	-20.88099003	-8.095919512	-1.197270808
201	7	511101	-19.42031125	-4.987703936	-0.499559548
201	7	511167	-21.46106994	-8.727699735	0.0657645512
201	7	511235	-24.03979048	-9.38586732	0.6223336248
201	7	511301	-22.9014863	-2.273023105	0.7867763056
201	7	511367	-23.73307171	-6.242672268	0.4541411994
201	7	511435	-24.93224046	-5.387927424	1.5044490117
201	7	511502	-26.42850332	-31.50368968	-1.793314317
201	7	511969
201	7	512035
201	7	512102
201	7	512436	-26.40821645	-13.39554213	-2.692662357
201	7	512503	-22.56448531	-3.413600849	-2.044574601
201	7	512569	-22.65600943	-3.305518449	-1.366387823
201	7	512635	-23.25495361	-2.531738807	-1.016923359
201	7	512703	-24.01776884	-2.815335298	-1.187867364
201	7	512769	-23.52976319	-2.435104465	-0.967248147
201	7	512836	-22.5770235	0.300676437	-0.807076031
201	7	512902	-20.6705386	-6.738407402	-0.440145101
201	7	512970	-19.18627947	-3.156442517	-0.626510869
201	7	513036	-19.82047322	-1.491773336	-1.019250293
201	7	513103	-19.81150773	-0.948877655	-1.012754075
201	7	513169	-18.1934442	-3.290201338	-1.511502908
201	7	513237	-13.83553476	-1.438843743	-1.019084458
201	7	513303	-15.53777309	-2.517638695	-1.920549155
201	7	513370	-17.24690669	-4.997855429	-1.769192508
201	7	513437	-15.41027764	-3.851508737	-2.790907354
201	7	513504	-16.1410983	-8.481286228	-1.927043729
201	7	513570	-16.53436247	-4.868787417	-3.567941496
201	7	513636	-20.37126437	-5.753970872	-3.04174007
201	7	513704	-19.84307605	-16.67145445	-2.788654921
201	7	513770	-15.49068143	-8.87480004	-2.426568054
201	7	513837	-14.93938562	-1.889300244	-2.9471242
201	7	513903	-19.34142223	-2.198526713	-3.851206514
201	7	513971	-20.93134934	-1.927144403	-3.480473552
201	7	514037	-16.10074492	-2.672677664	-3.170033502
201	7	514104	-18.60450494	-5.657243808	-4.700708123
201	7	514170	-16.17659644	-4.920430881	-4.337060165
201	7	514238	-18.66744596	-0.59071794	-5.225020154
201	7	514304	-19.99231815	-5.320308092	-6.384027233
201	7	514371	-22.90758738	-7.01771241	-6.023803285
201	7	514438	-23.67287599	-9.801337738	-6.917746769
201	7	514505	-24.75113054	-8.04258212	-7.173490329
201	7	514571	-26.33831771	-8.509350324	-7.139529426
201	7	514637	-23.74091659	-6.918486658	-6.697097491
201	7	514705	-24.32348788	-7.475198994	-6.336910528
201	7	514771	-24.96120834	-9.13659092	-8.108899571
201	7	514838	-26.68596705	-10.97748334	-7.10607073
201	7	514904	-25.96795531	-6.934926474	-7.181466702
201	7	514972	-25.66811372	-16.14503664	-7.311175733
201	7	515038	-27.42901685	-12.95637414	-4.433757227
201	7	515105	-30.14060678	-13.50879226	-5.668087447
201	7	515172	-29.03444465	-10.02334565	-5.777788955
201	7	515239	-29.25402302	-16.24704429	-6.453061469
201	7	515305	-31.92979256	-9.019981277	-6.92239392
201	7	515372	-26.995076	-6.69881133	-8.028479153
201	7	515439	-27.07144532	-9.7948173	-9.374489318
201	7	515506	-31.47314059	-7.467909702	-10.28174007
201	7	515572	-29.05319524	-9.478078102	-10.57295087
201	7	515638	-30.07652717	-7.99620531	-11.96026933
201	7	515706	-30.57948719	-8.588221372	-11.60441756
201	7	515772	-29.02111037	-5.684797129	-11.14644904
201	7	515839	-27.16285933	-4.976711408	-9.542717481
201	7	515905	-31.27587651	-7.147162027	-9.310990588
201	7	515973	-26.29390465	-6.718100348	-9.354682443
201	7	516039	-29.11517166	-6.381973032	-7.639732605
201	7	516106	-27.64259053	-7.517475721	-6.821985202
201	7	516173	-28.54136859	-12.57220731	-6.983625568
201	7	516240	-32.69499379	-12.21994953	-6.414259787
201	7	516306	-33.56867123	-14.53150342	-4.964305986
201	7	516373	-32.080181	-20.66489673	-2.96547322
201	7	516440	-31.53688329	-16.23754204	-1.710897606
201	7	516507	-33.05940118	-12.52036732	-1.472059954
201	10	730006	-35.77572788	-35.11738224	0.515062607	-35.77572788	-35.11738224	0.515062607
201	10	730073	-32.61552983	-22.8316258	0.2002656599	-32.61552983	-22.8316258	0.2002656599
201	12	959572	-24.58670856	-6.415108119	2.4576973251	-24.58461359	-6.407258155	2.459213099
201	12	959639	-22.49542749	-8.691929897	2.7059617237	-23.42936035	-5.52183046	2.5799818469
201	12	959706	-23.45662933	-3.185052331	2.5610319226	-22.6415419	-3.840426105	2.72913055
201	12	959772	-21.29870764	-0.724500835	2.7656246119	-22.28233637	-1.528460983	2.9298216857
201	12	959839	-22.88772246	0.1089766727	4.1002145058	-22.04794078	0.5719291442	3.2236422556
201	12	959906	-20.94608156	4.6100983604	2.7333735798	-21.48571974	1.9746144445	3.6856078079
201	12	959973	-21.2495049	0.9118206878	4.5706042248	-20.31754626	3.0530720396	4.3374015684
201	12	960039	-17.77095003	3.0208792353	4.7382578379	-18.6618946	4.4224294542	5.0209998656
201	12	960106	-17.96867482	6.3378957542	6.1355361073	-17.01062985	5.8873196287	5.4496712037
201	12	960173	-15.39792448	7.0027216168	5.2695893218	-15.95595686	6.2786493593	5.4466646092
201	12	960240	-14.99224497	5.1441399044	4.8954217111	-15.7612242	4.5785495461	5.1052788295
201	12	960306	-15.61968126	3.7964893921	4.8452726747	-16.03074239	1.2564139895	4.7100811536
201	12	960373	-17.10346397	-4.512548556	4.7738300563	-15.92495995	-1.620676337	4.5342468263
201	12	960440	-16.35875517	-2.739340059	3.9718190131	-15.02308945	-1.967012676	4.645819887
201	12	960506	-13.45833124	-1.30204534	4.6948527168	-14.07172993	0.175368821	4.7661595607
201	12	960573	-14.26047517	0.3821233728	4.4423966521	-14.63662112	1.9537967433	4.3242061578
201	12	960640	-15.70890796	4.1640411762	3.6671641331	-17.67620509	-0.248567738	2.8541633851
201	12	960707	-21.66489447	1.8335695425	0.7297972503	-22.25553543	-7.049226739	0.5135715418
201	12	960773	-27.04688887	-21.94948746	-1.8781097	-25.78927377	-14.27371908	-1.8234959
201	12	961374	-30.53907865	-26.6901014	-5.090833271	-25.99963625	-16.28855947	-3.170226449
201	12	961441	-20.29370436	-6.929973502	-2.717221902	-22.90153753	-11.6722694	-3.238318081
201	12	961508	-16.27763148	3.3285993206	-1.191756369	-18.68220371	-4.407166721	-2.58263476
201	12	961574	-15.61027674	-0.229840429	-2.232999456	-15.61363993	0.7165297187	-1.918718892
201	12	961641	-15.94278586	-0.999400183	-1.465425039	-14.41903653	2.360289769	-1.458659265
201	12	961708	-15.41791421	1.7326150488	-1.606107743	-14.53420671	2.1941914319	-0.972780146
201	12	961774	-13.52979398	2.1025844829	-0.472700147	-15.17503947	2.0409397362	-0.30687339
201	12	961841	-15.65060334	3.1333224249	0.798308423	-15.75691435	2.4225456368	0.3344065107
201	12	961908	-16.5644206	4.9223381142	1.1638912912	-15.78661801	3.0716491755	0.5858390509
201	12	961975	-15.69436523	1.1793166321	-0.469196224	-15.0171285	3.7378751009	0.2547929342
201	12	962041	-13.4048514	3.7114556561	-1.053707796	-13.78225867	4.1795499536	-0.612724172
201	12	962108	-12.34672265	5.0167915037	-0.551664717	-12.85057635	3.861796481	-1.848055591
201	12	962175	-11.68121841	4.0661617495	-3.789785797	-12.76772773	2.3328199146	-3.173062191
201	12	962242	-14.27672283	-1.305250808	-4.429584705	-13.43452724	-0.031437128	-4.204467153
201	12	962308	-16.79912621	-2.413707027	-4.607041131	-14.45478347	-2.083794613	-4.652250608
201	12	962375	-13.3716425	-4.030063156	-4.626094941	-15.73748835	-2.911804216	-4.539401781
201	12	962442	-16.92731699	-2.423482198	-3.931601038	-17.41354596	-2.67169614	-4.188339858
201	12	962509	-19.43679504	0.0746431774	-4.334151483	-19.19519967	-2.37302359	-4.014639178
201	12	962575	-20.88261027	-6.180412016	-3.712056308	-20.25658316	-2.962183531	-4.301318473
201	12	962642	-20.98465884	-1.169824588	-5.396852518	-19.96597511	-4.631625289	-5.062116557
201	12	962709	-18.04698628	-8.544099043	-5.914331706	-18.59300534	-6.764975401	-6.058770642
201	12	962775	-16.14356605	-9.129957043	-7.397289941	-17.16660212	-8.396979653	-6.968496898
201	12	962842	-17.42076023	-8.25658709	-7.151154663	-16.66598174	-8.884977692	-7.570808949
201	12	962909	-16.50874616	-8.254513407	-7.943238027	-17.33955929	-8.280384734	-7.819484025
201	12	962976	-18.21825352	-6.856479348	-8.196564885	-18.64611323	-7.159339369	-7.811040175
201	12	963042	-21.91925617	-8.04155018	-7.204659599	-19.795216	-6.250159717	-7.707588577
201	12	963109	-20.80376852	-2.603513193	-7.453916204	-20.49545241	-6.101987678	-7.612430809
201	12	963176	-18.8244234	-8.760013466	-7.86425493	-21.16384776	-6.817999937	-7.469878147
201	12	963243	-22.34402081	-9.69320703	-6.997309335	-22.26028287	-8.129209181	-7.124139127
201	12	963309	-24.09112674	-7.315773647	-6.61274153	-23.60130839	-9.815360876	-6.495043545
201	12	963376	-25.96399845	-12.92188001	-5.811951346	-24.619064	-11.88038921	-5.683388579
201	12	963443	-24.9562671	-14.89310079	-4.485725552	-25.17400404	-14.31802888	-4.919673529
201	12	963510	-25.05879107	-15.47932154	-4.611027748	-25.76554468	-16.90588571	-4.428600615
201	12	963576	-25.24392945	-19.20690824	-4.838094754	-26.83639117	-19.20436309	-4.329985147
201	12	963643	-29.51896003	-22.96569301	-3.358853805	-28.07168915	-20.76930035	-4.603053649
201	12	963710	-28.55407513	-20.09998345	-6.004835525	-28.63627228	-21.53467818	-5.085575627
201	12	963776	-30.25792956	-21.23725905	-6.01656375	-28.15424947	-21.93140013	-5.561201483
201	12	963843	-25.75806053	-24.69276009	-4.97732986	-27.2816703	-22.52130609	-5.885237429
201	12	963910	-25.14366474	-20.29034276	-5.489970387	-27.10271756	-23.5455658	-5.960099766
201	12	963977	-28.89993418	-26.62315433	-7.078138596	-27.9717832	-24.75753761	-5.675694005
201	12	964043	-29.6621036	-26.27969822	-5.13019953	-29.18377249	-25.66038712	-5.06878164
201	12	964110	-31.23856467	-25.4788984	-3.203656002	-29.86243978	-26.01566314	-4.451734515
201	12	964177	-29.29803372	-25.71861642	-4.471594662	-29.96926661	-26.09885726	-4.16231553
201	12	964244	-29.46232424	-27.22927381	-4.483823651	-30.30197948	-26.43100149	-4.238974908
201	12	964310	-31.3459725	-26.18703376	-4.663599123	-31.60089905	-27.33810746	-4.477226227
201	12	964377	-33.7918488	-28.70531546	-4.715265446	-33.77553841	-28.70528948	-4.718408772
201	13	1330465	-35.39274575	-38.4488585	-2.027947748	-35.39448225	-38.43968061	-2.032536911
201	13	1330532	-35.94673544	-37.101575	-2.780293429	-36.14694016	-38.32792183	-2.483331805
201	13	1330599	-37.42010335	-39.19935058	-1.98914884	-36.73472455	-39.85663779	-3.052064126
201	13	1330665	-36.51453437	-42.90328941	-4.248401076	-37.11495033	-43.37887985	-3.652652802
201	13	1330732	-37.38586582	-48.70245771	-4.341456437	-37.35770096	-47.76672041	-4.052349664
201	13	1330799	-37.81225075	-52.88219503	-4.672068566	-37.54950675	-51.39078223	-4.164776609
201	13	1330866	-37.66861251	-52.02362828	-3.186027993	-37.7356543	-53.29441807	-4.182285379
201	13	1330932	-37.53455909	-52.88865573	-4.074725471	-37.9158913	-53.57183128	-4.318497829
201	13	1330999	-38.41666548	-55.28683807	-5.032085203	-38.04647676	-52.9883588	-4.507610404
201	13	1331066	-38.33017288	-50.55990364	-5.10562904	-38.08438481	-52.45525584	-4.487737761
201	13	1331133	-37.57820241	-51.64004346	-3.087016772	-38.04985011	-52.52877342	-4.115218226
201	13	1331199	-37.98923306	-53.70300782	-4.007456167	-37.99580626	-53.04598185	-3.485129309
201	13	1331266	-38.1572734	-54.8042695	-3.026121733	-37.92961455	-53.41371965	-2.831274716
201	13	1331333	-38.04029135	-54.134718	-2.119607609	-37.82919172	-53.45019998	-2.413839404
201	13	1331399	-37.04469771	-50.9711929	-2.009517453	-37.71149434	-53.72312968	-2.406432764
201	13	1331466	-38.51100951	-56.60921709	-3.317842732	-37.6263167	-54.8798638	-2.786357293
201	13	1331533	-36.73883338	-55.53314009	-3.358113562	-37.58856832	-56.76498628	-3.365971445
201	13	1331600	-37.9075664	-57.96666785	-3.795637933	-37.52030335	-58.21722328	-3.935853875
201	13	1331666	-36.68377905	-58.36469741	-4.073314206	-37.26335285	-57.66237412	-4.334680154
201	13	1331733	-38.49176053	-55.71828864	-4.935357243	-36.72475521	-54.19396089	-4.442874755
201	13	1333802	-34.49225513	-49.72956173	-4.134525464	-36.02141432	-48.45598084	-4.22228055
201	13	1333869	-34.79649488	-37.82676591	-3.681888874	-35.36157835	-42.33493358	-3.75823342
201	13	1333935	-36.08252651	-37.56990199	-2.758698803	-34.80703276	-37.46819954	-3.189875072
201	13	1334002	-34.80607014	-37.62882061	-3.327609042	-34.32740488	-34.19077923	-2.604921121
201	13	1334069	-32.49561265	-31.7406174	-1.488224386	-33.99893262	-32.01115971	-2.044764331
201	13	1334136	-33.94414353	-26.71258141	-2.137363838	-33.89874906	-30.48565014	-1.577293159
201	13	1334202	-34.99743805	-32.29656433	-0.732652296	-33.89775271	-29.28289571	-1.296263345
201	13	1334269	-33.61913689	-29.08058085	-1.387080886	-33.79142628	-28.06311172	-1.23442427
201	13	1334336	-32.5416089	-23.58194666	-1.369090654	-33.54885958	-26.7721788	-1.304458194
201	13	1334403	-34.49783704	-28.81819804	-1.33753067	-33.30118317	-25.75388721	-1.349649743
201	13	1334469	-32.445307	-22.91124656	-1.380514637	-33.20843688	-25.44845988	-1.255819946
201	13	1334536	-33.8728851	-28.08521089	-0.752195121	-33.41415808	-26.1516817	-1.022149924
201	13	1334603	-33.76518826	-27.16876635	-1.202815569	-34.0015518	-27.95652053	-0.763194559
201	13	1334669	-34.55830664	-29.95179102	-0.531981222	-34.88724862	-30.66926488	-0.659841037
201	13	1334736	-35.90582942	-34.48296225	-0.305602971	-35.77283419	-33.70769345	-0.842072369
201	13	1334803	-36.77552206	-35.91744961	-1.456973707	-36.28592701	-36.20569875	-1.250384193
201	13	1334870	-36.16250778	-36.53097746	-1.934445737	-36.24914447	-37.43301748	-1.652067303
201	13	1334936	-35.42913104	-40.30739067	-2.136833507	-35.82485485	-37.40482353	-1.860046617
201	13	1335003	-35.9201953	-38.7160805	-1.446760584	-35.41060246	-37.25340931	-1.90525245
201	13	1335070	-35.30145651	-32.47379558	-1.941469591	-35.41443064	-38.51739134	-1.944701939
201	13	1335137	-35.19641984	-39.07816904	-1.892704444	-36.0306578	-41.38346519	-2.036047893
201	13	1335202	-37.57096295	-53.23062786	-2.146394138	-37.09328319	-44.02413752	-2.065507825
201	13	1336805	-38.51494211	-41.89759572	-2.531467056	-38.17772122	-44.4353995	-1.91075435
201	13	1336872	-39.15108456	-40.48207384	-1.150090479	-38.94851617	-42.4363407	-1.640443437
201	13	1336938	-39.03454377	-37.16954809	-1.699545468	-39.39892343	-39.22291933	-1.497552875
201	13	1337005	-39.53802685	-39.2103693	-0.913092368	-39.72272192	-35.78414795	-1.654102429
201	13	1337072	-39.92158205	-33.12566157	-2.391252544	-40.01194355	-32.63929488	-2.012201621
201	13	1337139	-40.5129514	-29.27385482	-2.938766802	-40.13673986	-30.48091429	-2.305164676
201	13	1337205	-39.70076417	-27.55408273	-2.168901068	-39.89344396	-29.99868705	-2.386901917
201	13	1337272	-39.53309785	-33.80598665	-1.630993339	-39.22115394	-31.04890007	-2.339543232
201	13	1337339	-38.0210583	-31.47461147	-2.983296433	-38.28560781	-32.58517617	-2.298098183
201	13	1337406	-37.55037705	-35.36793693	-1.719634225	-37.39550127	-33.52700944	-2.291104837
201	13	1337472	-36.63998107	-31.85210279	-3.085829892	-36.82989646	-33.45323215	-2.300000062
201	13	1337539	-36.50720773	-32.11837298	-2.195017824	-36.68045604	-32.48233837	-2.382376651
201	13	1337606	-37.02984718	-31.13004636	-1.878245326	-36.80467541	-30.8277784	-2.628344218
201	13	1337673	-36.91808901	-30.32902866	-3.327345028	-36.93523744	-28.75719128	-2.977458418
201	13	1337739	-37.01014573	-26.1041685	-3.314354058	-36.87648643	-26.86894677	-3.180347289
201	13	1337806	-36.81398879	-25.26500365	-3.455687399	-36.63706898	-25.9356156	-3.040327614
201	13	1337873	-36.1028733	-23.95228872	-2.500829767	-36.3840947	-26.18531462	-2.664892332
201	13	1337939	-35.55862903	-31.36883309	-2.076760361	-36.24674483	-26.94470901	-2.399791693
201	13	1338006	-37.15107103	-24.52101384	-2.203090106	-36.18664079	-27.24734317	-2.491773306
201	13	1338073	-36.47871199	-27.70177276	-2.975015592	-36.1154072	-26.70382517	-2.842376608
201	13	1338140	-34.71184297	-26.67410312	-3.743166326	-36.07047146	-25.74118964	-3.119681161
201	13	1338206	-37.29560903	-23.3857802	-2.774505894	-36.16193284	-25.19998067	-3.094705282
201	13	1338273	-35.70266531	-25.95345626	-2.899704104	-36.40096161	-25.66812565	-2.833251263
201	13	1338340	-36.94748449	-26.44043863	-2.373604823	-36.66533301	-26.98397878	-2.584921121
201	13	1338407	-36.72919426	-29.93815673	-2.412071552	-36.79760844	-28.37900375	-2.553833198
201	13	1338473	-37.03470573	-28.90550997	-3.33919946	-36.72743022	-29.16351731	-2.788712508
201	13	1338540	-36.33863406	-28.94255007	-2.906044072	-36.54631221	-29.21719149	-3.215286159
201	13	1338607	-36.63510644	-27.82943839	-3.106604141	-36.45202119	-28.84201135	-3.672185453
201	13	1338674	-35.7461541	-29.90368383	-4.759284965	-36.56550953	-28.35856586	-3.928150577
201	13	1338740	-37.50554944	-27.29809774	-3.592786999	-36.79173728	-27.98040832	-3.804124326
201	13	1338807	-36.80097484	-28.19724229	-3.620456727	-36.90563011	-27.88131203	-3.346520159
201	13	1338874	-37.14741644	-26.95371372	-2.372663916	-36.79948979	-28.09423579	-2.811175343
201	13	1338940	-36.45620447	-29.12861702	-2.146489698	-36.60417627	-28.33768914	-2.424211175
201	13	1339007	-35.5989977	-27.7876611	-2.437638931	-36.52707792	-28.16874976	-2.192221347
201	13	1339074	-37.57950749	-29.59737628	-2.63844927	-36.61105089	-27.48324065	-1.990194401
201	13	1339141	-36.61453096	-24.98248284	-1.277095851	-36.72167979	-26.81933797	-1.79108112
201	13	1339207	-36.53540613	-26.60999077	-1.492459315	-36.7333081	-26.95911036	-1.708366205
201	13	1339274	-36.63252221	-27.73392443	-2.014546298	-36.63291288	-28.13652993	-1.815648101
201	13	1339341	-36.68232106	-30.3733641	-2.070667455	-36.47207854	-29.77321701	-2.018884661
201	13	1339408	-35.84029449	-33.62080061	-1.637918915	-36.31515551	-31.0743655	-2.126440395
201	13	1339474	-37.06402516	-27.94370898	-3.228151886	-36.24687452	-31.68923481	-2.021954717
201	13	1339541	-36.07238742	-33.17641061	-0.966602905	-36.36471584	-31.62079469	-1.786704922
201	13	1339608	-35.41606521	-29.57151182	-1.520541253	-36.6659259	-30.78127034	-1.625575716
201	13	1339675	-38.28231104	-32.25190151	-1.536876063	-36.93676497	-29.10335859	-1.626445416
201	13	1339741	-37.17356487	-25.64926402	-1.826150104	-36.8994907	-27.03370018	-1.640723708
201	13	1339808	-35.69337744	-23.2240997	-1.84878164	-36.51276128	-25.40612376	-1.455145319
201	13	1339875	-36.69913973	-25.58826963	-0.884244997	-35.99500404	-24.63415324	-1.045176938
201	13	1339941	-33.94289173	-25.87680087	-0.322047778	-35.52810114	-24.35643585	-0.612105236
201	13	1340008	-36.74854606	-22.73977118	-0.572983679	-35.06685877	-24.03826415	-0.385077677
201	13	1340075	-34.30083979	-25.08693016	-0.081708876	-34.50260058	-23.6652427	-0.41731653
201	13	1340142	-33.37943177	-22.4947567	-0.837025853	-33.91644661	-23.73495341	-0.56066493
201	13	1340208	-33.61692551	-24.50945373	-0.588689331	-33.55763046	-24.70154852	-0.617811386
201	13	1340275	-34.23521735	-26.17673655	-1.246131588	-33.61562471	-26.45944109	-0.537903065
201	13	1340342	-32.73115409	-29.09376503	0.6967068763	-34.06977341	-28.35533113	-0.457051374
201	13	1340409	-35.91764505	-30.65608815	-0.818221696	-34.6909234	-29.74908678	-0.515631739
201	13	1340475	-34.75199218	-30.01127908	-0.869368229	-35.17059122	-30.51798292	-0.685565521
201	13	1340542	-35.29321752	-29.36544699	-1.040183815	-35.32001154	-30.89325758	-0.85108227
201	13	1340609	-35.57264979	-30.34634768	-1.194877437	-35.18440545	-30.90788454	-1.004261849
201	13	1340676	-34.96652852	-34.68359565	-0.391707194	-34.9811291	-30.40375803	-1.241059334
201	13	1340742	-33.68409156	-27.77784359	-1.751081378	-34.89262524	-29.68539163	-1.556769141
201	13	1340809	-36.00756828	-28.38286643	-2.040884613	-34.869242	-29.57973308	-1.767737467
201	13	1340876	-34.51146023	-27.86773031	-2.454707858	-34.68555178	-30.36012813	-1.725728324
201	13	1340942	-34.4456758	-34.60867583	-0.566778989	-34.2235235	-30.98661282	-1.532923437
201	13	1341009	-33.28435889	-30.20359028	-1.326391663	-33.62667158	-30.01410247	-1.426030114
201	13	1341076	-33.0993353	-27.6688098	-1.811920879	-33.1608798	-27.24211834	-1.496353316
201	13	1341143	-33.09403895	-23.9236801	-1.771707448	-32.99561306	-24.15379419	-1.644272742
201	13	1341209	-33.13277804	-19.72439608	-2.018691838	-33.13097299	-22.64129797	-1.770571838
201	13	1341276	-33.54310088	-24.40936157	-1.315052404	-33.46639129	-23.31291221	-1.866776408
201	13	1341343	-33.76798825	-24.35305391	-1.533284343	-33.88551998	-25.01636207	-1.880669901
201	13	1341410	-34.56935008	-30.56380583	-2.26429599	-34.28146833	-25.9953421	-1.622667364
201	13	1341476	-33.73835501	-20.97739049	-1.295213294	-34.53305334	-25.42574712	-0.95417501
201	13	1341543	-35.09146532	-25.94727182	0.0666108322	-34.51868424	-23.80780859	-0.056021494
201	13	1341610	-35.36979321	-20.96078685	1.2908069149	-34.24301374	-22.19333502	0.6247883479
201	13	1341677	-32.04870464	-21.97336365	0.548084102	-33.91369779	-21.33473455	0.7460387584
201	13	1341743	-34.19070091	-20.12811688	0.3280981543	-33.73379527	-21.34177711	0.3391592517
201	13	1341810	-33.78384399	-22.8452897	-0.40723795	-33.63335658	-21.77834789	-0.284024353
201	13	1341877	-33.84772465	-22.50930913	-1.048035631	-33.37128786	-22.09822151	-0.830743872
201	13	1341944	-32.88192469	-22.11532226	-1.238768141	-32.88571258	-22.13927052	-1.240341519
201	14	1359028	-39.81079751	-36.44076388	-1.030742407	-39.81377654	-36.48800853	-1.030732985
201	14	1359094	-39.19166801	-36.20988955	-1.452562036	-40.13994065	-36.58307668	-2.281536085
201	14	1359161	-39.37298497	-33.95157137	-3.017262827	-40.59682077	-37.21631479	-2.822367084
201	14	1359228	-41.42981517	-40.5640753	-2.503502723	-40.71075579	-38.07195343	-2.109998317
201	14	1359294	-41.66504045	-40.82920091	-1.33104284	-39.74849281	-38.42614337	-0.13790692
201	14	1359361	-37.41157062	-37.90639976	3.6891668527	-37.673976	-38.38258802	2.3488936223
201	14	1359428	-34.20916704	-36.89290301	4.3837393019	-35.47369216	-38.95286985	4.2430180158
201	14	1359495	-34.34026121	-37.01154695	4.7332491202	-34.34280324	-40.4840824	4.823425824
201	14	1359561	-33.48705233	-44.47387062	4.7215183298	-34.61952145	-41.49655545	4.1748554669
201	14	1359628	-37.03317507	-43.97714518	1.914045343	-35.59036159	-39.91647902	2.9761599932
201	14	1359695	-37.71799068	-35.98033107	2.2488307771	-36.28992578	-35.5265528	1.9268516575
201	14	1359762	-34.73817012	-22.32889335	0.6878545832	-36.37710583	-30.46807033	1.2836992617
201	14	1359828	-35.51724731	-30.84020486	1.7021070156	-36.17458076	-27.23295484	0.8376001295
201	14	1359895	-37.2299392	-33.027533	0.4162216752	-36.08533059	-27.0480188	0.2758670864
201	14	1359962	-36.36856735	-23.1384954	-1.283512157	-36.27073748	-30.02992137	-0.458254516
201	14	1360029	-35.99681517	-33.2319994	0.3409315661	-36.74517351	-35.21566009	-1.110406727
201	14	1360629	-37.4749904	-43.97937872	-3.111347502	-37.40552518	-40.04973377	-1.335001637
201	14	1360696	-37.88373124	-41.90200252	0.017693119	-37.95726757	-41.44003115	-1.005566015
201	14	1360763	-38.8739584	-40.86829902	-1.511769294	-38.0693159	-38.3424503	-0.398149569
201	14	1360829	-37.15857844	-30.41344694	1.4523478844	-37.72103343	-33.06629446	-0.048114792
201	14	1360896	-38.52627704	-30.85397774	-0.956581014	-37.35300093	-29.76261317	-0.35010714
201	14	1360963	-36.74766244	-28.84080609	-1.457358735	-37.53270224	-31.22461313	-1.256673519
201	14	1361030	-35.22909258	-29.61943545	-1.686225358	-38.21782938	-36.19248218	-2.286662885
201	14	1361096	-40.31219891	-44.99012719	-2.505667308	-38.32834977	-39.45812195	-2.749624295
201	14	1361163	-39.42049894	-45.76953151	-3.594638178	-36.51188205	-35.86565651	-2.116819675
201	14	1361230	-31.81860917	-21.46198561	-0.517235371	-32.63539269	-25.27350986	-0.454031833
201	14	1361296	-26.10935501	-5.760451445	2.7201770207	-28.1898892	-12.95463137	1.5055416377
201	14	1361363	-24.53927682	-4.079143863	3.104329906	-24.98301837	-4.61712413	2.9089366906
201	14	1361430	-24.60302553	-3.926046403	2.9814048929	-23.70589897	-1.81698706	3.4251249212
201	14	1361497	-24.48247863	-5.585235558	3.1679757066	-23.86397763	-2.358946618	3.3093721249
201	14	1361563	-24.16675877	-3.411743485	3.0307178142	-24.69691492	-3.84986322	2.9688251153
201	14	1361630	-26.75589312	-5.478423607	2.0631104553	-25.90670155	-5.992928928	2.5658613854
201	14	1361697	-27.22458151	-9.395716639	2.5325482143	-27.69540162	-9.945108138	1.9561462112
201	14	1361764	-29.82897375	-13.03344936	0.5864510223	-30.29509713	-16.21445475	0.9290083647
201	14	1361830	-32.14933066	-25.06345468	0.7782498744	-33.39944459	-23.37525085	-0.45114552
201	14	1361964	-38.1358214	-31.55357496	-2.651235418	-36.04803187	-28.84320485	-1.718104106
201	14	1362031	-36.78251844	-30.77855432	-2.876348751	-37.22972584	-30.97240746	-2.309304279
201	14	1362097	-37.04403016	-29.59672662	-1.980831631	-36.67932023	-30.33612376	-2.069364969
201	14	1362164	-35.02478453	-28.5816463	-0.871528544	-35.08487641	-28.97982235	-1.397906793
201	14	1362231	-32.74131484	-26.47542062	-0.726434438	-33.56841636	-28.58000334	-0.865527041
201	14	1362297	-33.03775379	-30.72896664	-0.731630401	-32.92915524	-29.25917338	-0.737700149
201	14	1362364	-33.03680402	-30.751397	-0.992263055	-33.20759649	-29.934303	-0.868809312
201	14	1362431	-34.1331822	-30.1754339	-1.544173043	-33.82466621	-29.64568774	-0.962046218
201	14	1362498	-34.66714954	-28.11073268	-0.269884797	-34.1251824	-28.50721962	-0.856392646
201	14	1362564	-33.80297612	-26.77727246	-0.475051596	-33.88282703	-27.48142426	-0.575270286
201	14	1362631	-32.94421767	-27.26998966	-0.473809331	-33.39157829	-27.40573999	-0.212624558
201	14	1362698	-33.25975783	-27.49815436	-0.155876677	-33.13756757	-28.24164343	0.1056292426
201	14	1362765	-33.14394555	-30.17265646	0.370375863	-33.39372824	-29.16049214	0.1869706452
201	14	1362831	-34.05067631	-30.53018757	0.3132589255	-34.05774675	-29.36988083	-0.139783795
201	14	1362898	-35.12072682	-28.57119035	-1.009354325	-34.78784525	-28.92996232	-0.832831903
201	14	1362965	-35.4501982	-27.96568616	-1.651435031	-35.28921354	-28.71132321	-1.59984486
201	14	1363032	-35.37300288	-28.11582034	-2.5891284	-35.51430087	-29.47502488	-2.115110908
201	14	1363098	-35.23268785	-32.13164616	-1.857397298	-35.6158666	-31.05791127	-2.271689813
201	14	1363165	-36.00217176	-33.35959828	-2.392172625	-35.75422158	-32.54759986	-2.216688729
201	14	1363232	-36.21802093	-33.11803881	-1.882641598	-36.00024057	-33.17441762	-2.176382061
201	14	1363299	-36.19096267	-32.38479876	-2.417091123	-36.38019634	-32.90894365	-2.268545735
201	14	1363365	-36.73430852	-32.31401615	-2.396151438	-36.90159898	-32.30269288	-2.445963745
201	14	1363432	-37.69011064	-32.28284943	-2.624406483	-37.50203813	-31.99321509	-2.566981484
201	14	1363499	-38.0004815	-32.07584841	-2.615497683	-38.03006118	-32.35517477	-2.508527241
201	14	1363565	-38.15939344	-32.9004749	-1.996778659	-38.30909318	-33.3433611	-2.244107726
201	14	1363632	-38.43021092	-34.41267774	-2.196929999	-38.23285299	-34.49787652	-1.865387955
201	14	1363699	-38.01632476	-36.72551906	-1.667085791	-37.85548107	-35.2355998	-1.555505804
201	14	1363766	-37.52576863	-34.65332271	-0.814162911	-37.42126974	-35.30853401	-1.487663629
201	14	1363832	-36.61607915	-34.39932454	-1.729182141	-37.23364492	-34.94575834	-1.672815968
201	14	1363899	-37.31747539	-34.46962961	-2.4971822	-37.4066334	-34.51190226	-1.938702373
201	14	1363966	-38.38768566	-34.70083976	-2.259641961	-37.75751501	-34.15042664	-2.131671924
201	14	1364033	-37.74369816	-33.46044924	-1.748140369	-37.98805627	-33.79910748	-2.294215598
201	14	1364099	-38.0339972	-33.56695955	-2.678539539	-37.95086548	-33.40364905	-2.576924781
201	14	1364166	-37.83495346	-33.31891366	-3.118878896	-37.73703044	-33.02903013	-3.029561178
201	14	1364233	-37.30846197	-32.40048971	-3.323454505	-37.56989556	-32.79683417	-3.537893429
201	14	1364300	-37.63986403	-31.84287037	-4.34100038	-37.63692786	-32.72399184	-3.930398199
201	14	1364366	-38.06734401	-34.30713844	-3.902434005	-37.97776056	-32.67157867	-4.116248705
201	14	1364433	-38.48547194	-32.54541733	-4.141924461	-38.48593771	-32.53994196	-4.146061359
201	15	1364967	-35.35295643	-25.18451138	-2.85910161	-35.35209103	-25.18556772	-2.858757587
201	15	1365034	-35.64285884	-24.65580546	-2.641867774	-35.56343038	-25.0969526	-2.662847806
201	15	1365100	-35.72305393	-24.94373307	-2.610067726	-35.88084736	-25.12880131	-2.748893389
201	15	1365167	-35.99090154	-24.84409757	-2.804740278	-36.30063277	-25.10581288	-3.191516168
201	15	1365234	-37.20285348	-25.49693512	-4.390607269	-36.68463372	-24.61552825	-3.803233926
201	15	1365300	-36.83319739	-22.91564921	-4.296969006	-36.87817	-23.42190494	-4.287382777
201	15	1365367	-36.68050415	-23.06401817	-4.096239653	-36.85740415	-21.85015196	-4.446466686
201	15	1365434	-36.89928217	-20.21831659	-4.472347326	-36.74977941	-20.7311414	-4.260399602
201	15	1365501	-36.59090954	-18.33468933	-4.118306078	-36.73966358	-20.80128467	-3.854927286
201	15	1365567	-37.22679253	-24.36447107	-3.104137874	-36.96631402	-22.04252315	-3.442932923
201	15	1365634	-36.88444947	-23.32993894	-2.96466986	-37.44696046	-23.70859388	-3.215285103
201	15	1365701	-38.38259935	-25.51056056	-3.623068886	-38.03727098	-25.02003476	-3.225181506
201	15	1365768	-38.57689539	-25.04599407	-3.379468957	-38.49223515	-25.69627741	-3.400679288
201	15	1365834	-38.50386519	-25.85708121	-3.61139165	-38.6250012	-25.89026193	-3.654590418
201	15	1365901	-38.67234316	-25.8648551	-3.851729263	-38.44011632	-25.90523613	-3.925235464
201	15	1365968	-38.11396863	-27.52109427	-4.001936501	-38.1380392	-26.102831	-4.120215006
201	15	1366035	-37.79574132	-25.3778581	-4.164128495	-37.98325255	-26.8670753	-4.090672908
201	15	1366101	-37.7353652	-27.37200859	-3.920510295	-38.10127153	-28.30846223	-3.72150023
201	15	1366168	-38.70308286	-31.37467886	-3.309657723	-38.36549433	-29.95345793	-3.068650199
201	15	1366235	-38.80896995	-30.71001759	-1.849941983	-38.51776495	-31.00155539	-2.375277378
201	15	1366302	-38.31337766	-32.53317301	-1.886139942	-38.41869248	-31.03048794	-1.903396776
201	15	1366368	-37.99212631	-28.31347053	-2.037186555	-38.15458532	-30.33267679	-1.748720963
201	15	1366435	-37.87474138	-29.93190036	-1.618420645	-37.91457091	-29.50388767	-1.824968464
201	15	1366502	-37.74442895	-28.85664961	-2.089169608	-37.82231557	-28.81439567	-1.979705642
201	15	1366568	-38.29054324	-27.36324999	-2.310259848	-37.90067871	-28.05407257	-2.095702239
201	15	1366635	-37.90748301	-28.98998951	-1.661722117	-38.13880341	-26.93986338	-2.112758375
201	15	1366702	-38.38659876	-24.63707273	-2.038342648	-38.51664132	-25.61610756	-1.996716313
201	15	1366769	-38.96606173	-24.58260398	-2.29380492	-38.9520451	-24.68269285	-1.746829388
201	15	1366835	-39.38526809	-23.32694172	-1.301199468	-39.28891067	-24.65121126	-1.465746263
201	15	1366902	-39.60606546	-26.99235788	-0.864883374	-39.3945544	-25.43296041	-1.343872563
201	15	1366969	-39.05358486	-26.23334408	-1.578296145	-39.26345957	-26.44098373	-1.495481164
201	15	1367036	-38.91861624	-26.57621216	-2.28703189	-39.00626105	-27.08781666	-1.854828977
201	15	1367102	-38.9429109	-27.639006	-2.04877668	-38.75540113	-27.12481868	-2.271007402
201	15	1367169	-38.5167364	-26.91111259	-2.668560348	-38.59814579	-26.71721298	-2.633271655
201	15	1367236	-38.39079059	-26.04708675	-2.668560348	-38.56341363	-26.39413896	-2.858896116
201	15	1367303	-39.0904373	-27.44652312	-2.74957662	-38.62427112	-26.82890881	-2.827945999
201	15	1367369	-38.00976153	-27.02957855	-2.730104906	-38.70181544	-28.40794145	-2.433944258
201	15	1367436	-39.21350636	-30.70331191	-2.273023432	-38.67923434	-30.82240654	-1.75341954
201	15	1367503	-38.31587135	-34.46379022	-0.636981383	-38.44993407	-33.09523662	-1.112351062
201	15	1367836	-38.07151166	-33.7243082	-0.003827705	-37.9919701	-34.16035445	-0.851877005
201	15	1367970	-37.35372308	-33.6969147	-1.505744584	-37.38962189	-33.50386255	-0.998254472
201	15	1368037	-36.59425743	-31.00899452	-1.974135188	-36.75934663	-31.32975563	-1.282716779
201	15	1368103	-36.15447696	-28.31819387	-1.505352298	-36.15375845	-28.30983574	-1.508139011
201	16	1379865	-37.5279105	-27.50161972	-5.689561287	-37.52939201	-27.49504381	-5.690547385
201	16	1379932	-38.1216818	-25.50137986	-4.946260861	-37.90150714	-24.70718883	-4.899751872
201	16	1379999	-37.66837533	-20.97056243	-4.067534846	-38.13583291	-22.52314905	-4.275332126
201	16	1380066	-38.72105005	-22.50814079	-3.851533928	-38.12844854	-21.24709393	-3.885660049
201	16	1380132	-37.46228203	-19.69842444	-3.971431969	-37.85529759	-20.74379995	-3.693248012
201	16	1380199	-37.57653068	-20.92620234	-3.558094693	-37.40233497	-20.56217746	-3.640984986
201	16	1380266	-37.0611152	-20.98389994	-3.842310185	-36.94004487	-20.29616325	-3.727937876
201	16	1380332	-36.37078543	-20.58333439	-3.634098483	-36.63904418	-19.95728906	-3.970127933
201	16	1380399	-36.34255879	-18.17559046	-4.257542226	-36.55978687	-19.96236002	-4.292614221
201	16	1380466	-36.97500535	-20.93945762	-4.69403963	-36.60803326	-20.6076768	-4.514595103
201	16	1380533	-36.76343681	-21.22878464	-4.906332573	-36.63920816	-21.58976395	-4.500442782
201	16	1380599	-36.48886712	-23.86759418	-4.033061004	-36.61501627	-22.20176143	-4.322437527
201	16	1380666	-36.40565296	-21.16269597	-4.066348051	-36.62475179	-21.99539264	-4.214922514
201	16	1380733	-37.17976102	-21.20134311	-4.230942149	-36.76567159	-21.14307471	-4.336973163
201	16	1380800	-36.44067782	-19.9993982	-4.525234013	-37.02577895	-20.18656495	-4.597051355
201	16	1380866	-37.40180838	-19.03078437	-4.950807007	-37.25665563	-19.56328451	-4.730319346
201	16	1380933	-37.61087735	-20.06967001	-4.951685865	-37.27082715	-19.40597245	-4.572488588
201	16	1381000	-37.31448725	-20.57998809	-4.348681497	-37.03372916	-19.70510555	-4.277442229
201	16	1381067	-36.36910322	-19.06358594	-3.635007215	-36.7468233	-20.47712596	-4.220800527
201	16	1381133	-36.10118872	-21.08329403	-4.097325911	-36.64764293	-21.60845518	-4.616180854
201	16	1381200	-36.96685398	-24.05590846	-5.871015556	-36.72026433	-22.65608933	-5.24459262
201	16	1381267	-37.06660797	-23.02679601	-6.072770774	-36.69761536	-23.08500982	-5.640436778
201	16	1381334	-36.62041078	-22.18780616	-5.234095114	-36.39149779	-22.72659989	-5.536833999
201	16	1381400	-35.95667045	-22.60973965	-5.186178264	-35.95821288	-21.88190098	-5.074461048
201	16	1381467	-35.0941373	-19.81769696	-4.312378783	-35.76868073	-21.02249324	-4.614934796
201	16	1381534	-35.81521802	-21.23944834	-4.304064943	-36.01510204	-20.46461368	-4.421498174
201	16	1381600	-37.22932215	-20.08838926	-4.760651103	-36.50137734	-20.28002916	-4.497813496
201	16	1381667	-36.68932968	-20.85391189	-4.537876152	-36.84398759	-20.42332466	-4.662717543
201	16	1381734	-36.86023128	-20.2183306	-5.000786114	-36.82326683	-20.84620369	-4.744321172
201	16	1381801	-36.5208585	-21.44791756	-4.709576966	-36.52431581	-21.45739604	-4.717745241
201	17	1396282	-37.47507075	-19.42054201	-1.618387031	-37.48047605	-19.40856241	-1.613408482
201	17	1396349	-36.96277657	-19.77309427	-2.08533629	-36.83142678	-18.71273116	-1.531796586
201	17	1396415	-36.05844264	-17.98956336	-1.3626219	-36.39889577	-17.63979492	-1.350816071
201	17	1396482	-36.46681646	-16.54509434	-1.049673441	-36.28683365	-16.40078121	-1.158742196
201	17	1396549	-36.3379182	-13.85511647	-0.7848258	-36.44702007	-15.67426628	-1.148173586
201	17	1396616	-37.07630958	-16.87191132	-1.29482239	-36.74592167	-15.92392293	-1.36977009
201	17	1396682	-36.85900844	-16.82897984	-1.990466531	-37.05384797	-16.9984166	-1.650780706
201	17	1396749	-36.91412357	-19.14051201	-1.977849482	-37.25428573	-18.39664788	-1.792723001
201	17	1396816	-37.49249931	-19.69240148	-2.014444153	-37.21333043	-19.73651169	-1.815194468
201	17	1396883	-37.29078832	-19.38081133	-1.347769802	-36.84221677	-20.85507986	-1.936698184
201	17	1396949	-35.81563521	-22.89463211	-1.858729095	-36.21316245	-21.59797035	-2.282677029
201	17	1397016	-35.23349888	-21.49612134	-3.259035027	-35.53184237	-21.78022304	-2.673933128
201	17	1397083	-35.45076524	-21.70320549	-3.274869612	-34.96782489	-21.4526828	-2.792410582
201	17	1397150	-34.16573822	-21.90694575	-2.072907704	-34.55717425	-21.07620422	-2.530439862
201	17	1397216	-34.46424438	-19.09816968	-2.065971316	-34.25491559	-21.24993897	-2.088107152
201	17	1397283	-34.14581809	-22.70431081	-1.623352993	-34.03645708	-22.16170993	-1.753057274
201	17	1397350	-34.03602423	-23.84358943	-1.855476948	-33.95609393	-23.37217319	-1.67067569
201	17	1397416	-33.74059721	-25.18226296	-1.597983519	-34.10156878	-24.27878981	-1.80355107
201	17	1397483	-34.28129773	-24.17280838	-2.311551121	-34.45852985	-24.74584	-2.021589946
201	17	1397550	-35.3368299	-24.69366197	-2.046654733	-34.84831503	-25.1454003	-2.205445197
201	17	1397617	-34.99758028	-25.61799022	-2.314867362	-35.05791476	-25.82555775	-2.300513403
201	17	1397683	-34.93110837	-26.55935994	-2.324825285	-35.02832596	-26.68292237	-2.31619876
201	17	1397750	-35.09274853	-28.64594114	-2.626351506	-34.89777901	-27.28863678	-2.297132223
201	17	1397817	-34.65523967	-26.22581891	-1.376339628	-34.88239978	-27.33641403	-2.269062931
201	17	1397884	-35.04354868	-27.37718539	-2.802668488	-35.10214723	-26.88367731	-2.187786659
201	17	1397950	-35.20369917	-25.78480087	-2.335108009	-35.46316088	-26.22498204	-1.993797578
201	17	1398017	-36.11189453	-26.29998287	-1.416507223	-35.70703283	-25.66451275	-1.740947164
201	17	1398084	-36.02501	-24.73726015	-1.155142416	-35.63826413	-25.37392701	-1.583764862
201	17	1398151	-34.93911919	-24.89479346	-2.088160417	-35.32159935	-25.30483767	-1.60670951
201	17	1398217	-34.71558826	-26.30106062	-1.598850018	-35.01361369	-25.2167257	-1.741116429
201	17	1398284	-35.11446098	-24.66504627	-1.867490646	-34.90468014	-24.90847203	-1.852974143
201	17	1398351	-35.00608079	-24.36509907	-1.879589116	-34.9719938	-24.43607719	-1.847030728
201	17	1398418	-34.84706916	-23.41720265	-1.628216034	-35.05940932	-24.03259468	-1.700078028
201	17	1398484	-35.49574715	-24.38456689	-1.634549299	-35.05465843	-23.87033125	-1.461308831
201	17	1398551	-35.03456455	-24.60220341	-1.136803349	-35.02258368	-23.99867077	-1.23882213
201	17	1398618	-35.08120554	-23.34999029	-1.130927648	-35.19046319	-24.41725404	-1.148616744
201	17	1398684	-35.0657259	-24.78146706	-1.129546296	-35.74289597	-25.04129757	-1.23015799
201	17	1398751	-37.286761	-27.13580826	-1.386677645	-36.59305458	-25.67007528	-1.389641539
201	17	1398818	-37.19991176	-25.43127689	-1.392694163	-37.37726863	-26.17585319	-1.4401048
201	17	1398885	-37.48344846	-26.75157488	-1.615209859	-37.66377271	-26.67230761	-1.24557406
201	17	1398951	-37.44603737	-27.32326471	-0.706289907	-37.17701709	-27.33647623	-0.88256135
201	17	1399018	-36.07271726	-26.89335214	-1.386175277	-35.95538371	-28.0591589	-0.661691266
201	17	1399085	-34.95991849	-29.44697314	1.0280173944	-34.41146611	-28.37405148	-0.903016448
201	17	1399152	-31.84696235	-28.70551715	-2.918962393	-33.15729281	-27.8645579	-1.621509917
201	17	1399218	-32.92853056	-26.38266077	-2.75106186	-32.60355516	-26.68515402	-2.480618022
201	17	1399285	-32.95967307	-24.41940293	-2.289969719	-32.68591872	-25.55250179	-3.061874004
201	17	1399352	-32.97843811	-25.71602386	-3.326398864	-33.00002479	-25.14801864	-3.103309506
201	17	1399419	-33.11734448	-25.40247351	-3.108417675	-33.16262086	-25.5961034	-2.570407239
201	17	1399485	-33.55540902	-26.63930554	-1.42310614	-33.05847087	-26.4692965	-1.697007983
201	17	1399552	-32.31085542	-26.75717948	-0.920824924	-32.85100579	-27.13855621	-0.940264926
201	17	1399619	-32.77597947	-28.2192001	-0.4091157	-32.80144997	-27.16787538	-0.733573128
201	17	1399685	-33.24004321	-26.0240995	-1.408911845	-33.03532191	-26.60075743	-1.195411204
201	17	1399752	-32.87889822	-26.72605076	-1.435585234	-33.439438	-25.9587351	-2.041854932
201	17	1399819	-34.39150388	-24.23741865	-3.885497094	-33.76665451	-25.83195626	-2.779634658
201	17	1399886	-34.13759135	-25.84882335	-2.618847345	-33.87384994	-26.33060638	-3.04994956
201	17	1399952	-33.70754063	-29.36059175	-2.876330444	-33.88426324	-26.99595073	-2.850259824
201	17	1400019	-33.32090357	-26.86053609	-2.383166339	-34.06023645	-27.34567316	-2.460895602
201	17	1400086	-34.80367899	-26.3745276	-2.108720708	-34.49270242	-27.33880742	-2.201616257
201	17	1400153	-35.44103481	-26.59298031	-2.397119995	-34.99146879	-27.15473777	-2.246042468
201	17	1400219	-35.08951645	-28.22700304	-2.399409474	-35.28918937	-26.78199602	-2.564244125
201	17	1400286	-35.09116928	-25.82081925	-2.802305916	-35.25649165	-26.10865617	-2.949650763
201	17	1400353	-34.97256308	-25.07476571	-3.355120166	-34.91840616	-25.26497738	-3.121191357
201	17	1400420	-34.69493243	-24.44567898	-3.35626788	-34.39208014	-24.63336097	-2.903971823
201	17	1400486	-33.5818954	-24.87110496	-1.850626775	-33.86115468	-24.55016483	-2.367170771
201	17	1400553	-33.39230732	-24.6941003	-1.658385964	-33.52731659	-25.05673086	-1.759174794
201	17	1400620	-33.88031486	-25.66776509	-1.638024825	-33.52150478	-25.82166125	-1.307258237
201	17	1400686	-33.5586083	-25.96124805	-0.906121755	-33.85603892	-26.2366521	-1.095282336
201	17	1400753	-34.44772669	-27.09548476	-0.888386391	-34.43133112	-25.76041309	-1.064484466
201	17	1400820	-35.14360127	-24.05191397	-1.175495885	-35.06216636	-24.38842928	-1.06589655
201	17	1400887	-35.52704968	-22.8799563	-1.414570964	-35.54031743	-22.795333	-0.970413002
201	17	1400953	-35.75945404	-21.03186949	-0.410973096	-35.73403335	-21.85836851	-0.80048173
201	17	1401020	-35.84322515	-20.97008874	-0.905385509	-35.66495174	-21.91430247	-0.735771174
201	17	1401087	-35.60357485	-23.69239465	-0.901426132	-35.49493489	-22.50206567	-0.947350183
201	17	1401154	-34.54355465	-24.65228761	-0.660254809	-35.3846258	-22.93142848	-1.397451398
201	17	1401220	-35.75967067	-21.38777541	-2.370408707	-35.31399981	-23.02944608	-1.803343614
201	17	1401287	-35.3200685	-22.4562818	-2.65994558	-35.08652691	-23.10608749	-1.878880752
201	17	1401354	-34.63158549	-23.34396071	-1.146092521	-34.56441644	-23.24506688	-1.65866671
201	17	1401421	-33.80894029	-23.44445133	-1.150113759	-33.86588827	-22.96388878	-1.492686694
201	17	1401487	-33.16833327	-22.1333115	-1.408380336	-33.29181168	-21.70237431	-1.665460532
201	17	1401554	-32.67673735	-19.996308	-2.460081736	-33.06994597	-19.53041651	-2.100413013
201	17	1401621	-33.57138493	-16.60580533	-2.686928172	-33.18104925	-17.30702991	-2.483435563
201	17	1401687	-33.36106382	-15.46120932	-2.930494344	-33.43043382	-16.1446572	-2.605488977
201	17	1401754	-33.98432103	-17.69975096	-1.635896112	-33.68486803	-16.67236279	-2.514979579
201	17	1401821	-34.3385655	-17.8940677	-2.711907188	-34.02468526	-18.64136122	-2.377967919
201	17	1401888	-33.43435829	-19.20545789	-2.735429523	-34.61682191	-20.99006731	-2.311359568
201	17	1402221	-35.5503972	-25.87640314	-1.945490786	-35.40689236	-22.37013051	-2.371563827
201	17	1402288	-36.66758786	-21.71381209	-2.385230404	-36.02470386	-22.07810831	-2.571763763
201	17	1402355	-36.39674297	-19.99654782	-3.182037891	-36.11441376	-20.66362711	-2.846047716
201	17	1402422	-35.57498749	-18.05362721	-3.144816529	-35.7228028	-19.40688473	-3.081772568
201	17	1402488	-34.78065661	-19.78257348	-3.154083779	-35.25588172	-19.16045981	-3.225680297
201	17	1402555	-34.8678385	-20.00401074	-3.196512534	-35.05797247	-19.81032491	-3.304574744
201	17	1402622	-35.28413038	-21.2993796	-3.196142591	-35.09987008	-20.69540162	-3.333402964
201	17	1402689	-35.43533417	-20.7794756	-3.492337898	-35.08623096	-21.26748826	-3.257008931
201	17	1402755	-35.07142196	-21.53431389	-2.955708856	-34.81250823	-21.33315342	-3.017458983
201	17	1402822	-33.79112339	-19.96980931	-2.973587629	-34.36438697	-20.89411267	-2.670762721
201	17	1402889	-33.99560599	-21.08551674	-2.197268635	-33.98337314	-20.00163703	-2.40196989
201	17	1402955	-34.03848466	-19.65635573	-1.920685531	-33.81462869	-18.84540584	-2.37610853
201	17	1403022	-33.49588357	-15.64826786	-2.713307757	-33.81399305	-17.79636128	-2.559749848
201	17	1403089	-34.21812231	-17.86264004	-3.225703069	-33.83459739	-17.11699891	-2.741352464
201	17	1403156	-33.665979	-17.24450211	-2.698358942	-33.75547233	-16.67336429	-2.756610498
201	17	1403222	-33.42359575	-15.1232967	-2.395570713	-33.54845736	-16.09734338	-2.636455287
201	17	1403289	-33.32680708	-16.28892044	-2.392045992	-33.25836236	-15.24411668	-2.49732145
201	17	1403356	-32.95467085	-15.65915885	-2.109712156	-32.95127166	-14.52026382	-2.350523582
201	17	1403423	-32.68608384	-12.84149182	-2.843305922	-32.69465691	-14.74474621	-2.102743822
201	17	1403489	-32.69449587	-15.47921615	-1.597039785	-32.55775378	-16.41961982	-1.747148264
201	17	1403556	-32.31809069	-19.35400371	-1.32760027	-32.58548165	-19.02749494	-1.470279448
201	17	1403623	-32.71450183	-23.28833952	-1.114462974	-32.7499413	-21.33527557	-1.492989021
201	17	1403690	-33.22830713	-23.33972267	-1.850738845	-32.95053927	-22.55637217	-1.827058127
201	17	1403756	-33.17592016	-20.83284545	-2.882305022	-33.09695867	-22.96842191	-2.257874532
201	17	1403823	-32.85146651	-21.51299124	-2.316342846	-33.17627794	-23.22304349	-2.560925693
201	17	1403890	-33.3270518	-26.02398134	-2.346187485	-33.20687144	-23.41059949	-2.665038096
201	17	1403956	-33.04696253	-24.1546397	-2.893968632	-33.1530984	-23.21144453	-2.616319388
201	17	1404023	-33.06012199	-20.96280922	-2.628544574	-32.93281885	-22.68659212	-2.493234324
201	17	1404090	-32.72662826	-22.35400259	-2.072454091	-32.51566967	-22.35324856	-2.384308556
201	17	1404157	-31.78386528	-22.53169991	-2.575933144	-31.99108473	-22.48816234	-2.353866611
201	17	1404223	-31.40114661	-22.05269023	-2.038501759	-31.51348848	-22.6924387	-2.367373481
201	17	1404290	-31.15500424	-23.18940578	-2.316539324	-31.17721032	-22.2258529	-2.273527765
201	17	1404357	-31.13274076	-22.20227402	-2.323361936	-30.96823557	-20.76476907	-1.919245819
201	17	1404424	-30.99033171	-17.45050456	-1.354177538	-30.83868468	-18.85634501	-1.338387881
201	17	1404490	-30.58943954	-16.38004174	-0.842229843	-30.78032167	-17.52030054	-0.818881908
201	17	1404557	-30.51821503	-18.45425736	-0.118420496	-30.78376697	-17.36188399	-0.706820848
201	17	1404623	-30.86974407	-18.23611859	-0.988419899	-30.76249774	-18.14646249	-1.093064386
201	17	1404691	-31.1373507	-18.32622162	-2.253643348	-30.60862407	-19.07917038	-1.72349401
201	17	1404757	-30.04203786	-19.67833947	-2.515384569	-30.35083054	-19.28007353	-2.261283803
201	17	1404824	-30.12355945	-18.69296474	-2.551227353	-30.18863353	-18.20025743	-2.601119148
201	17	1404891	-30.26394038	-16.92106257	-2.062899864	-30.31975586	-15.97669889	-2.863102779
201	17	1404957	-30.58225219	-11.2931307	-3.549454038	-30.7417435	-13.42854439	-3.126492375
201	17	1405024	-31.28604513	-12.51121224	-3.508495696	-31.22411618	-11.51895242	-3.294116879
201	17	1405224	-31.78392021	-10.47517683	-3.269913711	-31.48011269	-10.75645164	-3.230014856
201	17	1405291	-31.53194898	-11.26561138	-2.546102307	-31.41048522	-11.05435172	-2.916691341
201	17	1405358	-31.10921157	-11.27808601	-2.547923515	-31.20594455	-11.96600404	-2.446860839
201	17	1405425	-30.75074627	-13.85973944	-2.294118436	-31.18523618	-13.02640236	-1.971593038
201	17	1405491	-31.6884219	-15.17930459	-1.821085255	-31.50393538	-14.11032978	-1.708344649
201	17	1405558	-31.91741173	-14.57857031	-1.332469793	-32.00823773	-15.53090637	-1.87560762
201	17	1405625	-32.48320815	-15.23440964	-2.096820811	-32.35135399	-17.54139181	-2.478509617
201	17	1405758	-32.43100399	-21.45860653	-3.842499387	-32.25298021	-19.69709778	-3.1899121
201	17	1405825	-31.76790219	-22.20472457	-3.859905506	-31.70608846	-21.05665413	-3.567959565
201	17	1405892	-30.85343369	-21.20251681	-3.14853718	-30.99527887	-21.15381411	-3.409817065
201	17	1405958	-30.50836614	-19.42795472	-2.652746965	-30.51095176	-20.48573622	-2.840870636
201	17	1406025	-30.16212745	-19.33533099	-2.121340483	-30.48004755	-19.89655415	-2.101980493
201	17	1406092	-30.79885123	-19.67317527	-1.3421551	-30.80010433	-19.68038265	-1.337253972
206	4	146598	-29.75577335	-35.92496314	2.5466010309	-29.75688753	-35.9380833	2.5481821301
206	4	146665	-29.88752801	-36.85206326	1.2615898128	-30.14648308	-38.38680366	1.3711596292
206	4	146732	-30.2987162	-41.4219891	0.1830839737	-30.15336784	-39.90420894	0.5534239059
206	4	146799	-29.7564988	-41.03592103	0.3770416302	-29.54263714	-40.05678235	0.222619179
206	4	146865	-28.52521354	-38.45868953	0.3777774605	-28.38753801	-39.17121869	0.2581327766
206	4	146932	-27.13196805	-35.51253115	0.9991221992	-27.09914756	-37.96503156	0.4869952157
206	4	146999	-25.65307592	-39.15265884	0.1587886727	-26.19869428	-36.78473581	0.8384850265
206	4	147065	-25.78501812	-34.87104893	1.003909676	-25.94876268	-35.43241646	1.2767807004
206	4	147132	-26.47438674	-34.02067248	2.3047656685	-26.16762566	-33.76765546	1.6797322566
206	4	147198	-26.51318523	-33.44209024	2.0695452532	-26.4289492	-32.24856935	1.921145066
206	4	147266	-27.06015876	-29.84570296	1.8631485689	-26.47263031	-31.77730982	2.0454801389
206	4	147332	-26.03059731	-32.15779976	1.8641503861	-26.42785343	-33.00670357	2.2242975412
206	4	147399	-26.1479156	-38.2933017	2.3176243897	-26.61950047	-35.83928107	2.5211229022
206	4	147466	-27.05841228	-38.50165858	3.6531358058	-27.14856638	-39.66284142	2.8007222619
206	4	147533	-27.65596263	-44.41800642	2.5406020462	-27.70524003	-43.90410184	2.8996403296
206	4	147599	-29.47739573	-47.10760436	2.3439086096	-27.84048058	-48.17207386	2.8063920619
206	4	147666	-25.6231656	-52.97571275	3.5207014992	-27.3672481	-52.05929211	2.6729137064
206	4	147733	-26.61738805	-54.21428746	2.6568653747	-26.42271742	-55.12353791	2.7449183329
206	4	147800	-25.96009708	-59.22614603	2.4831516157	-25.27065378	-57.17080519	3.2252940628
206	4	147866	-24.37613344	-57.54394938	3.8333620725	-24.24071284	-58.45806257	4.0307477916
206	4	147933	-23.38711002	-57.61461025	5.0327033177	-23.73336023	-59.38012676	4.7106855005
206	4	148000	-22.65062532	-59.99978213	6.2102109523	-23.97150784	-59.8555339	4.7999217061
206	4	148066	-26.30680901	-61.99756186	2.9774840062	-24.71535253	-59.29185014	4.2790894221
206	4	148133	-25.1337499	-55.82640872	3.4160000109	-25.40887431	-57.35706483	3.5631795409
206	4	148200	-25.36448073	-54.72625952	3.3073985217	-25.64390755	-54.57501227	3.0645120336
206	4	148267	-26.22946171	-52.59564852	2.9383563999	-25.42697248	-52.01489296	2.9058234757
206	4	148333	-24.22411226	-48.20411436	3.1714677392	-25.06181799	-50.49335884	3.0098742818
206	4	148400	-24.48186826	-51.695733	3.1838645369	-24.83076716	-50.04607906	3.281976919
206	4	148467	-25.32052365	-50.17365439	3.4352113374	-24.76568597	-50.05712327	3.6474073349
206	4	148534	-25.23857753	-49.5983238	4.1968655081	-24.73260531	-49.87552482	3.9920018297
206	4	148600	-24.05637698	-49.32437646	3.9346132013	-24.6825944	-49.34011462	4.152195436
206	4	148667	-24.60973671	-49.94747447	4.5610935685	-24.69312576	-48.88721587	3.997701081
206	4	148734	-24.86404579	-48.95705816	2.9553629668	-24.78807812	-49.28467049	3.5123663528
206	4	148801	-24.81461974	-48.68315746	2.6782023394	-24.86667382	-50.99645577	2.7835204125
206	4	148867	-25.96656918	-53.80317808	2.6778775822	-24.84718864	-53.51152627	1.9621655828
206	4	148934	-22.98961293	-58.35582528	1.0759748688	-24.76488335	-55.49332525	1.2726243168
206	4	149001	-25.12057044	-54.39521997	0.5311338329	-24.65303595	-55.89285978	0.9507403701
206	4	149067	-25.66602111	-55.54054075	0.5331721914	-24.44835108	-54.87331705	1.0267539913
206	4	149134	-22.92630301	-52.99378735	1.9958097305	-24.12299718	-53.63371077	1.2195951147
206	4	149201	-23.85866065	-54.01505548	1.7219069158	-23.79590029	-53.48927642	1.1956132824
206	4	149268	-24.5608674	-53.33135646	0.2329883943	-23.64269096	-54.94046487	0.925338461
206	4	149334	-22.90083494	-56.35195223	0.4827398915	-23.76896931	-57.18982056	0.6927776312
206	4	149401	-23.48873739	-60.84216033	1.5647416939	-24.1221085	-58.57142939	0.7971564787
206	4	149468	-26.26996814	-60.54941492	0.2227343733	-24.46830644	-57.90443708	1.3099163472
206	4	149535	-23.36411566	-51.67359611	2.5873354135	-24.5357542	-55.54807148	2.0301680736
206	4	149601	-23.88755766	-52.81775482	2.5494077425	-24.17369361	-52.89891043	2.6133760124
206	4	149668	-24.61874622	-51.60242926	3.504320837	-23.34731526	-51.02103765	2.8377666729
206	4	149735	-20.43910102	-52.19805637	2.4650778358	-22.10972764	-50.0786256	2.7952808991
206	4	149802	-22.0855866	-45.99757016	1.9197813553	-20.67754296	-49.69625979	2.7517326445
206	4	149868	-19.80061393	-50.31418736	3.2362248445	-19.5229915	-49.30296523	2.8082614283
206	4	149935	-18.75964335	-52.16720519	3.0262883288	-19.26981411	-48.43472515	2.8006706567
206	4	150002	-18.11565669	-43.63557651	2.9045077056	-20.22208385	-47.22362904	2.5700470571
206	4	150068	-24.0545193	-47.09970622	1.9137272828	-21.90147694	-46.37270045	2.239985841
206	4	150135	-23.03915685	-45.61999774	2.1783436736	-23.29188451	-46.37116719	2.1558704578
206	4	150202	-24.12933596	-48.19957316	2.4575934325	-23.68609381	-46.93292931	2.5537683043
206	4	150269	-23.32597739	-45.75657398	2.4078316703	-23.23541086	-47.25303917	3.2612058617
206	4	150335	-21.96211011	-48.52826956	4.3757374388	-22.70042584	-46.65372225	3.7133694878
206	4	150402	-21.93300207	-45.06461233	4.5777174393	-22.73471139	-45.08986682	3.3911416229
206	4	150469	-24.71241657	-42.01394882	1.6013155166	-23.38068104	-43.18457892	2.3523585586
206	4	150536	-23.70656299	-42.05180606	1.1013826625	-24.16802111	-41.68716763	1.2564659021
206	4	150602	-24.34012066	-39.98561224	0.1560346234	-24.56759351	-40.78614917	0.7814982554
206	4	150669	-25.00799016	-39.60365209	1.0529396671	-24.34235485	-39.95595688	1.0478770323
206	4	150736	-23.89672358	-41.74673016	2.597868234	-23.6645125	-38.56105344	1.6239964186
206	4	150803	-21.97666702	-35.40781288	1.8784600498	-22.99646215	-36.65474652	2.0127846765
206	4	150869	-22.88764969	-32.5539604	1.5970756042	-22.73935978	-35.00765341	2.0452735888
206	4	150936	-23.39141154	-35.89621099	1.8131592666	-22.92599149	-34.27350977	1.8501899934
206	4	151003	-22.72862111	-34.82825647	2.2399634068	-23.25000181	-34.41646615	1.6294578705
206	4	151070	-23.85634467	-34.9756278	0.8047712168	-23.32401118	-35.00279365	1.5409805915
206	4	151136	-22.580968	-34.48157861	2.1004745652	-22.91092401	-35.64002278	1.663799309
206	4	151203	-22.24761179	-37.4260612	1.8987549766	-22.05324055	-36.00106041	1.949353237
206	4	151270	-21.56078018	-34.28023489	1.6819945116	-21.10762245	-35.74630857	2.1922061997
206	4	151336	-20.24393387	-35.4240143	2.306820888	-20.62484191	-34.68552004	2.0896845877
206	4	151403	-20.51628341	-35.08817105	2.250792796	-21.01090715	-33.10306751	1.4499687246
206	4	151470	-21.64816417	-29.9739856	0.3133579089	-22.13519545	-31.8423277	0.4448538679
206	4	151537	-24.27717305	-30.66568792	-1.1807098	-23.3021675	-31.70184002	-0.420781421
206	4	151603	-24.20022753	-31.25223392	-0.775174918	-23.75590665	-32.52454862	-0.711441917
206	4	151670	-22.94621042	-38.06801321	-0.118048105	-23.26312756	-33.17787003	-0.412476054
206	4	151737	-21.56923333	-29.70908862	0.5276505999	-22.19122158	-32.65303063	0.1444126671
206	4	151804	-21.65374527	-31.13793928	0.1186608058	-21.11394081	-30.94398941	0.6057778311
206	4	151870	-20.41362559	-29.94733827	1.07934752	-20.4334655	-28.80746099	0.7905504065
206	4	151937	-19.43173029	-24.8952008	0.6712393281	-20.25107469	-27.00010714	0.6757407056
206	4	152004	-21.29934035	-26.71938402	-0.114708415	-20.40542095	-25.78026671	0.3207647523
206	4	152071	-20.74730322	-25.51532671	0.4221360042	-20.63373438	-24.89108915	-0.168303012
206	4	152137	-20.1028625	-23.10797255	-0.647766497	-20.75760704	-23.92327869	-0.623493094
206	4	152204	-21.1678037	-23.43442578	-1.188030146	-20.70359961	-22.69926816	-0.831715738
206	4	152271	-19.94546959	-20.91248013	-0.640989935	-20.39722893	-21.39369639	-0.670755431
206	4	152337	-19.99497701	-21.63465152	-0.474843999	-19.74824692	-20.42297036	-0.259751038
206	4	152404	-18.96275475	-17.75219282	0.3690331841	-18.79494195	-20.14763315	0.0824246038
206	4	152471	-18.46308051	-21.50780454	0.5511413818	-17.87127886	-20.49903854	0.0866789346
206	4	152538	-17.03997075	-21.35570378	-0.705520111	-17.54658024	-20.95062705	-0.240234644
206	4	152604	-17.2375677	-22.1014666	-0.716474464	-18.18815104	-21.00343592	-0.639514624
206	4	152671	-19.13155131	-18.67567174	-0.528677558	-19.45566294	-20.60279724	-0.825651058
206	4	152738	-21.75587321	-20.40157594	-1.042248946	-20.37179421	-19.95524969	-0.690031019
206	4	152805	-20.87031678	-19.45722115	-0.647096023	-20.1199099	-19.11984666	-0.373215511
206	4	152871	-17.9962955	-18.05996709	0.3841545245	-18.7920099	-17.98188519	-0.185619989
206	4	152938	-16.78010117	-16.26625441	-0.315833076	-17.25740376	-16.52673897	-0.36662088
206	4	153005	-15.88551383	-15.58712129	-0.669458716	-16.34654995	-14.98992531	-0.84243027
206	4	153072	-17.07800746	-13.31861178	-1.63308744	-16.25983931	-13.74986588	-1.251837114
206	4	153138	-16.58092038	-12.15972412	-1.754358205	-16.66398795	-13.06928398	-1.25883074
206	4	153205	-16.89091317	-14.22991286	-0.300978147	-17.133405	-12.90498319	-0.834412051
206	4	153272	-18.0438176	-12.58700161	0.0225238647	-17.44836921	-12.99985121	-0.221757173
206	4	153338	-17.2043624	-13.17545186	-0.132609245	-17.6256368	-13.12615744	0.3132170703
206	4	153405	-17.52980727	-12.82276201	0.8212202395	-17.77360098	-13.14835217	0.6422712314
206	4	153472	-18.13978066	-12.67589465	0.9709748747	-17.90692431	-12.9198318	0.7752760357
206	4	153539	-17.78976901	-13.56141303	0.6548263164	-17.89317116	-12.30643107	0.8159281441
206	4	153605	-17.79082832	-10.48857962	0.6452227582	-17.58556862	-11.36263207	0.8937057965
206	4	153672	-17.30061852	-10.38647552	1.2876603801	-16.99244327	-10.36296999	1.0775413712
206	4	153739	-15.66109435	-9.477112155	1.6160846846	-16.29765901	-9.582208054	1.3622559455
206	4	153806	-15.87789076	-9.325796874	1.3169251441	-15.69870441	-9.094656984	1.7236186153
206	4	153872	-15.2293065	-8.787465046	2.1261511917	-15.22997298	-8.789129509	2.1319710916
206	6	485359	-17.09130297	-36.83292319	-2.69375573	-17.09075646	-36.82408642	-2.693125997
206	6	485426	-12.55155196	-28.51192778	-1.25524945	-12.5685093	-26.93841601	-1.196812595
206	6	485492	-8.40752661	-18.87473172	-0.106489607	-8.83579786	-18.31867285	0.0722011634
206	6	485559	-5.966276743	-9.207129002	1.3107725723	-6.254288292	-12.06071858	0.9284348627
206	6	485626	-5.314491117	-7.911402346	1.2465939987	-4.611536697	-8.416000261	1.3146857863
206	6	485693	-2.569507287	-9.706219512	1.3277460461	-3.351041602	-6.484646933	1.3531782272
206	6	485759	-3.20129472	-3.981227215	1.1291952674	-2.005837196	-5.018947656	1.2683251821
206	6	485826	-0.449671801	-2.784334525	1.2215812459	-0.534201742	-3.482951757	1.2310705121
206	6	485893	1.6377996061	-3.79441557	1.2634047132	0.7042234897	-2.253556696	1.2638474861
206	6	485960	1.2726950593	-1.220390498	1.3854005605	1.3342211243	-2.058925525	1.2707602934
206	6	486026	0.8711443261	-0.99904013	1.1262787809	1.3143825776	-3.216636094	1.138872116
206	6	486093	0.9113011574	-6.826982513	0.6965042797	0.8985069984	-5.138636959	0.81968485
206	6	486160	0.6609290902	-7.926161416	0.6649373744	0.3713887034	-6.642501805	0.3533181629
206	6	486226	-0.424760455	-6.505715324	-0.398497139	-0.119038373	-6.874077591	-0.155306803
206	6	486293	-0.871641382	-3.259107361	-0.651956071	-0.589520706	-5.781644789	-0.607144293
206	6	486360	-0.499515542	-7.065900476	-0.92339119	-1.157595508	-3.834820987	-1.002490255
206	6	486427	-1.897820075	-1.021513762	-1.861700791	-1.88298735	-1.718116256	-1.475141616
206	6	486493	-2.839256752	1.7639769116	-1.593438317	-2.652442177	-0.189855853	-2.19721106
206	6	486560	-3.725727277	-1.303646414	-2.985842318	-3.282223178	0.2630905839	-3.198366229
206	6	486627	-3.251146737	0.0212403982	-4.934997846	-3.721026735	-0.275019099	-4.287217663
206	6	486694	-4.099374768	-0.550481885	-5.104851854	-4.092206984	-1.303707436	-5.210410808
206	6	486760	-4.745077639	-4.03041917	-5.834123324	-4.569850946	-2.300483826	-5.891051063
206	6	486827	-5.282531647	-2.073011287	-6.633134979	-5.271956199	-2.985781477	-6.482143036
206	6	486894	-6.188011151	-2.432937762	-7.00106001	-6.207442954	-3.294373378	-7.203208537
206	6	486961	-6.468596999	-3.611081329	-7.788966677	-7.201978378	-3.165002108	-8.111519772
206	6	487027	-8.556297202	-3.965522055	-8.926423792	-7.886352527	-2.561874172	-8.983938564
206	6	487094	-8.266492916	-1.117814352	-10.17216604	-7.910220134	-1.761499145	-9.45908604
206	6	487161	-7.193620036	-0.500188576	-9.416615319	-7.256809621	-1.303490695	-9.381030998
206	6	487227	-5.961304689	-0.484787392	-8.708862301	-6.288175469	-1.425532273	-9.004418672
206	6	487294	-5.024571346	-3.330648218	-8.797522869	-5.423128248	-1.735632277	-8.810439855
206	6	487361	-4.992997408	-2.166950419	-8.523816118	-4.805050434	-1.697987975	-9.10311703
206	6	487428	-4.850982939	-1.78575412	-10.26530985	-4.31952281	-1.358215737	-9.774132316
206	6	487494	-3.933833379	0.9938543459	-10.4927149	-3.877622281	-1.305498749	-10.43508011
206	6	487561	-2.938520491	-2.161764878	-11.02887147	-3.565533126	-1.866076652	-10.76513438
206	6	487628	-3.533852683	-3.292071093	-10.4785505	-3.488689459	-2.600395478	-10.74432135
206	6	487695	-3.782602062	-4.164445117	-10.63015141	-3.581219197	-2.779881351	-10.59809373
206	6	487761	-3.714742774	-0.422714854	-10.31623347	-3.663585741	-2.199517188	-10.56847228
206	6	487828	-3.968941592	-2.176402751	-11.04263352	-3.655444347	-1.375763241	-10.73363105
206	6	487895	-3.145119683	-1.585135059	-10.4774307	-3.666965961	-1.116076607	-10.98869139
206	6	487962	-4.078602229	-0.711104456	-11.91422615	-3.877870726	-1.962020735	-11.16566287
206	6	488028	-4.19538562	-3.159873956	-11.00578228	-4.357949354	-3.736840142	-11.19392287
206	6	488095	-5.181041341	-6.144476984	-11.02044579	-5.00478413	-5.459533414	-11.14791795
206	6	488162	-5.662189707	-6.793914245	-10.58419001	-5.606113983	-5.985696157	-11.10851235
206	6	488228	-5.41680764	-6.16333683	-11.5573067	-5.924973742	-5.054914099	-11.01697264
206	6	488295	-6.296437421	-3.519857853	-11.03388274	-5.781881259	-3.692367798	-10.75182808
206	6	488362	-5.236633965	0.68633797	-10.09785466	-5.195473711	-3.315081734	-10.33070794
206	6	488429	-5.160701333	-6.149086795	-9.651578237	-4.516037918	-4.330911537	-9.935718806
206	6	488495	-3.045831244	-7.333344051	-9.789519085	-4.310105079	-5.862401933	-9.731463698
206	6	488562	-5.064263017	-8.340962408	-10.20583114	-4.943574713	-6.93462881	-9.727543416
206	6	488629	-6.239839322	-4.857417141	-9.040086605	-6.248786466	-7.49669035	-9.794919826
206	6	488696	-8.457193812	-7.176883034	-10.13364653	-7.670236365	-8.006933111	-9.727562847
206	6	488762	-8.365345168	-10.1224603	-9.391749304	-8.737915815	-8.466653222	-9.316211666
206	6	488829	-9.525579632	-8.490466391	-8.487681185	-9.368952138	-8.365063492	-8.472628078
206	6	488896	-9.4436347	-7.59952013	-7.206225434	-9.777232292	-7.42187041	-7.321376594
206	6	488963	-10.197902	-5.830529452	-6.462724535	-10.19763893	-5.978558892	-6.15983287
206	6	489029	-10.96750791	-2.942309955	-4.883116166	-10.70690627	-4.618830822	-5.310146996
206	6	489096	-10.68908694	-5.172671553	-4.870118735	-11.22890016	-3.641673372	-4.944418634
206	6	489163	-12.53312774	-3.454542901	-5.26637119	-11.65188064	-3.057472758	-4.990713397
206	6	489229	-11.33830438	-2.629277569	-5.201629118	-11.94763177	-2.954972165	-5.19972677
206	6	489296	-12.38167686	-2.905129951	-5.084162001	-12.19210286	-3.552670446	-5.299244389
206	6	489363	-12.31384904	-4.549487717	-5.274308253	-12.47209242	-4.796008218	-5.108022304
206	6	489430	-12.8121009	-5.934515734	-4.857578272	-12.79321843	-6.126914719	-4.597907116
206	6	489496	-13.30416064	-9.17880721	-3.724866715	-13.09083837	-6.894535711	-3.910333464
206	6	489563	-13.21582596	-6.116035179	-2.9474308	-13.30399473	-7.009936445	-3.261838221
206	6	489630	-13.22080792	-5.173054773	-2.811255321	-13.40994261	-7.005473057	-2.781111827
206	6	489697	-13.57565012	-8.789122927	-3.121811136	-13.40004177	-7.407870285	-2.458962258
206	6	489763	-13.28445816	-8.231755759	-1.548630218	-13.27033572	-8.276885025	-2.238502909
206	6	489830	-13.053535	-9.370374441	-2.069944909	-13.05445166	-9.369765305	-2.072907126
206	10	648475	-11.28396489	11.313199475	-2.210201696	-11.28078334	11.321492178	-2.209240316
206	10	648541	-11.7653829	11.662935229	-2.54170728	-11.84574835	11.98291815	-2.214366402
206	10	648608	-12.56441438	13.579911688	-2.05300263	-12.39151385	11.970803097	-2.148949207
206	10	648675	-12.51825491	11.072309054	-1.865894031	-12.85097725	11.263898107	-1.996084414
206	10	648741	-13.13200075	9.1675167916	-1.710354607	-13.08592159	10.559120855	-1.745746049
206	10	648808	-13.20772159	11.558541723	-1.348720309	-12.94348349	10.665279988	-1.328526756
206	10	648875	-12.44679222	10.945919391	-0.443486689	-12.39875474	11.819479938	-0.654300121
206	10	648942	-11.62753774	13.900343997	-0.813756641	-11.65410847	13.501794635	0.2395619269
206	10	649008	-10.99226575	14.744281989	1.9961852218	-11.0578006	14.766420814	1.0884118464
206	10	649075	-10.56984998	15.31917655	1.5163305546	-10.87598212	14.816436152	1.5384786083
206	10	649142	-11.19266698	13.661930584	1.7104266368	-11.0999553	13.513698085	1.4501061175
206	10	649209	-11.48753439	11.747329727	0.572974067	-11.45401797	11.505380477	1.0310006669
206	10	649275	-12.00514894	8.6521640546	0.5790620078	-11.60652698	9.815815224	0.6526907957
206	10	649342	-11.1370696	9.8182476486	0.9459848251	-11.40146957	9.1228430187	0.5765988449
206	10	649409	-10.65264709	8.0607270052	0.384619575	-10.92359737	9.2040313121	0.8283547905
206	10	649476	-10.82031576	9.3948731068	1.3077837345	-10.42640544	8.9358373207	1.2213515565
206	10	649542	-10.40660252	8.894230973	1.5183842563	-10.28313619	6.848637375	1.46945742
206	10	649609	-11.06941954	-0.57806392	1.9033683676	-10.94501132	1.7738177173	1.3822561895
206	10	649676	-11.80533624	-9.077208798	0.7972840644	-12.73236792	-6.87502132	1.0274031953
206	10	649742	-15.69254251	-12.55842496	0.0796481688	-15.5101539	-18.79675344	0.6662505584
206	10	649809	-18.6809176	-33.26278853	0.8494349515	-18.6086154	-32.04792667	0.5106825297
206	10	649876	-22.0376491	-43.6110063	1.0258575567	-21.1920748	-43.03124202	0.5861965324
206	10	649943	-22.432207	-54.14535519	-0.044932738	-22.76627684	-48.51908939	0.7943788346
206	10	651077	-22.85401307	-45.68182118	1.4430212844	-23.33816998	-48.21325864	1.0100455402
206	10	651144	-23.42093702	-42.47539607	1.3892903978	-23.16740065	-44.91920715	1.1644729596
206	10	651211	-22.7487064	-40.89166906	1.3511471198	-22.47297681	-42.05805588	1.3642011306
206	10	651277	-19.91954944	-43.2703913	2.1801906991	-21.35479976	-41.3041955	1.9082629062
206	10	651344	-22.145788	-43.74784435	1.998274983	-19.93346406	-42.43509359	3.0415143791
206	10	651411	-18.62832661	-43.28823692	4.7541539076	-18.5724996	-44.47849529	4.5973071815
206	10	651478	-15.51450947	-43.64267108	6.0159877981	-17.80118333	-46.29461787	5.9357618797
206	10	651544	-17.76909071	-49.62410539	7.5513040955	-17.78124045	-46.55128868	6.3729957878
206	10	651611	-19.70505585	-44.73777555	4.9507650621	-18.03552168	-44.25681403	5.7430199254
206	10	651678	-18.97431379	-40.2890594	4.6817695862	-18.04340298	-39.74091376	4.5302980924
206	10	651745	-16.46014536	-32.79912254	3.4028469498	-17.94716633	-34.68437174	3.472641542
206	10	651811	-17.75311614	-29.17990083	2.0280249572	-18.32467795	-30.83184383	3.0352588477
206	10	651878	-19.42309114	-30.98714229	4.2605780217	-19.35412111	-28.78337493	3.1849300386
206	10	651945	-21.23600572	-28.65403637	3.8551166771	-20.49144655	-28.12950608	3.5955326329
206	10	652011	-20.99196735	-28.84697796	3.4008342261	-20.96238844	-28.39884233	4.008731013
206	10	652078	-20.35248171	-26.78833522	4.4691911164	-20.40583471	-29.36351815	4.341501031
206	10	652145	-19.28718126	-30.3429304	4.4251901751	-19.07612979	-30.45388518	4.5310087389
206	10	652212	-16.92713194	-32.26932524	4.4782491624	-17.60240426	-30.52903599	4.4376752351
206	10	652278	-17.03928818	-30.43438777	4.1283185799	-16.61365844	-28.77463228	3.9462751151
206	10	652345	-16.55736873	-24.58364788	3.4164937181	-16.48678693	-25.70541689	3.1292732152
206	10	652412	-17.08108388	-21.42818013	1.8762321573	-17.24977723	-22.80989401	2.2765618137
206	10	652479	-17.51550304	-19.759359	1.4733498007	-18.53856562	-21.04181959	1.7149679852
206	10	652545	-20.97019767	-21.18675079	1.8934075941	-19.68726938	-19.86808562	1.5701671448
206	10	652612	-20.35530532	-19.60870601	1.4015569565	-20.12377197	-17.96692536	1.7056775509
206	10	652679	-19.51037765	-14.29406146	2.3441007924	-19.83668305	-14.79374659	1.8732608371
206	10	652746	-19.69709505	-12.15691046	1.6687957783	-19.40777949	-11.36365491	1.9120907647
206	10	652811	-18.41529817	-7.754179861	2.0139772671	-19.52745453	-9.51599141	1.8433462426
206	10	652879	-20.81216417	-8.515192004	1.8087318726	-20.44583701	-10.3727467	1.8122474073
206	10	652946	-22.24941327	-15.75955326	1.2735578475	-21.8322965	-13.40664965	1.9298844556
206	10	653012	-23.04458587	-18.28731013	2.9168821376	-23.08894349	-16.95191612	2.1516470915
206	10	653079	-23.44412158	-17.10981336	1.9971509705	-23.75214236	-19.42770685	2.3139013428
206	10	653146	-24.07968159	-19.29808168	2.3518898637	-23.6866647	-19.98401354	2.2774463093
206	10	653213	-23.63751754	-23.05758574	2.0354888812	-23.09574095	-18.57631787	2.0196238909
206	10	653279	-21.38497035	-13.21949773	1.6801880021	-22.36755487	-16.05195059	1.6306473215
206	10	653346	-21.10475465	-12.67124592	1.2292471749	-21.72734939	-13.81017164	1.2643283005
206	10	653413	-21.92569788	-12.7424964	1.0047767222	-20.99470802	-12.78568185	1.0585734364
206	10	653480	-20.35873839	-14.42148136	0.8165697583	-19.83478356	-12.88591641	1.0449422292
206	10	653546	-18.1155141	-14.9258979	1.3046178245	-18.26569981	-13.56107437	1.1277721638
206	10	653613	-16.19902342	-10.79797392	1.640602632	-16.76471146	-14.48801885	1.1877512642
206	10	653680	-15.57562251	-17.55975229	0.6366659052	-15.83712693	-15.4436706	1.2143902235
206	10	653747	-15.85523837	-15.36694706	1.6340874018	-15.58383085	-15.95726822	1.305987554
206	10	653813	-15.89341732	-16.48580341	1.1348259989	-15.72032952	-15.54661964	1.546061949
206	10	653880	-16.29663856	-13.8814936	2.1687105277	-15.93084147	-14.22123442	1.9277635747
206	10	653947	-15.8549912	-12.5934262	2.6641907145	-16.12590586	-12.54787762	2.4217709603
206	10	654013	-15.92224405	-10.18949152	3.2977145874	-16.35686351	-11.20697332	3.0844182163
206	10	654080	-16.56440993	-11.09788629	3.1364519874	-16.55064701	-10.50878417	4.0069190495
206	10	654147	-16.60736054	-10.49405251	5.0814656997	-16.43451658	-10.32560195	5.0980489015
206	10	654214	-16.43139701	-10.81874941	6.6745629297	-15.79147372	-10.43348122	6.0048608208
206	10	654280	-14.58314782	-10.3262346	6.4343230278	-14.76438378	-10.82306601	6.3709528733
206	10	654347	-13.46016134	-12.06768035	5.9754772743	-13.81234677	-11.64626825	6.1578431866
206	10	654414	-12.62496368	-11.9633151	5.6392648583	-13.29629226	-12.89491193	5.6562610033
206	10	654481	-13.64152012	-13.98392955	4.9184316937	-13.13370448	-14.1571159	5.2172319137
206	10	654547	-13.49367082	-15.70949352	5.1049439147	-12.92797926	-14.78717616	5.0082891503
206	10	654614	-12.15837207	-15.88921456	5.2851693589	-12.42484784	-14.48632507	4.9886261476
206	10	654681	-12.08924835	-11.4974694	4.9113974353	-11.77466102	-13.70306342	5.0462900935
206	10	654748	-10.48479535	-14.1624251	5.0406023356	-11.34436064	-13.2802721	5.1066219245
206	10	654814	-11.59880675	-13.05797075	5.0396143639	-11.32061876	-13.65382879	5.1213443704
206	10	654881	-11.31268556	-13.42293464	5.1373472528	-11.51638302	-14.4023251	5.0321457855
206	10	654948	-12.17267281	-15.8213618	5.0297734204	-11.5641551	-14.56099693	4.805750558
206	10	655015	-11.30976733	-15.98358086	4.3299994369	-11.30800135	-13.5261357	4.483332051
206	10	655081	-11.25844908	-9.09120092	3.749285256	-11.0152466	-11.74333294	4.1366067872
206	10	655148	-10.18370928	-9.362361642	4.1822690748	-11.18339528	-10.31402165	3.7739069601
206	10	655215	-12.51116343	-11.40475897	3.3384027842	-12.10298763	-9.918625995	3.3443272922
206	10	655281	-13.5912756	-10.33279607	2.838780151	-13.58378836	-10.32076185	2.8393781528
206	12	872369	-0.64456539	-3.112059703	5.5539734849	-0.624088755	-3.047386904	5.5541955036
206	12	872435	-0.806687951	0.7591494832	5.9980139521	-0.727316912	-1.465993015	6.1633926718
206	12	872502	-0.612744337	-1.195818086	6.9575989564	-0.764791308	-0.913810424	6.8079540904
206	12	872569	-0.610718734	-2.145933449	6.9834743925	-0.695325856	-1.643788218	7.3772298152
206	12	872636	-0.844032895	-3.768858503	7.6340525168	-0.566577765	-3.209914704	7.5905091606
206	12	872702	-0.847717928	-4.718457485	7.4492004887	-0.613834469	-5.086075148	7.1489009628
206	12	872769	-1.092127733	-5.258941749	6.8327369854	-1.285080458	-7.077002457	6.0175758184
206	12	872836	-2.753858559	-13.10257917	3.5607381642	-3.052246921	-9.521751273	4.5484078054
206	12	872902	-6.210573894	-14.59388354	3.0495522125	-6.0815474	-13.51183869	3.1902023669
206	12	872969	-9.865020404	-16.63511606	1.7329355809	-10.00539951	-20.39291099	2.0148460291
206	12	873036	-14.05285585	-28.80585911	0.5546470639	-13.92613584	-29.89411379	0.6144476958
206	12	873103	-15.49613753	-32.98797307	-0.321525551	-16.62554867	-38.4228635	-1.380780961
206	12	873169	-18.44004979	-50.06287213	-1.089192783	-17.01981042	-40.41343384	-3.594314515
206	12	875238	-16.49023999	-40.61364187	-9.873235359	-14.84253139	-32.94211914	-4.92267905
206	12	875305	-9.220819052	-6.866779596	-3.831345297	-11.0170415	-19.09605501	-4.608768275
206	12	875372	-5.5030934	-6.715537468	-2.23433839	-7.078149125	-5.749296789	-3.187225917
206	12	875438	-5.965179186	2.8791182109	-0.704378817	-4.084758767	2.0032138632	-2.012537859
206	12	875505	-1.555701587	3.1919573169	-2.586398302	-2.185293672	3.7986241592	-1.966838447
206	12	875572	-1.228805185	-0.400617861	-3.465027083	-1.059498668	2.4859417254	-2.901094441
206	12	875639	-0.971716834	0.6915827006	-4.286561731	-0.480133891	0.971658213	-4.139554909
206	12	875705	-0.430450733	2.9590961714	-4.908002321	-0.493881908	0.426578084	-5.16467149
206	12	875772	-0.134087973	-0.364744025	-5.810221142	-1.231099537	0.531758028	-5.818854103
206	12	875839	-3.035388149	-0.695540186	-5.913693219	-2.583672579	0.5123009693	-6.129438046
206	12	875906	-4.676247506	1.668862178	-6.327042459	-4.144210097	-0.20613942	-6.139949713
206	12	875972	-5.513388005	-1.431817445	-6.059641191	-5.52699629	-1.686015288	-5.918240858
206	12	876039	-6.434813449	-4.313618862	-5.832966578	-6.675393596	-3.401734246	-5.642062806
206	12	876106	-8.027889769	-6.045681358	-5.147571013	-7.805885452	-4.689227716	-5.566248488
206	12	876172	-8.416963898	-4.592753561	-5.367338858	-9.104950194	-5.35131672	-5.825641083
206	12	876239	-10.83621576	-2.631889799	-6.967588491	-10.4971084	-5.59369051	-6.296863986
206	12	876306	-11.84549374	-8.647302184	-6.83930931	-11.67878889	-5.518141649	-6.741063986
206	12	876373	-12.37111561	-5.982400308	-7.136758175	-12.37796909	-5.177822942	-7.080919481
206	12	876439	-12.81471671	-3.63381913	-7.130535379	-12.60515216	-5.069315289	-7.455943788
206	12	876506	-12.96939772	-5.254796025	-7.709099042	-12.67236222	-5.935070573	-7.987581261
206	12	876573	-11.72498339	-7.028923896	-8.872700798	-12.92294531	-7.864032308	-8.54701884
206	12	876640	-13.36301894	-11.86219222	-8.563581043	-13.35630135	-9.94133829	-8.789710027
206	12	876706	-14.33466568	-10.58083524	-8.86256145	-13.5615773	-11.01051345	-8.425195603
206	12	876773	-13.86933092	-11.91873069	-7.811846871	-13.14878132	-10.71871575	-7.487046641
206	12	876840	-11.15047524	-8.812447159	-5.617801729	-12.21845368	-9.778032843	-6.364506801
206	12	876907	-11.58567012	-7.875489565	-5.663674351	-11.31245206	-9.240354274	-5.54074852
206	12	876973	-10.84011176	-9.967380032	-5.255669416	-10.96243322	-9.538932024	-5.270977083
206	12	877040	-11.1301941	-11.25755537	-5.609364688	-11.3455333	-10.26391657	-5.485587839
206	12	877107	-12.4835286	-11.24143971	-5.880188504	-12.26539309	-10.80031833	-5.922131558
206	12	877174	-13.62305852	-9.273667333	-6.259476661	-13.35434142	-10.99179917	-6.298158936
206	12	877240	-14.27705104	-13.46310923	-6.675570396	-14.30326819	-11.19314458	-6.420671856
206	12	877307	-14.50355973	-10.36803085	-5.843630558	-14.93140289	-11.88478124	-6.233029057
206	12	877374	-14.93575774	-12.30079518	-6.254796523	-15.0962438	-13.18183327	-5.813120927
206	12	877440	-15.73744757	-15.03487238	-5.204062516	-14.67010371	-14.50815506	-5.329817843
206	12	877507	-12.96236268	-15.90494502	-4.504091601	-13.66541394	-14.85993917	-4.953432352
206	12	877574	-12.15202761	-13.54174365	-5.207097078	-12.27637338	-13.62869021	-4.752354723
206	12	877641	-10.71626778	-11.19640084	-4.662005144	-10.72438912	-11.20518605	-4.666988597
206	13	1187672	-12.50213592	-10.81955338	-8.183391409	-12.48939764	-10.81890179	-8.189573168
206	13	1187739	-12.54615839	-5.717929354	-8.062527017	-12.81470255	-8.701370252	-7.946865058
206	13	1187806	-13.13237694	-9.207548088	-7.77066406	-13.04215915	-7.286966768	-7.746979319
206	13	1187872	-12.92465239	-7.244473161	-7.57485335	-13.04104993	-6.905058887	-7.641249531
206	13	1187939	-13.07505854	-7.071650565	-7.327223875	-12.71873984	-7.589338126	-7.642577534
206	13	1188006	-11.91738966	-8.632453912	-8.329569573	-12.15180883	-9.249340711	-7.691928931
206	13	1188073	-11.97990319	-11.89284661	-7.255415354	-11.65133408	-11.58786522	-7.687886026
206	13	1188139	-11.4600223	-14.82865439	-7.356031674	-11.67686755	-14.1533308	-7.525732941
206	13	1188206	-12.45878717	-16.02082881	-7.416840836	-12.61351366	-16.71134435	-7.119434759
206	13	1188273	-14.17822012	-21.62676645	-6.936973066	-14.52777731	-19.53224936	-6.475844968
206	13	1188340	-18.0289202	-19.77034046	-5.239524969	-17.07597666	-23.18662164	-5.755648927
206	13	1188406	-18.45948477	-30.12479496	-4.771373266	-19.61853049	-27.92664987	-5.144064921
206	13	1188473	-21.53384217	-30.90423106	-4.745427369	-21.44529517	-33.24264642	-4.629356267
206	13	1188540	-23.88572368	-41.8693214	-4.716024082	-22.09391675	-38.10663985	-4.013958671
206	13	1188607	-20.49986234	-38.40566182	-2.82527563	-21.67741093	-41.64944104	-3.179594781
206	13	1188673	-20.54083515	-45.31104787	-2.18580639	-20.85193282	-43.58480667	-2.257972098
206	13	1188740	-20.26547087	-44.10843184	-1.539092937	-20.33493388	-44.18352627	-1.51749523
206	13	1188807	-21.37700095	-42.94902787	-0.992332596	-20.48121657	-44.09067407	-1.146504909
206	13	1188873	-20.05729293	-46.5806554	-1.333249372	-21.24389969	-44.11991078	-1.147117696
206	13	1188940	-22.88438494	-41.96856499	-1.341258687	-22.30784326	-44.91621653	-1.356819321
206	13	1189007	-23.48769622	-46.7331412	-1.158420462	-23.23300981	-46.51772687	-1.516977609
206	13	1189074	-23.24019673	-49.56652546	-1.893854217	-23.64655798	-48.23745854	-1.356112461
206	13	1189140	-23.76203078	-50.71233175	-0.150979068	-23.40474928	-49.17587461	-0.71753466
206	13	1189207	-22.38263881	-45.08147761	-0.9001084	-22.62564213	-48.76503989	0.2902793378
206	13	1189274	-22.12667259	-47.73984825	2.0737077146	-21.62988176	-46.66712973	1.2720719476
206	13	1189341	-20.10884302	-43.80704564	2.5303490261	-20.81199328	-42.6192576	1.7915083771
206	13	1189407	-20.76177126	-38.49118569	0.8518279233	-20.43890829	-36.96619302	1.7174005659
206	13	1189474	-19.99357842	-29.09162401	1.4893458034	-20.49043835	-31.1277838	1.2929380672
206	13	1189541	-21.33383023	-26.34658906	1.015721532	-20.70266718	-26.9247706	0.8719308599
206	13	1189608	-20.9057515	-24.87482524	-0.064930886	-20.80243897	-25.25619513	0.6356559641
206	13	1189674	-20.43582401	-26.07603939	0.9773541883	-20.70281107	-25.55800195	0.5200563837
206	13	1189741	-19.97631587	-28.65087922	0.9626187314	-20.47075103	-26.5153709	0.3685936425
206	13	1189808	-20.96904692	-24.94838705	-0.448510224	-20.19053482	-27.10819542	0.1519304837
206	13	1189874	-19.92491871	-27.06717746	-0.052195125	-19.95447926	-26.94378464	-0.005119437
206	13	1189941	-19.42793264	-26.05998852	-0.050909109	-19.91710237	-25.96543894	-0.004451246
206	13	1190008	-20.6578523	-26.11601087	0.3404537413	-20.20424553	-24.3254117	0.1150291417
206	13	1190075	-19.86748405	-20.84521382	0.531578941	-20.72986879	-22.49448752	0.2615469183
206	13	1190141	-21.67811243	-20.05689766	-0.246956787	-21.16475593	-21.02498042	0.3852764403
206	13	1190208	-21.69786846	-21.08449827	0.5333090648	-21.17736487	-20.06963377	0.4458920298
206	13	1190275	-20.87295675	-20.503084	0.9351758861	-20.77122292	-19.39670263	0.3780051433
206	13	1190342	-19.74408209	-17.94325202	-0.254596164	-20.33495386	-18.88494981	0.1757396246
206	13	1190408	-19.88719102	-18.21398832	0.1427908776	-20.26489107	-18.70261857	-0.024776004
206	13	1190475	-20.5664029	-18.98214193	0.1436849698	-20.55090089	-18.98755196	-0.004031333
206	13	1190542	-21.58064814	-21.00038662	-0.052687498	-20.80756993	-19.64891624	0.3807846438
206	13	1190609	-20.66050801	-18.84234218	0.9617275907	-20.71236391	-20.55501226	1.0410551736
206	13	1190675	-20.50808639	-23.81673739	1.7743050386	-20.34061286	-21.71662759	1.6339998839
206	13	1190742	-18.98066067	-20.89284798	2.017854701	-20.03348556	-23.17071042	1.7725019682
206	13	1190809	-20.32737212	-25.21150308	1.8094618203	-20.00176043	-24.71519233	1.351587007
206	13	1190876	-20.76971561	-26.75386239	0.1485752267	-20.16313779	-25.87296237	0.6781210328
206	13	1190942	-20.20518049	-26.44346362	-0.059832109	-20.35711838	-26.24672846	0.2310525734
206	13	1191009	-20.35457425	-25.29709669	0.3520738364	-20.57385565	-25.85513246	0.2662210156
206	13	1191076	-21.00318018	-23.90554075	0.7511123694	-20.89612021	-25.00222269	0.648864546
206	13	1191142	-20.89952155	-26.10156571	1.1657702992	-21.28866498	-23.95063397	1.0254318544
206	13	1191209	-21.72620905	-22.08639141	1.1454122885	-21.51259222	-22.85695099	1.110277563
206	13	1191276	-21.4241057	-20.16545447	0.9142561308	-21.26724039	-21.79379986	0.8382245717
206	13	1191343	-20.75305217	-22.11164094	-0.101345104	-20.4565959	-20.63325621	0.3177092038
206	13	1191409	-19.203143	-19.29017722	-0.107031281	-19.34496479	-19.15195405	-0.306784113
206	13	1191476	-18.18233425	-17.95949326	-0.70325563	-18.42220917	-17.47956913	-0.919214367
206	13	1191543	-17.9227599	-15.91794075	-1.471337543	-18.05611926	-16.26438113	-1.392415845
206	13	1191610	-17.79135473	-14.52743809	-1.626867568	-18.22514742	-16.14268293	-1.58445656
206	13	1191676	-19.47702923	-17.72446221	-1.778067512	-18.58960142	-17.02444738	-1.456189755
206	13	1191743	-19.14080698	-18.38990959	-1.207215164	-18.86317532	-18.04405651	-1.1829221
206	13	1191810	-18.85213762	-19.79009806	-0.469216406	-19.08789394	-18.30511917	-1.075397027
206	13	1191877	-18.95514112	-16.57127175	-1.430355542	-19.4237019	-17.57607381	-1.339439413
206	13	1191943	-18.77378888	-14.45161675	-2.60627572	-19.58950091	-16.13256912	-1.921732165
206	13	1192010	-19.22900599	-15.19526669	-1.839426317	-18.57352069	-14.0775852	-2.551014937
206	13	1192077	-14.79965552	-11.90047694	-2.60333824	-15.08000242	-11.15976833	-2.819092757
206	13	1192143	-10.51905062	-7.000544588	-2.869490874	-8.533591494	-7.312542071	-2.258563321
206	13	1192210	0.1623142585	-3.38217673	-0.215624809	0.1302081728	-3.111374883	-0.574269194
206	13	1192277	10.100178126	0.980125659	0.7571485232	8.7274470808	0.4252224543	2.0277313736
206	13	1192344	17.121375753	2.2479929569	5.6994682065	15.175145898	2.4560351548	4.7722365017
206	13	1192410	16.486789435	4.0839334732	7.3486479291	18.767842949	2.8596594651	6.7477384608
206	13	1192477	20.582291078	1.4207012683	7.7751724545	20.202526252	2.3305649731	7.5630523578
206	13	1192544	20.367346659	1.4007475307	6.9863512647	20.610443215	1.8812728537	7.5874446967
206	13	1192611	20.632315012	1.4236941172	6.8517196732	20.745784888	2.0625070397	7.5071665965
206	13	1192677	21.413782446	3.3571901874	8.1341704782	20.848266291	2.6038030452	7.6857052285
206	13	1192744	20.626311612	3.9384189041	8.0525515007	20.873592954	2.8348191088	7.9657858994
206	13	1192811	20.726098665	1.6506784665	8.3158003697	20.680119003	2.379818685	7.9632854085
206	13	1192878	19.764667077	0.5942208665	6.9503092394	20.027584203	1.341873614	7.4117577118
206	13	1192944	18.396925938	0.6145670283	6.2623440446	18.51328994	-0.069739333	6.2560249215
206	13	1193011	15.78429668	-2.634806235	4.9317255895	15.66507238	-1.832086511	4.5965217634
206	13	1193078	11.743230315	-2.221235468	2.6118304187	11.269232711	-3.960700474	2.6695627881
206	13	1193144	6.2796050073	-7.167777989	0.7030984573	5.7400928346	-6.231845659	0.8290795747
206	13	1193211	-0.301983263	-8.907783061	-0.607719582	0.1390961671	-8.247371438	-0.577823705
206	13	1193278	-5.648772195	-9.840611215	-1.538644582	-4.368839302	-9.813659152	-1.382947687
206	13	1193345	-6.732550811	-10.01931701	-1.534510567	-7.242218066	-11.09704687	-1.66728759
206	13	1193411	-8.18951179	-12.51802957	-1.693728998	-8.771794292	-12.32253347	-1.673550758
206	13	1193478	-9.435699397	-13.67975696	-1.690017402	-9.621444711	-13.49126768	-1.618479197
206	13	1193545	-10.61192664	-14.80841818	-0.830950125	-10.30808559	-14.5623767	-1.50343459
206	13	1193612	-11.83099734	-17.05865034	-1.391638292	-11.12592674	-15.86564489	-1.051167706
206	13	1193678	-11.63181944	-15.85556679	-0.285341614	-12.30851846	-18.17224023	0.1021779201
206	13	1193745	-13.26901263	-23.98958306	2.0663292906	-13.99332725	-22.23700379	2.020582232
206	13	1193812	-17.41386305	-27.34410501	3.722603255	-16.03689574	-28.19324727	4.2058157546
206	13	1193879	-17.0533452	-33.61475945	6.1153771113	-18.02014529	-35.22719429	5.7528722473
206	13	1193945	-19.23328981	-43.5967378	6.6583067258	-19.46683944	-41.75251114	5.9175666019
206	13	1194012	-21.67472657	-47.38655753	5.3949411581	-20.10133305	-46.18034886	4.7266423988
206	13	1195147	-19.34366344	-46.79682878	1.6614493285	-20.04683848	-47.80180472	3.0586036656
206	13	1195213	-19.00936116	-46.15486578	1.8683609343	-19.7513534	-46.86520413	1.9889188555
206	13	1195280	-19.5074038	-41.77202414	1.8025173585	-19.5844926	-43.88290029	1.9671164804
206	13	1195347	-20.44085427	-44.92617993	3.1692155465	-19.57253473	-39.33799141	2.5898635454
206	13	1195413	-19.86517198	-32.3991867	2.7398394653	-19.59445944	-34.17284709	3.0716773069
206	13	1195480	-18.51286533	-25.80940013	4.0444806633	-19.64810664	-29.83197574	2.9092864623
206	13	1195547	-20.1175288	-30.39556811	1.7596902086	-19.78034885	-27.24564195	2.2205445791
206	13	1195614	-20.24377946	-25.68809033	0.5504155779	-19.91792861	-26.08009497	1.5301231924
206	13	1195680	-20.05258648	-24.03452207	1.5361338759	-19.94685508	-25.22952141	1.2223600845
206	13	1195747	-19.67889021	-26.51882305	1.5227076891	-19.88821043	-23.80287896	1.2321894041
206	13	1195814	-19.6718881	-19.95103418	1.4708634429	-19.87322412	-21.71789323	1.255630301
206	13	1195881	-20.03710191	-20.1766935	1.0932694556	-19.97832848	-19.68352584	1.1329301361
206	13	1195947	-20.41064274	-18.60264736	0.7045089833	-20.16641146	-18.6537825	0.9630430463
206	13	1196014	-20.31549094	-18.39954908	0.9166107321	-20.38065744	-19.11773381	0.9301652978
206	13	1196081	-20.59050275	-20.11735421	1.1285134532	-20.62909075	-20.66815141	1.1087865713
206	13	1196148	-20.86952367	-22.65184936	1.5316333422	-20.95017296	-22.15698275	1.430790193
206	13	1196214	-21.33102781	-24.59265616	1.7239223756	-21.32170936	-22.51789524	1.7819866294
206	13	1196281	-21.60751615	-21.2184949	2.3073047836	-21.62401132	-21.67381953	2.099728178
206	13	1196348	-21.62481992	-18.37292972	2.1124061437	-21.69513248	-20.53050993	2.3900488211
206	13	1196414	-21.98771252	-20.80386529	2.6980171769	-21.44224574	-19.96062469	2.6696735697
206	13	1196481	-20.2796513	-19.23003929	3.0436665686	-20.91935699	-19.92651173	2.9061501528
206	13	1196548	-20.58070974	-21.20077815	2.7755638138	-20.29008677	-19.65360924	3.0234724461
206	13	1196615	-19.51404606	-18.07333279	3.2837431995	-19.72423893	-18.49361712	2.9667281366
206	13	1196681	-19.80000465	-16.68242376	2.7828794314	-19.35289277	-16.54903174	2.7701123026
206	13	1196748	-18.89341265	-13.89057159	2.4136620148	-19.27936003	-14.63070704	2.5595046283
206	13	1196815	-19.5366039	-15.63230196	2.235005217	-19.54158977	-13.79294416	2.455063129
206	13	1196882	-19.80692569	-12.4099561	2.6271039138	-20.04194272	-14.77045518	2.461441624
206	13	1196948	-21.310283	-17.29495547	2.6119494777	-20.58353731	-17.43431457	2.4843908031
206	13	1197015	-20.76523933	-21.40766234	2.4800171137	-21.01673562	-20.61275475	2.4611259987
206	13	1197082	-20.70858869	-23.3207992	2.4689403937	-21.30182997	-22.71453791	2.4439679089
206	13	1197149	-21.9291147	-22.95782094	2.2639263491	-21.42531406	-22.82693565	2.539033431
206	13	1197215	-21.43207436	-21.64093202	2.8741572648	-21.3688952	-21.36100274	2.7713688933
206	13	1197282	-21.45641125	-19.76205209	2.8755007722	-21.20787188	-19.74374019	3.0257580174
206	13	1197349	-20.46876984	-17.73055209	3.5062485822	-21.12482688	-19.37112744	3.1383288694
206	13	1197415	-21.09723564	-19.70618873	3.1042433318	-21.24227511	-20.49761701	3.0622878825
206	13	1197482	-22.26710582	-23.42952247	2.7158296455	-21.51806656	-21.97907338	2.9380317104
206	13	1197549	-22.06127453	-24.08917535	3.0909840577	-21.87425219	-22.26257598	2.9743378898
206	13	1197616	-21.43545483	-18.62031559	2.6417541683	-22.31462266	-20.74382825	3.2390111648
206	13	1197682	-22.70288585	-20.05231173	4.1327979136	-22.78704768	-18.19824351	3.5671718061
206	13	1197749	-23.40905215	-14.83568066	3.7037353767	-23.04094092	-16.04715454	3.7005924567
206	13	1197816	-23.74828797	-12.57779566	3.7068762387	-22.81721889	-15.20589041	3.5364074912
206	13	1197883	-21.19820044	-18.41621313	3.199816942	-22.14876273	-15.45037877	3.2251186642
206	13	1197949	-20.83419273	-16.23274511	2.2511392728	-21.3191316	-15.89665716	3.00693846
206	13	1198016	-21.44449287	-16.55983474	3.5718037606	-20.56989125	-16.05279528	2.9727928639
206	13	1198083	-20.0523024	-13.40030947	3.1549807691	-19.99819136	-16.09840375	3.0186055725
206	13	1198150	-19.01853021	-16.49839924	2.6208767102	-19.65640371	-16.15357629	2.9955764854
206	13	1198216	-19.73776829	-17.26388317	3.0086699217	-19.54997448	-15.80420661	2.835883163
206	13	1198283	-19.56876586	-15.45132323	2.8217414216	-19.56111606	-14.66372171	2.5686643053
206	13	1198350	-19.89450484	-12.25197144	2.0447917285	-19.52615677	-13.10709828	2.2870960888
206	13	1198417	-19.2230779	-10.93457359	1.6637645538	-19.40908814	-12.06240531	2.0692242168
206	13	1198483	-19.31582135	-12.51669394	2.4348244484	-19.33568103	-12.10902368	1.8983823099
206	13	1198550	-19.21813695	-13.12347791	1.830695125	-19.43941612	-12.98483614	1.7051373947
206	13	1198617	-19.58107633	-14.629453	1.0491147104	-19.69581211	-13.93143862	1.4744738992
206	13	1198683	-20.42629319	-13.55185018	1.2212301859	-19.93101731	-14.33575995	1.2459495292
206	13	1198750	-20.02592345	-14.88395729	1.4049679663	-19.99323146	-14.06646276	1.0472984487
206	13	1198817	-19.55366255	-13.69777577	0.8444125652	-19.8700906	-13.38995017	0.9097122624
206	13	1198884	-19.34000428	-9.968931175	0.8373239253	-19.60528966	-12.5941528	0.909721193
206	13	1198950	-19.42411205	-13.33175529	0.846394612	-19.17296842	-11.63240274	1.1068068855
206	13	1199017	-19.00882728	-11.744755	1.7583812056	-18.54615431	-10.28476811	1.4359368274
206	13	1199084	-17.90615961	-7.64244797	1.217673265	-17.87348296	-8.731726011	1.70771041
206	13	1199151	-16.45112054	-6.758993423	2.5007733608	-17.44923538	-7.671978617	1.7516975298
206	13	1199217	-17.84852185	-8.350828407	1.6022600181	-17.44958722	-7.738793728	1.5909511574
206	13	1199284	-18.19910627	-9.200823674	1.043217781	-17.79882354	-8.99939592	1.4493736945
206	13	1199351	-18.50479623	-10.27007901	0.8829391606	-18.34260126	-11.01807845	1.5098140502
206	13	1199418	-18.51964199	-14.13904261	2.4586728181	-19.01548558	-13.1934578	1.6811675437
206	13	1199484	-19.27426682	-15.12821697	1.8790816403	-19.73512507	-15.05010022	1.6961302907
206	13	1199551	-20.98316723	-15.43459031	1.0801255278	-20.2508118	-16.35305748	1.4185648861
206	13	1199618	-20.30750463	-17.2299187	1.0489657679	-20.2706331	-17.01281871	0.9755744686
206	13	1199684	-19.70988781	-18.04551455	0.8445412166	-19.74856059	-16.98862864	0.6277199388
206	13	1199751	-18.99926063	-14.92305042	-0.073402059	-18.96643134	-16.35131755	0.5703518729
206	13	1199818	-17.89922584	-16.34585011	1.257950736	-18.31810742	-15.33550476	0.8085992875
206	13	1199885	-18.05582822	-14.16008691	1.0763894262	-18.02671459	-14.25555702	1.1669316556
206	13	1199951	-18.30874461	-12.35528188	1.4576865777	-18.04924869	-13.37348047	1.4267530552
206	13	1200018	-18.32120203	-13.88769545	1.6541173531	-18.2136584	-12.81046439	1.4752171903
206	13	1200085	-18.41526089	-12.1686887	1.0540513677	-18.394182	-12.59460458	1.3560972506
206	13	1200152	-17.76857414	-13.6894116	1.6067013474	-18.5261749	-12.81293641	1.2207272676
206	13	1200218	-19.32684473	-12.05565059	0.8728124702	-18.52887968	-13.60685095	1.2252555253
206	13	1200285	-18.46315052	-15.93377539	1.2357405475	-18.33824951	-14.92309993	1.4189802839
206	13	1200352	-17.39040386	-15.0497052	2.1213040993	-18.01103411	-16.33895711	1.6975876904
206	13	1200419	-18.118157	-19.0217549	1.7515463567	-17.69664795	-17.28367492	1.881950027
206	13	1200485	-17.21426433	-17.59669974	1.7528751538	-17.49706949	-17.53483129	1.8538982927
206	13	1200552	-17.41371787	-16.86569777	2.0040737418	-17.39940097	-17.45019526	1.6213240259
206	13	1200619	-17.69372124	-16.21571437	0.6728805264	-17.32990336	-17.57769691	1.2875445931
206	13	1200685	-16.9567327	-19.14392862	1.5908757905	-17.23982779	-18.08242671	0.9799711763
206	13	1200752	-16.83873785	-20.10592698	0.284348402	-17.13627485	-18.72992574	0.7896192944
206	13	1200819	-17.93367456	-17.86294155	1.005805141	-17.07240701	-19.30338028	0.7454685227
206	13	1200886	-16.69785644	-18.77859477	0.8300570295	-17.14319498	-19.6927188	0.8204655782
206	13	1200952	-16.76173314	-20.95592758	0.8350950781	-17.41936571	-19.63713576	0.9531798454
206	13	1201019	-18.60433875	-18.82040015	1.0251468572	-17.81967171	-18.81584716	1.0666479947
206	13	1201086	-17.87092392	-17.96701372	1.3931178599	-18.11766231	-17.33263482	1.088764821
206	13	1201153	-18.17978975	-14.54358754	0.6591867656	-18.12814229	-15.89232754	0.9836355866
206	13	1201219	-18.04384032	-16.40416689	0.8297087476	-17.86219339	-15.37864597	0.7674759107
206	13	1201286	-17.48546996	-15.60830515	0.6580294784	-17.51584925	-16.23573196	0.5080949805
206	13	1201353	-16.82488604	-16.63319204	0.4716974049	-17.32564424	-18.08072159	0.3369338925
206	13	1201420	-17.73689226	-21.02233668	0.1052081112	-17.40133086	-19.81392154	0.4261416943
206	13	1201486	-17.77064095	-22.11812247	0.8586348075	-17.6842355	-20.40445314	0.8734693871
206	13	1201553	-18.04831866	-19.8767609	1.5821508835	-18.05265583	-19.87608385	1.5837167589
206	14	1202821	-16.83719163	-7.438243967	0.4405116122	-16.83851932	-7.426964096	0.4383047691
206	14	1202888	-16.53696002	-7.055121232	0.0925023568	-16.89372063	-8.429681235	0.1695010058
206	14	1202954	-17.3290159	-8.801803915	-0.084285273	-16.87968006	-9.504367514	0.0527388827
206	14	1203021	-16.7419196	-11.48379293	0.2699349081	-16.79836411	-10.31004906	0.1352440461
206	14	1203088	-16.74887778	-12.15320367	0.2695776788	-16.75272466	-10.4731582	0.344061542
206	14	1203155	-16.53135983	-8.242035994	0.6332465876	-16.8705206	-10.2536993	0.5525125099
206	14	1203221	-17.27477439	-11.21911935	0.6301528825	-17.17056424	-10.48976237	0.6656919211
206	14	1203288	-17.84646303	-10.38466867	0.8109273278	-17.53532193	-11.82757731	0.6762616126
206	14	1203355	-17.52611082	-15.53718822	0.6261284256	-17.82339134	-14.14672561	0.6656569274
206	14	1203422	-18.31724065	-16.62958493	0.4560311271	-17.97647854	-16.67268563	0.7396940307
206	14	1203488	-17.64399524	-17.45909864	1.1687889364	-18.01107464	-18.42675342	0.9447650366
206	14	1203555	-17.8795843	-18.86920272	1.3655392541	-17.93788072	-18.5840962	1.2500696849
206	14	1203622	-17.97968549	-18.01158788	1.3600578221	-17.7310086	-16.81390763	1.5949921657
206	14	1203689	-17.70164412	-14.00096479	2.0380912654	-17.405624	-13.67035977	1.9143462675
206	14	1203755	-16.6134432	-9.744926547	2.011360312	-17.09157254	-10.53737061	2.1233913179
206	14	1203822	-16.96154638	-6.835924571	2.19534479	-16.95880412	-8.770431411	2.1283212071
206	14	1203889	-17.29816223	-9.841657772	2.03603239	-17.06457604	-8.723956233	1.8857563201
206	14	1203955	-17.03250938	-11.55498734	1.3442607768	-17.29831325	-9.707203138	1.457767149
206	14	1204022	-17.48280063	-8.656823209	0.9971234136	-17.44892313	-10.78271981	0.9993041896
206	14	1204089	-17.47923945	-12.38569136	0.6434604343	-17.33022538	-11.37487078	0.6790974265
206	14	1204156	-17.3751663	-10.8618578	0.6448040876	-16.92268196	-11.29251958	0.5976496365
206	14	1204222	-15.88562457	-10.88052102	0.6463815892	-16.41741547	-10.6433875	0.7492441518
206	14	1204289	-15.71592741	-10.80225174	0.9960745297	-16.05069793	-9.888016373	1.0314438321
206	14	1204356	-16.1593517	-8.576194846	1.4991441038	-15.87946616	-9.757548098	1.3042943647
206	14	1204423	-16.12543581	-10.75045202	1.4651048734	-15.78719285	-10.83063202	1.4864137353
206	14	1204489	-15.70706521	-12.82180712	1.6762270556	-15.70672579	-13.03837815	1.6180304845
206	14	1204556	-15.67686245	-16.05602569	1.6907707801	-15.73198701	-15.59556838	1.8191351856
206	14	1204623	-14.86346405	-17.72692366	2.22943938	-15.9573802	-17.46958957	2.1559602994
206	14	1204690	-17.62356252	-17.7050509	1.8972636403	-16.30340432	-17.98696986	2.5121834728
206	14	1204756	-16.68652777	-17.80173037	3.1751248381	-16.62267899	-17.16367508	2.6017076306
206	14	1204823	-16.19916561	-15.39192019	2.6827933218	-16.91868543	-15.64583143	2.1922056129
206	14	1204890	-17.57928986	-13.5970616	0.8621818226	-17.30886079	-14.33645163	1.3622377026
206	14	1204956	-17.37871083	-14.46273374	0.5063761112	-17.79830527	-13.91162617	0.4888008734
206	14	1205023	-18.87626229	-14.11030143	-0.215522261	-18.2251764	-14.53705147	-0.046326534
206	14	1205090	-18.40413498	-16.58761189	-0.214944359	-18.44356216	-15.92198214	-0.124633903
206	14	1205157	-18.27625887	-16.80982606	0.3305885639	-18.47759492	-17.53196329	0.0928057465
206	14	1205223	-18.24942201	-18.79121351	0.5170037356	-18.45689878	-18.77394761	0.3589774829
206	14	1205290	-18.45496694	-19.82747867	0.520085607	-18.45621566	-19.20583845	0.5442076493
206	14	1205357	-19.1070228	-19.66647994	0.5170980177	-18.47576598	-18.80907731	0.6652224634
206	14	1205424	-18.08385501	-16.11873969	0.3416856843	-18.5560788	-18.04250301	0.7445777269
206	14	1205490	-18.73181367	-18.19746386	1.2820299554	-18.80827556	-17.46560381	0.7025707447
206	14	1205557	-19.41814834	-17.42225826	0.3512383783	-19.29904746	-17.30313873	0.4353595838
206	14	1205624	-19.95692019	-17.39418256	-0.024549009	-19.95997111	-17.40580855	-0.026135345
206	15	1206825	-17.97327993	-14.16415823	-0.068402175	-17.97567894	-14.15608024	-0.067763721
206	15	1206892	-19.03117435	-15.07664499	-0.833590085	-18.53747268	-13.23605098	-0.557591399
206	15	1206959	-18.68338841	-13.31040259	-0.823120297	-18.96710538	-12.55887478	-0.923290044
206	15	1207025	-19.34042918	-8.504245852	-1.198522868	-19.23527125	-12.3777239	-1.134357105
206	15	1207092	-19.19444392	-13.0262799	-1.186804522	-19.38184491	-12.43794063	-1.239817833
206	15	1207159	-19.42417337	-14.80977283	-1.012944678	-19.41966911	-11.87258602	-1.265771034
206	15	1207225	-19.52311821	-10.5314896	-1.195870443	-19.30679111	-10.20090301	-1.144967372
206	15	1207292	-18.77961384	-6.262235853	-1.188753536	-19.00578902	-8.165320618	-0.782613534
206	15	1207359	-18.76460651	-6.358278266	-0.273993827	-18.55379177	-7.095537468	-0.21177023
206	15	1207426	-18.14878999	-7.878122914	0.8422945796	-18.08138881	-7.586430148	0.3663884493
206	15	1207492	-17.4696151	-10.02093493	0.664241013	-17.76010854	-9.080322836	0.7556049979
206	15	1207559	-17.83220653	-10.21193572	1.2058986987	-17.69016622	-10.56534784	0.9590264013
206	15	1207626	-17.40872809	-11.84143803	0.6563548637	-17.80905063	-11.42577695	1.1515798332
206	15	1207693	-18.3828712	-11.78338898	1.1933308363	-17.93962547	-11.74440821	1.457984262
206	15	1207759	-18.48410969	-11.893091	2.3526639208	-17.98390056	-12.04624912	1.8130537233
206	15	1207826	-17.54136497	-11.60037253	2.3448168682	-18.05518734	-12.75208886	2.0842657801
206	15	1207893	-17.81907471	-14.14931365	1.9761899876	-18.32501813	-13.74759797	2.2708795767
206	15	1207960	-18.71685519	-15.44827485	2.1723221242	-18.72860631	-14.50695372	2.4721688004
206	15	1208026	-19.66623162	-14.91243761	2.5311251833	-18.96068254	-14.71455855	2.6664068732
206	15	1208093	-19.44225159	-14.70244236	3.1099734665	-18.84972935	-14.68443182	2.639604925
206	15	1208160	-17.76947478	-13.78037345	2.3635059156	-18.62020912	-15.01640408	2.200346597
206	15	1208226	-17.85243959	-14.87120329	1.2297147409	-18.63429602	-15.81504836	1.4286587546
206	15	1208293	-19.58629302	-18.23161196	0.6817826291	-18.93709112	-16.41438956	0.6702229929
206	15	1208360	-19.87479343	-17.04567413	0.1272660077	-19.23328097	-16.05867345	0.2923502259
206	15	1208427	-18.92005187	-13.67308603	0.3253046726	-19.28832664	-14.77897955	0.4309065755
206	15	1208493	-19.09076568	-13.04800617	0.8833781485	-19.17113462	-13.39050473	0.9098726155
206	15	1208560	-18.66040448	-12.29317494	1.6498006259	-19.08475255	-12.670278	1.3798767744
206	15	1208627	-19.68530305	-12.97987586	1.8295274274	-19.11182139	-12.70917087	1.5830656673
206	15	1208694	-18.96255074	-13.33855932	1.4426874543	-19.18475191	-13.01865392	1.5265690825
206	15	1208760	-19.23942774	-13.41124851	0.6947593215	-19.20995427	-13.10577819	1.3956505328
206	15	1208827	-19.26291904	-12.82741966	1.8203560014	-19.14479286	-12.92649726	1.3210831234
206	15	1208894	-18.68325271	-13.21845022	1.4414769765	-18.98184787	-12.8648413	1.2925827205
206	15	1208961	-18.8921441	-11.46105413	1.2561663882	-18.7164983	-13.28572151	1.272933153
206	15	1209027	-18.35960336	-15.22860241	0.8861739668	-18.36851351	-14.07609835	1.2748071027
206	15	1209094	-18.53105228	-14.66898527	1.4532104432	-18.0496305	-14.68104251	1.2915444313
206	15	1209161	-17.40015463	-15.48123944	1.4486768161	-17.95442525	-14.66252661	1.2459702478
206	15	1209227	-17.79629264	-13.96473999	0.8947287874	-18.18435694	-14.17162112	1.0619825582
206	15	1209294	-18.83367963	-12.35365171	0.8956023012	-18.57709203	-13.7967092	0.7503532864
206	15	1209361	-19.55662663	-15.10922348	0.3118719557	-18.81911052	-13.99827126	0.4010564027
206	15	1209428	-18.44476041	-14.44499667	-0.075862651	-18.7620138	-14.78055267	0.1080757496
206	15	1209494	-18.09268838	-15.88266379	0.1118417725	-18.5373844	-15.84438423	-0.087595327
206	15	1209561	-18.44142638	-17.60357868	-0.080603195	-18.34561378	-16.89330294	-0.182384707
206	15	1209628	-18.49783433	-16.42845601	-0.268480534	-18.24365116	-17.7611659	-0.162857872
206	15	1209695	-17.92205227	-19.51629285	-0.26714423	-18.17626422	-18.35410722	-0.016044488
206	15	1209761	-18.62111696	-17.81199973	0.6545086754	-18.12942701	-18.58928726	0.2142099807
206	15	1209828	-17.95081727	-19.31668018	-0.075836336	-18.18906549	-18.42886451	0.4171916559
206	15	1209895	-17.94749542	-17.00892318	0.8471507014	-18.43182762	-17.90120291	0.4743618226
206	15	1209962	-18.89568987	-16.61301016	0.2917494928	-18.76562348	-17.03892393	0.3458209412
206	15	1210028	-19.52116503	-17.79177627	0.2935499087	-18.9479327	-15.90706871	0.1350940179
206	15	1210095	-18.64003793	-14.14306397	-0.077059041	-18.81197065	-14.77683677	0.0584546559
206	15	1210162	-18.33003846	-12.65279577	-0.07192697	-18.41993101	-14.07809774	0.290050088
206	15	1210229	-17.47446177	-14.34640915	1.040318108	-17.95686505	-13.99688986	0.8017479296
206	15	1210295	-18.10245394	-15.77339459	1.4233527963	-17.55615351	-14.29276852	1.3673458925
206	15	1210362	-17.72152977	-13.69952904	1.7990348013	-17.29363509	-14.65906531	1.7378515614
206	15	1210429	-16.23125958	-15.38686328	1.8126470362	-17.24821817	-15.0649907	1.8212036657
206	15	1210495	-17.6706715	-14.87760322	1.9746566249	-17.42480591	-15.61278048	1.7256470832
206	15	1210562	-18.0329137	-16.29654903	1.0627486479	-17.66328105	-16.23265293	1.6510583026
206	15	1210629	-17.62106951	-17.69633388	1.8167086548	-17.7556677	-16.70334248	1.7170429864
206	15	1210696	-17.89942847	-17.11711653	2.350418039	-17.65028437	-16.9473649	1.8878128438
206	15	1210762	-17.05295182	-15.66905603	1.7866040603	-17.48276404	-17.10466974	2.0532581042
206	15	1210829	-17.72221818	-17.6487976	1.9852962424	-17.42162452	-17.17326393	2.115335709
206	15	1210896	-17.34144788	-16.3434857	1.8035033694	-17.48909862	-16.69228204	1.9767509661
206	15	1210963	-17.21992828	-15.84759545	2.2067366292	-17.45624129	-14.97852598	1.5578478624
206	15	1211029	-16.35602682	-11.50575124	0.7964819983	-16.8630278	-11.76296781	0.9125191716
206	15	1211096	-16.71849993	-8.938666587	-0.145005341	-15.26825159	-7.652599334	0.2634054562
206	15	1211163	-12.54458522	-2.495351084	-0.165461851	-12.67845759	-3.972189649	-0.162692682
206	15	1211230	-9.139563742	-1.692726479	-0.024795592	-9.740495442	-1.967225263	-0.314568333
206	15	1211296	-7.512658367	-1.358939565	-0.564338169	-7.375831962	-1.914564777	-0.311908472
206	15	1211363	-5.322103191	-3.33914896	-0.084998594	-6.151418485	-2.931542005	-0.317561987
206	15	1211430	-6.478292278	-5.149131588	-0.592538959	-5.971278787	-3.744158718	-0.434631173
206	15	1211496	-7.168032377	-4.329042559	-0.425215622	-6.319412596	-3.754122325	-0.667979365
206	15	1211563	-6.144387701	-1.433008615	-1.077783585	-6.742785143	-3.355653764	-0.946282734
206	15	1211630	-6.941316327	-2.551305518	-1.547882645	-7.064629692	-3.200799783	-1.206953563
206	15	1211697	-6.714105548	-4.401491162	-1.223772946	-7.22803737	-3.357010972	-1.475756429
206	15	1211763	-8.254287138	-4.053823862	-1.550039051	-7.173708034	-3.390234148	-1.828739322
206	15	1211830	-6.999855494	-3.044989829	-2.532874909	-6.99225746	-3.124776735	-2.264389809
206	15	1211897	-6.687858375	-3.063334911	-2.7085737	-7.036252111	-3.026076301	-2.649268261
206	15	1211964	-6.995423443	-3.012792926	-2.372597927	-7.645861293	-3.751106636	-2.788426734
206	15	1212030	-8.307116062	-3.441593954	-3.062543607	-8.73462614	-5.381327604	-2.53710931
206	15	1212097	-11.63664477	-10.51218391	-1.769484902	-9.817982459	-7.233408673	-1.909968294
206	15	1212164	-10.29813116	-8.612091151	-1.397855553	-10.54150712	-8.580323084	-1.143701252
206	15	1212231	-10.16396493	-8.129816684	-0.329054344	-11.03177502	-9.437006995	-0.602620098
206	15	1212297	-11.10379352	-9.855429899	0.0313577303	-11.61173527	-10.40628126	-0.518700994
206	15	1212364	-13.32673891	-13.0647197	-1.158105141	-12.35658597	-11.91523951	-0.782798925
206	15	1212431	-13.4142312	-13.0986628	-1.339393949	-13.11713767	-13.84214979	-1.034089689
206	15	1212497	-13.229951	-15.72125466	-1.149282835	-13.81810163	-15.70147519	-0.986534144
206	15	1212564	-14.08340085	-17.04992961	-0.114330559	-14.48985698	-16.98654976	-0.642756535
206	15	1212631	-15.3303317	-18.89474038	-0.450352746	-15.08387605	-17.51955151	-0.209578631
206	15	1212698	-16.46929586	-16.69434594	0.0662575801	-15.50784015	-17.65244162	0.1067876379
206	15	1212764	-15.44080721	-17.29691091	0.4263773935	-15.86112677	-17.98402635	0.2171067855
206	15	1212831	-15.57876803	-18.4821702	0.2479585943	-16.41103195	-18.72342159	0.1659991711
206	15	1212898	-17.48276234	-19.92144739	-0.272368187	-17.22454733	-19.41842757	0.0761961742
206	15	1212965	-17.94961221	-20.57248727	-0.091324588	-17.94971535	-19.43276324	0.027456681
206	15	1213031	-18.65990809	-18.3705946	0.449187227	-18.08240859	-18.63261905	-0.01867551
206	15	1213098	-17.50339074	-15.92327545	-0.448931396	-17.44130198	-17.47713273	-0.146207208
206	15	1213165	-15.98434471	-17.2618852	-0.100597967	-16.36638994	-16.49781816	-0.355798638
206	15	1213232	-15.67463979	-16.4628031	-0.637722136	-15.48619439	-15.91579778	-0.531119454
206	15	1213298	-14.82449969	-15.43702115	-0.634636004	-15.28669122	-15.77462861	-0.520950985
206	15	1213365	-15.81248086	-16.25873479	-0.274533328	-15.80398227	-16.15783538	-0.258391066
206	15	1213432	-16.75950088	-17.04763324	0.2657050031	-16.61839487	-17.08287411	0.1728912479
206	15	1213498	-17.4887242	-17.07785262	0.4475372417	-17.13309882	-18.2143351	0.5676453526
206	15	1213565	-16.65734931	-19.1308005	0.651830841	-16.93198541	-18.81153257	0.6974957244
206	15	1213632	-16.15407367	-20.17771802	0.8479237363	-15.97297937	-18.21413391	0.4422335008
206	15	1213699	-14.5677435	-16.58794534	-0.097610604	-14.55596778	-16.57697835	-0.099521759
206	16	1220639	-11.60716106	-2.894128607	-4.72543278	-11.60950133	-2.894671452	-4.722321309
206	16	1220706	-9.53300915	0.518916851	-4.265515472	-8.683593659	-2.451823539	-4.905871536
206	16	1220773	-5.950890368	-3.729415562	-5.684471639	-6.379516096	-2.367763838	-5.269327371
206	16	1220839	-4.145385956	-3.680630562	-5.400762142	-5.098656491	-2.560589952	-5.779738395
206	16	1220906	-5.256813118	-1.41497511	-6.454025684	-4.761134977	-2.739057473	-6.182833394
206	16	1220973	-5.30840361	-3.726684301	-6.066793125	-4.843835286	-2.81123963	-6.178669639
206	16	1221039	-4.974697712	-2.341174367	-6.011583056	-4.807678193	-2.901589431	-5.653127559
206	16	1221106	-3.901994982	-3.227303426	-5.094096716	-4.474735494	-3.135527241	-4.818505325
206	16	1221173	-4.22200997	-3.250680164	-3.34309727	-4.022493398	-3.484683893	-4.11175216
206	16	1221240	-4.074942724	-3.936801267	-3.678203151	-3.774528908	-3.774114573	-3.856182878
206	16	1221306	-3.684429538	-4.278589985	-4.283558059	-4.038839401	-3.865366061	-3.993936392
206	16	1221373	-4.796662448	-3.83589118	-4.657886824	-4.982736829	-3.873302437	-4.194370302
206	16	1221440	-6.794494166	-4.207883524	-4.093113297	-6.524499687	-4.159107303	-4.197952764
206	16	1221507	-8.185837979	-3.930983977	-3.555382541	-8.353182516	-5.010505567	-3.977894527
206	16	1221573	-10.07737152	-6.835642963	-3.594476414	-10.10461257	-6.283132146	-3.603910551
206	16	1221640	-12.6025096	-7.252932112	-3.404352989	-11.57079203	-7.430679253	-3.093044551
206	16	1221707	-11.49062222	-9.59413391	-2.505255059	-12.76386007	-7.995807309	-2.461996309
206	16	1221774	-13.69675996	-6.829292863	-1.797916819	-13.74008287	-8.070123437	-1.850010629
206	16	1221840	-15.08712819	-8.184637882	-1.484464414	-14.39162424	-8.177090666	-1.495169952
206	16	1221907	-14.61744815	-7.984333805	-1.330689074	-14.49792987	-8.677654961	-1.555745534
206	16	1221974	-12.784781	-9.915423057	-1.723603184	-13.92455188	-9.364504187	-1.941801565
206	16	1222041	-14.00587929	-9.756756656	-2.745927358	-12.7090827	-9.681068257	-2.329270599
206	16	1222107	-10.51402715	-10.57700206	-2.650783154	-11.0928438	-9.314537499	-2.385495048
206	16	1222174	-10.06888469	-7.121413329	-1.629443201	-9.567849117	-8.527318062	-2.010136711
206	16	1222241	-8.341504653	-7.49279525	-1.453396598	-8.762207472	-7.876374174	-1.362828558
206	16	1222307	-8.923693284	-8.335635951	-0.655866924	-9.093075358	-7.689447604	-0.70395191
206	16	1222374	-9.922120899	-8.239112212	-0.315038927	-10.41333343	-7.919717786	-0.243632716
206	16	1222441	-12.32659896	-8.088515571	0.0009250084	-11.97762035	-8.381234132	-0.078732036
206	16	1222508	-13.46015895	-8.138620362	-0.008960225	-12.87331924	-8.895915617	-0.176349847
206	16	1222574	-12.89565954	-10.87802916	-0.652733544	-12.66143381	-9.243285048	-0.399167554
206	16	1222641	-11.60090844	-6.918402236	-0.656631275	-11.69521517	-9.163306302	-0.594853652
206	16	1222708	-10.06433853	-10.06968376	-0.503586619	-10.81466501	-8.529611728	-0.69234753
206	16	1222775	-10.41072104	-9.465022838	-0.960496307	-10.69544295	-7.627598928	-0.712769098
206	16	1222841	-12.29171272	-4.823697422	-0.167008957	-11.45554897	-7.177529229	-0.699554444
206	16	1222908	-13.00456618	-5.196417352	-1.109485713	-12.78549194	-7.691903576	-0.669345216
206	16	1222975	-13.24842256	-12.5072325	-0.825874124	-14.25055372	-8.775843416	-0.657418686
206	16	1223042	-15.7331	-9.52491403	-0.647488852	-15.37987778	-9.498142916	-0.783691923
206	16	1223108	-15.96247378	-8.921453115	-0.829399423	-15.68437593	-9.4242323	-1.183911723
206	16	1223175	-14.80618205	-7.143026058	-1.662771827	-14.87390372	-8.848605432	-1.836655658
206	16	1223242	-13.82536851	-9.717804106	-3.433082698	-13.1270602	-8.133416032	-2.528167437
206	16	1223308	-10.30440115	-6.937433175	-2.380444655	-11.07036432	-7.287702367	-3.031515839
206	16	1223375	-8.89887444	-5.989635981	-3.481217447	-9.395183155	-6.179883012	-3.268817843
206	16	1223442	-9.035530036	-5.41830949	-3.197794054	-8.431547283	-4.855971414	-3.293059002
206	16	1223509	-7.901746079	-3.258656429	-3.337545813	-8.07043152	-3.617275281	-3.195618635
206	16	1223575	-8.265981703	-3.252607474	-2.893430925	-8.036608359	-2.888557839	-3.052640879
206	16	1223642	-8.334703396	-2.192239844	-2.76654416	-8.171343366	-2.93300372	-2.897783095
206	16	1223709	-8.11326479	-3.173929834	-3.054519664	-8.482027846	-3.551252018	-2.726645246
206	16	1223776	-8.649863611	-4.151669196	-2.557435571	-8.994368877	-4.100772315	-2.556200083
206	16	1223842	-10.24327332	-6.439764322	-2.39415647	-9.631283664	-4.056268418	-2.460807136
206	16	1223909	-10.23517779	-2.7392217	-2.101224397	-10.29687897	-3.675208554	-2.491427455
206	16	1223976	-11.30684388	-2.373757037	-2.725053187	-11.043603	-3.889689813	-2.563064857
206	16	1224043	-11.40706723	-5.402977476	-2.86714666	-12.04341321	-5.328620438	-2.497334837
206	16	1224109	-13.16038021	-7.212583484	-2.114571074	-13.3468832	-7.560758026	-2.217557916
206	16	1224176	-15.22884376	-11.38850355	-1.964739112	-14.73984231	-9.467613923	-1.865444898
206	16	1224243	-16.36023704	-10.23209916	-1.334011292	-15.9090787	-10.32696843	-1.679693683
206	16	1224309	-16.01905444	-10.10443108	-1.508761481	-16.70126995	-10.42823174	-1.748423134
206	16	1224376	-16.90242499	-9.253147619	-2.344367569	-17.15447037	-10.62285298	-1.891808938
206	16	1224443	-18.32880079	-11.86422751	-1.673064713	-17.3816768	-11.39674184	-1.804579847
206	16	1224510	-17.3166587	-13.28505112	-1.666492985	-17.55007252	-12.47345701	-1.32062177
206	16	1224576	-17.23227105	-12.16285695	-0.312288441	-17.85621825	-13.19703303	-0.547373807
206	16	1224643	-18.31378597	-14.72744596	0.3739881312	-18.33589405	-13.13536542	0.2335106545
206	16	1224710	-19.03935667	-11.31933844	0.9159127697	-18.74604455	-12.38513595	0.7788082329
206	16	1224777	-19.21319604	-11.81350656	0.5726875765	-18.78470797	-11.45808615	1.0050939315
206	16	1224843	-18.56452185	-10.64379858	1.0832193716	-18.4335433	-10.87245702	0.9552768655
206	16	1224910	-17.20888574	-9.820577452	1.1435862214	-17.98969984	-10.73604271	0.7419191736
206	16	1224977	-17.67263961	-10.95300264	0.437837223	-17.73086457	-10.67954325	0.5406043138
206	16	1225044	-17.50424306	-12.64441306	-0.085966166	-17.63504281	-10.32720137	0.5114995305
206	16	1225110	-18.82448886	-9.042009706	0.7770383493	-17.53406396	-9.904689239	0.6228183479
206	16	1225177	-17.61297369	-8.61227226	0.7747784377	-17.49103803	-10.11606679	0.6130918068
206	16	1225244	-15.99258638	-10.10371504	0.6048490786	-17.77895457	-11.17748489	0.2373490812
206	16	1225310	-17.96540254	-14.11702247	-0.29321468	-18.33607615	-12.19489195	-0.435376289
206	16	1225377	-19.89994796	-11.933422	-1.484266847	-18.47978895	-11.83714178	-1.026539363
206	16	1225444	-18.34939853	-10.8926175	-1.834909832	-17.49413378	-9.640106879	-1.196715706
206	16	1225511	-14.92521938	-5.001360001	-0.331124459	-15.46188672	-6.538098541	-0.971906771
206	16	1225577	-12.61145995	-4.064065553	-0.498760694	-13.27256411	-4.139299346	-0.672885624
206	16	1225644	-11.09962156	-3.023921107	-0.348057152	-11.78696446	-3.496583329	-0.550992681
206	16	1225711	-11.74693751	-3.711603847	-0.961325568	-11.12507506	-4.427643851	-0.582941661
206	16	1225778	-11.12525261	-8.131671934	-0.964367844	-10.76824201	-5.847853002	-0.624952944
206	16	1225844	-10.63414785	-6.293166507	-0.489994696	-10.21092478	-6.726006821	-0.657574225
206	16	1225910	-8.94630362	-5.655346913	-0.224195381	-9.416160398	-6.761881472	-0.783020493
206	16	1225978	-8.267944158	-7.231470238	-1.182974558	-8.696209606	-6.292714739	-1.013522186
206	16	1226045	-8.202197779	-5.508410889	-1.50257111	-8.31588946	-5.828527875	-1.185719037
206	16	1226111	-9.465565947	-5.497781768	-1.344716171	-8.339494161	-5.731685149	-1.132454301
206	16	1226178	-8.213918854	-5.727888148	-0.387114868	-8.798499544	-6.078896588	-0.858634352
206	16	1226245	-9.393273096	-7.461025987	-0.516439507	-9.785484567	-6.687863263	-0.494086203
206	16	1226312	-11.42026721	-6.995152055	-0.171629565	-11.28401453	-7.375674284	-0.147607708
206	16	1226378	-13.21961501	-9.682329331	-0.465047107	-13.02908813	-8.24678525	0.1179256392
206	16	1226445	-14.56658154	-7.561922275	1.0337991577	-14.63394514	-9.618488825	0.2335713596
206	16	1226512	-16.14322897	-10.58183133	-0.11288933	-15.82446014	-11.56303129	0.1664807481
206	16	1226578	-16.03691759	-17.12814051	0.0558623548	-16.54481021	-13.6829989	0.0130878883
206	16	1226645	-17.49303574	-14.26044073	-0.121583021	-16.8972803	-15.52513421	-0.026867004
206	16	1226712	-15.82920885	-15.5891045	0.2257058065	-17.02755162	-16.97618427	0.2076025421
206	16	1226779	-18.81923809	-18.29911871	0.557655185	-17.0922922	-18.02651183	0.7196393755
206	16	1226845	-16.63481849	-19.90174821	1.425877172	-17.3102216	-18.50793829	1.3421963957
206	16	1226912	-16.81934362	-17.99445149	1.982400889	-17.89590604	-18.41443115	1.8370349576
206	16	1226979	-19.84324539	-18.90120464	2.0475513844	-18.83619927	-18.24024321	2.0468162079
206	16	1227046	-19.82997139	-16.91064129	2.0634170778	-19.83420617	-18.60456958	1.9881745775
206	16	1227112	-20.38539967	-18.22196674	1.511259673	-20.54801691	-19.4371663	1.8138135716
206	16	1227179	-20.73045615	-21.58647791	1.9180017884	-20.80804873	-19.75956024	1.6940165197
206	16	1227246	-20.98580374	-20.81325231	1.6931300501	-20.62674362	-18.63982328	1.7275946288
206	16	1227313	-19.57354291	-15.35577498	1.7344567968	-20.12713129	-16.41087957	1.9231464503
206	16	1227379	-19.82300942	-13.29545506	2.4341409084	-19.49540097	-14.57465021	2.2208401445
206	16	1227446	-19.50218259	-12.01587792	2.6159772533	-18.96308933	-14.30263334	2.535165263
206	16	1227513	-17.86896721	-17.81359818	2.475251117	-18.7522793	-15.29190245	2.7931315743
206	16	1227579	-18.59810311	-17.85898321	3.0729083201	-18.91201982	-16.33944728	2.9377498695
206	16	1227646	-20.0183902	-16.23809134	3.1486680547	-19.21688398	-16.79906354	2.9351921606
206	16	1227713	-19.5385145	-16.11375075	2.7419100673	-19.37275659	-17.03073024	2.813753892
206	16	1227780	-19.0213225	-15.09325279	2.4094280823	-19.35005285	-17.41211419	2.6578787359
206	16	1227846	-19.77646639	-19.19905514	2.5758917179	-19.42833227	-17.40678596	2.5263005952
206	16	1227913	-19.05053432	-18.25992186	2.6261332557	-19.89549813	-16.06925057	2.4071984893
206	16	1227980	-20.73133496	-13.41512817	2.2704945201	-20.72501219	-13.40295482	2.2735175567
206	17	1232384	-18.40109576	-20.86896232	3.9159440985	-18.4040507	-20.87230787	3.9171059475
206	17	1232451	-18.95374642	-19.87951648	3.9094789218	-18.92788331	-18.67358273	3.502941912
206	17	1232518	-19.44731527	-14.34156025	3.111789709	-19.18453407	-17.17774027	3.0220072542
206	17	1232585	-18.87022729	-19.7796695	1.7075490336	-19.074397	-16.74094279	2.4684951002
206	17	1232651	-18.92998626	-15.46197801	2.179344396	-18.70790534	-17.28417712	1.8543365847
206	17	1232718	-18.06061133	-18.21524753	2.0127141554	-18.31092569	-18.41525804	1.2124922903
206	17	1232785	-17.98734229	-20.9217087	0.0757706256	-18.0614986	-19.61952609	0.6925661762
206	17	1232851	-17.95392834	-20.68270993	0.0845170347	-17.97474724	-20.51645048	0.5042369451
206	17	1232918	-18.07987572	-19.37299777	0.8106194147	-17.93271241	-21.00093563	0.6752741914
206	17	1232985	-18.20242683	-21.94328197	1.3481333707	-17.83759667	-21.04343927	0.9749567941
206	17	1233052	-17.22923396	-20.06376518	1.3558734621	-17.72244543	-20.47434064	1.1502981784
206	17	1233118	-17.6703877	-20.10586066	0.8102512075	-17.68959547	-19.17608852	1.1626909102
206	17	1233185	-18.15465138	-17.36265906	0.9752169655	-17.76428723	-17.46205195	1.1462971942
206	17	1233252	-17.13288657	-16.47226854	1.5073921477	-17.83286435	-16.0891843	1.2074794197
206	17	1233319	-18.2262644	-13.27282008	1.1273605087	-17.70821363	-15.70361363	1.3235197471
206	17	1233385	-17.5917644	-17.17072835	1.2945243427	-17.27894817	-16.18747986	1.3920983709
206	17	1233452	-16.33394586	-18.09514952	1.8568098457	-16.63551292	-16.6989215	1.3385729917
206	17	1233519	-15.44962171	-15.79782452	0.9483100238	-16.02150798	-16.49381283	1.2003026585
206	17	1233586	-16.60942842	-16.56622899	0.7880021242	-15.66012264	-15.62660774	1.106876729
206	17	1233652	-15.15314796	-13.09871664	1.5031127418	-15.67121319	-14.79691064	1.1562262451
206	17	1233719	-16.2231184	-15.1162828	1.1558923232	-16.07739417	-14.61683474	1.3265189148
206	17	1233786	-16.12175087	-14.42549338	1.5022376573	-16.7564782	-15.08936412	1.5034218829
206	17	1233852	-18.13953228	-17.50717798	1.5111392773	-17.42350762	-15.76312224	1.5640747033
206	17	1233919	-18.10793555	-15.74894975	1.8708201208	-17.79329909	-16.29872646	1.473202322
206	17	1233986	-16.95433981	-16.09646958	1.3163659993	-17.77649343	-16.75648333	1.3505794415
206	17	1234053	-17.78236029	-17.38737786	0.9679924789	-17.47134253	-17.33721978	1.3995291195
206	17	1234119	-17.4059678	-18.07390495	1.5221025509	-17.027874	-18.0408685	1.6912081527
206	17	1234186	-16.0041633	-19.68173445	2.223946181	-16.57824571	-18.70286278	2.0399721638
206	17	1234253	-16.44516967	-18.09690001	2.7418501145	-16.20768093	-19.23346996	2.1773247143
206	17	1234320	-15.90333742	-19.66702923	2.0602308684	-15.90920206	-19.67197407	2.0626702474
206	23	1640048	-1.078017281	3.5020560066	-1.552630115	-1.080283425	3.4961469032	-1.551480636
206	23	1640115	-0.546410432	2.4250115065	-1.549749621	-0.863583796	2.8613376761	-1.645673387
206	23	1640182	-0.717274271	2.1442424474	-1.550089922	-0.807077043	2.1876494809	-1.723330638
206	23	1640249	-1.172858908	2.1653198372	-2.160494426	-0.922873454	1.4186471463	-1.743768204
206	23	1640315	-0.966990255	0.0301213545	-1.39307287	-1.087332127	0.559048046	-1.674320412
206	23	1640382	-1.40313051	-0.308395019	-1.547203819	-1.173070939	-0.289116388	-1.531335702
206	23	1640449	-0.956448631	-1.341342764	-1.542272061	-1.136555293	-1.018567796	-1.374281115
206	23	1640516	-0.84792931	-0.632654293	-1.095598554	-1.000528192	-1.55525239	-1.278313284
206	23	1640582	-1.018717256	-2.018267739	-1.388115116	-0.805239745	-1.762895535	-1.309656646
206	23	1640649	-0.862951777	-1.671951962	-1.551111822	-0.613405838	-1.461264002	-1.496643281
206	23	1640716	-0.077845394	-1.669964773	-1.554069749	-0.524529736	-0.713266205	-1.803320127
206	23	1640783	-0.619346204	0.4499103849	-2.33361902	-0.603331654	-0.048824601	-2.127152704
206	23	1640849	-0.887556706	0.8434893704	-2.345711746	-0.785015004	-0.176704846	-2.341755333
206	23	1640916	-0.894813506	-1.310653621	-2.335973424	-0.905636489	-1.335653599	-2.370482163
206	23	1640983	-1.179887909	-3.401916303	-2.329108712	-0.843669473	-3.001583938	-2.231003453
206	23	1641050	-0.224974116	-5.198330994	-1.874347844	-0.609831904	-4.33521264	-2.01513267
206	23	1641116	-0.223210615	-4.836191162	-1.874347844	-0.295668637	-4.890563662	-1.828552034
206	23	1641183	-0.131712434	-3.755842188	-1.708190485	0.0221737905	-4.835405651	-1.738008577
206	23	1641250	-0.051496925	-5.135215376	-1.853495842	0.282578379	-4.57427345	-1.755088865
206	23	1641316	0.7610159609	-4.121512717	-1.709151681	0.3911044445	-4.324621724	-1.844646695
206	23	1641383	0.4919683061	-4.123377104	-1.862058197	0.271814864	-4.065235648	-1.935822557
206	23	1641450	-0.31024838	-4.083042007	-2.173532982	-0.019003718	-3.749095325	-1.956513704
206	23	1641517	-0.310909177	-3.748588886	-2.177865139	-0.298836228	-3.478684723	-1.902684879
206	23	1641583	-0.219733271	-2.356098107	-1.264544809	-0.402377492	-3.450480944	-1.854435343
206	23	1641650	-0.92535629	-4.078232832	-1.863169213	-0.311911456	-3.715198992	-1.871560115
206	23	1641717	0.5215852725	-4.403696705	-2.328450282	-0.164263585	-4.068252775	-1.900379765
206	23	1641784	-0.2419396	-4.426178907	-1.702887898	-0.131281728	-4.257099382	-1.841451604
206	23	1641850	-0.433923157	-4.1070379	-1.725468508	-0.284024616	-4.238629381	-1.675948019
206	23	1641917	-0.545993763	-3.765358915	-1.267205271	-0.57632235	-4.15607045	-1.468033751
206	23	1641984	-0.923100445	-4.116509429	-1.267205271	-0.926045102	-4.114447486	-1.268237763
206	24	1409948	-29.07288858	-4.75639341	-0.794808642	-29.07384167	-4.74584302	-0.793798088
206	24	1410015	-29.07171145	-7.019486592	-0.794808642	-29.15922758	-5.925161414	-0.74685477
206	24	1410082	-29.43394502	-7.019674325	-0.794808642	-29.2838475	-6.888220997	-0.652633149
206	24	1410148	-29.18060475	-7.130612682	-0.388660402	-29.44959246	-7.697879179	-0.522703692
206	24	1410215	-29.70759329	-7.528203869	-0.388660402	-29.60617515	-8.458841329	-0.417095567
206	24	1410282	-29.98098702	-9.269515941	-0.386016661	-29.69053973	-8.911492293	-0.380475475
206	24	1410348	-29.4231489	-9.327049171	-0.42063553	-29.69189964	-8.564056983	-0.403022578
206	24	1410415	-29.64331971	-8.581867026	-0.418402363	-29.65700986	-7.372239139	-0.440061177
206	24	1410482	-29.63332133	-4.83017043	-0.617372619	-29.62703637	-6.133952337	-0.458306885
206	24	1410549	-29.78819653	-5.358901913	-0.222759785	-29.60001925	-5.942451995	-0.461850033
206	24	1410615	-29.3022049	-6.128084078	-0.63280675	-29.55113482	-7.142466115	-0.481651731
206	24	1410682	-29.49851267	-10.33915157	-0.634076515	-29.4540532	-8.924772473	-0.550587101
206	24	1410749	-29.41584696	-10.73884009	-0.427124594	-29.29609471	-10.05828139	-0.678134973
206	24	1410816	-29.18312642	-10.33813641	-0.763618989	-29.11995555	-10.01205238	-0.822870412
206	24	1410882	-29.15201884	-8.603210907	-1.32293119	-29.04308312	-9.31039823	-0.90545401
206	24	1410949	-28.66964331	-7.122071993	-0.700294617	-29.16579013	-8.834592951	-0.886560727
206	24	1411016	-29.2362108	-10.54182047	-0.727372692	-29.41903017	-8.932978055	-0.815316313
206	24	1411083	-30.28450092	-9.409442582	-0.774395144	-29.56499061	-9.296103815	-0.772018546
206	24	1411149	-29.57540768	-9.409038037	-0.774395144	-29.43384219	-9.512768301	-0.787032623
206	24	1411216	-28.63623584	-9.382092423	-0.942597267	-29.13071457	-9.488280377	-0.839159524
206	24	1411283	-28.92604214	-9.259022778	-0.940009152	-28.93441304	-9.352177993	-0.912851982
206	24	1411349	-28.97901354	-8.673044519	-0.940009152	-29.02030617	-9.174947798	-1.028404657
206	24	1411416	-29.4367341	-9.787674372	-1.151412499	-29.3349834	-8.87474418	-1.208964511
206	24	1411483	-29.80649609	-8.153406319	-1.519701316	-29.70105631	-8.366292832	-1.430462372
206	24	1411550	-30.01333058	-7.364515289	-1.532737968	-29.98371143	-7.714037845	-1.616821491
206	24	1411616	-30.07680816	-7.072613691	-1.762238399	-30.15815915	-7.10074377	-1.685711059
206	24	1411683	-30.1187877	-7.292249526	-1.753959191	-30.25261266	-6.738807234	-1.603367376
206	24	1411750	-30.28200411	-7.292925203	-1.123629476	-30.26251544	-6.854305665	-1.400624256
206	24	1411817	-30.36568902	-5.702620293	-1.121011528	-30.147209	-7.557972628	-1.137317713
206	24	1411882	-29.85068817	-8.903667083	-1.192197603	-29.90695523	-8.555507496	-0.874084376
206	24	1411950	-29.56464132	-10.321977	-0.556093303	-29.62888214	-9.170252697	-0.697960643
206	24	1412017	-29.40889006	-9.522909182	-0.765972936	-29.434863	-8.930022927	-0.730282393
206	24	1412084	-29.35227971	-7.015927595	-0.765972936	-29.39143335	-8.072490318	-1.040576593
206	24	1412150	-29.52046465	-7.017356194	-1.559995898	-29.47319691	-7.278538216	-1.542378012
206	24	1412217	-29.64237704	-6.363071353	-2.25600178	-29.5986344	-6.96429542	-2.017213625
206	24	1412284	-29.76647647	-8.551201406	-2.456968423	-29.68785222	-6.999011413	-2.279142152
206	24	1412351	-29.42898012	-6.58456038	-2.029107015	-29.68090846	-7.066421497	-2.31323414
206	24	1412417	-29.5113905	-6.790682039	-2.241741556	-29.5178683	-7.088105887	-2.24339924
206	24	1412484	-29.51295258	-7.722581785	-2.241741556	-29.15731615	-7.223493398	-2.193449771
206	24	1412551	-28.59628803	-7.069967197	-2.235842863	-28.65601049	-7.56603896	-2.197204357
206	24	1412617	-28.07360957	-7.004951161	-2.020877215	-28.19156752	-7.8713208	-2.194387695
206	24	1412684	-27.69863351	-8.166333842	-2.028307982	-27.93981229	-7.591645466	-2.068832179
206	24	1412751	-28.01149947	-8.979401488	-2.243517198	-27.92412625	-6.362937958	-1.730608394
206	24	1412818	-28.35144768	-1.454116964	-0.861646688	-28.01586879	-4.523581384	-1.217147132
206	24	1412884	-27.87933205	-3.715646494	-0.738793661	-28.06939128	-2.948228149	-0.698402332
206	24	1412951	-27.83137316	-2.646894717	-0.1757201	-28.01538494	-2.332116448	-0.350479796
206	24	1413018	-27.99989953	-2.197820366	-0.377103442	-27.85115714	-2.735838788	-0.234439322
206	24	1413085	-28.02636726	-3.237663194	-0.376296619	-27.62915618	-3.648693321	-0.298561498
206	24	1413151	-26.93981969	-5.589946876	-0.37653689	-27.45850417	-4.334892012	-0.457765617
206	24	1413218	-27.21474079	-4.194455838	-0.571642629	-27.42707119	-4.306151096	-0.644871307
206	24	1413285	-28.10175376	-3.344822619	-0.974805187	-27.5071582	-3.629576297	-0.815676067
206	24	1413352	-27.44983973	-2.307464185	-0.971342123	-27.5961271	-2.76181821	-0.950135798
206	24	1413418	-27.34277342	-2.3028133	-0.77508782	-27.62450498	-2.119875972	-1.047000348
206	24	1413485	-27.77483973	-2.292285734	-1.290088397	-27.57435643	-1.86746128	-1.096896115
206	24	1413552	-27.52974432	-1.738074612	-1.098498544	-27.44872518	-2.002494649	-1.079114068
206	24	1413618	-27.23084099	-2.287548174	-1.093128455	-27.28114838	-2.458679243	-1.002480207
206	24	1413685	-26.98782441	-2.970472802	-0.698960877	-27.13478789	-3.085712846	-0.919570103
206	24	1413752	-27.11256896	-4.089068265	-0.897302581	-27.05440929	-3.672850625	-0.873455861
206	24	1413819	-27.1133701	-4.339013256	-0.900508519	-27.04385432	-4.114938939	-0.849268323
206	24	1413885	-27.1649874	-4.339013256	-0.900508519	-27.10809095	-4.525259506	-0.802746434
206	24	1413952	-27.28459685	-4.339071799	-0.704099385	-27.29075837	-5.083848417	-0.725132358
206	24	1414019	-27.40616529	-6.154903137	-0.513022485	-27.63721341	-5.769755556	-0.65569107
206	24	1414086	-28.18052899	-6.873777779	-0.704099385	-28.12007997	-6.33853871	-0.634168465
206	24	1414152	-28.8851289	-6.264295952	-0.701599962	-28.62860379	-6.581940886	-0.665184782
206	24	1414219	-28.91659268	-6.470748351	-0.737649309	-29.03479013	-6.52106916	-0.731520062
206	24	1414286	-28.91659268	-6.470748351	-0.737649309	-29.23693043	-6.331294898	-0.817779866
206	24	1414353	-29.41302587	-5.949565263	-0.936213794	-29.15621432	-6.145543984	-0.913286513
206	24	1414419	-29.15799902	-5.347897071	-1.128144321	-28.78285626	-5.929120919	-1.015192457
206	24	1414486	-27.96716062	-6.76154994	-1.114373165	-28.25184064	-5.530766775	-1.140406627
206	24	1414553	-27.45545579	-4.472763266	-1.114373165	-27.78377823	-4.897231158	-1.311439652
206	24	1414619	-27.60428739	-3.922646786	-1.624869342	-27.50224809	-4.216159964	-1.516438831
206	24	1414686	-27.7261747	-3.922855736	-1.820117834	-27.35969804	-3.792120517	-1.706581646
206	24	1414753	-27.00212997	-3.922855736	-1.820117834	-27.25189192	-3.814573138	-1.845933101
206	24	1414820	-27.17348816	-3.922639599	-1.820117834	-27.13952843	-4.248268679	-1.937988091
206	24	1414886	-27.04038561	-4.945442384	-2.001145583	-27.05119321	-4.853575052	-1.989783642
206	24	1414953	-27.14225596	-5.443475457	-1.994094925	-27.03427387	-5.293999836	-1.977691805
206	24	1415020	-26.97217605	-5.443475457	-1.994094925	-27.12263338	-5.321498934	-1.874106459
206	24	1415087	-27.33662748	-4.929887605	-1.613012113	-27.30790501	-4.934460966	-1.701530192
206	24	1415153	-27.40275649	-4.371276112	-1.613012113	-27.52053785	-4.367409407	-1.543758528
206	24	1415220	-27.94190416	-3.337769002	-1.419795691	-27.66606612	-3.914077807	-1.494497731
206	24	1415287	-27.71856265	-4.447594303	-1.429747528	-27.70587127	-3.749507692	-1.583587072
206	24	1415354	-27.43011538	-3.732680321	-1.907084728	-27.68995176	-3.89719537	-1.745538995
206	24	1415420	-27.78928699	-3.74740355	-1.913845938	-27.6924869	-4.290831375	-1.872179874
206	24	1415486	-27.78811538	-5.440347091	-1.927484625	-27.72970593	-4.827474085	-1.911203923
206	24	1415554	-27.60412625	-5.684604449	-1.934383391	-27.74815881	-5.440274278	-1.914697638
206	24	1415620	-27.72794865	-5.684604449	-1.934383391	-27.67296646	-6.153059656	-1.987830898
206	24	1415687	-27.72683257	-5.983782518	-1.93003244	-27.47573041	-6.992515617	-2.179572139
206	24	1415753	-27.06231886	-10.10021636	-2.577343805	-27.22352308	-7.909458503	-2.415700108
206	24	1415821	-26.94242546	-8.179671063	-2.747144166	-27.04695877	-8.905504013	-2.556908817
206	24	1415887	-26.9982332	-8.600126618	-2.567764979	-27.03198049	-10.08594212	-2.53705998
206	24	1415954	-27.20765918	-13.02753756	-2.232202915	-27.14992284	-11.40393447	-2.422254185
206	24	1416021	-27.42158247	-11.28683223	-2.187301567	-27.30379666	-12.47913283	-2.319560398
206	24	1416088	-27.42169104	-13.82300096	-2.382879953	-27.42874945	-12.81521816	-2.259823832
206	24	1416154	-27.43786068	-12.06629869	-2.382956779	-27.53468097	-12.16988575	-2.2010458
206	24	1416221	-27.63777701	-10.4234366	-2.015941723	-27.66322284	-10.72817708	-2.120762571
206	24	1416288	-27.86476502	-9.195493773	-2.011362844	-27.83042332	-8.990027875	-2.052989213
206	24	1416355	-28.15246426	-7.155197078	-1.848022771	-28.02082661	-7.509192657	-2.028022995
206	24	1416421	-28.05075064	-7.156142785	-2.251642396	-28.21034071	-6.685254601	-2.021416771
206	24	1416488	-28.33510927	-6.203938259	-2.048016472	-28.36158867	-6.673431101	-1.998582165
206	24	1416555	-28.43672715	-7.356495701	-2.048016472	-28.40456985	-7.359974646	-1.993083012
206	24	1416622	-28.31692772	-8.652270538	-1.846653888	-28.26349055	-8.406858961	-2.092581178
206	24	1416688	-28.04142782	-9.284261176	-2.213876271	-27.92964997	-9.411232072	-2.325346981
206	24	1416755	-27.33280043	-10.47688536	-2.811911469	-27.50638228	-10.117835	-2.589289178
206	24	1416822	-27.33280043	-10.47688536	-2.811911469	-27.17525008	-10.52602988	-2.729577756
206	24	1416889	-27.06059736	-10.37779538	-2.608030748	-27.10384164	-10.78957144	-2.685612802
206	24	1416955	-27.10882234	-10.800693	-2.614085294	-27.33670469	-10.98603799	-2.552822733
206	24	1417022	-27.42916071	-11.4651813	-2.621039524	-27.72680287	-11.00047851	-2.512918499
206	24	1417089	-28.84463375	-10.74061734	-2.207332623	-28.01494434	-10.67629024	-2.686537356
206	24	1417155	-28.04768623	-10.15140964	-3.106166439	-28.06223289	-10.05823232	-3.000247396
206	24	1417222	-27.48912365	-9.234991837	-3.296319807	-27.98981124	-9.428410962	-3.199655976
206	24	1417289	-28.07176073	-8.748190031	-3.451839073	-28.0253338	-9.084316235	-3.061317981
206	24	1417356	-28.1699502	-9.402712776	-2.567763177	-28.23902255	-9.084530473	-2.629058124
206	24	1417422	-28.63581297	-8.788825219	-2.007765428	-28.47849037	-9.195027517	-2.215558864
206	24	1417489	-28.45232643	-9.565165659	-1.725317211	-28.537501	-9.07557588	-2.138088533
206	24	1417556	-28.90384102	-8.90339758	-2.875114976	-28.37634092	-8.565813931	-2.448356505
206	24	1417623	-27.93626806	-7.627835227	-2.869720153	-28.20587273	-7.831176762	-2.907487167
206	24	1417689	-28.03779733	-5.983957789	-2.856830947	-28.32686413	-7.201752727	-3.174550125
206	24	1417756	-28.52580063	-8.137110462	-3.69497376	-28.81052356	-6.900070338	-3.024921044
206	24	1417823	-29.05379642	-7.953948315	-2.292363791	-29.34096988	-7.016924349	-2.490166806
206	24	1417890	-31.21186066	-5.303742842	-1.661873994	-29.48592191	-7.604383204	-1.846032999
206	24	1417956	-28.76142008	-9.524955664	-1.339532751	-29.18092659	-8.501835678	-1.4182854
206	24	1418023	-27.55603421	-8.35605994	-1.285008601	-28.82133627	-9.137396581	-1.355694379
206	24	1418090	-29.10733074	-10.48901269	-1.759885668	-28.78459386	-8.85256807	-1.572771812
206	24	1418156	-29.1997256	-8.150134009	-2.031417371	-29.00529919	-7.557256788	-1.872646355
206	24	1418223	-29.62927364	-3.493895007	-1.847943498	-29.13457818	-5.896659197	-2.084519373
206	24	1418290	-28.7777543	-5.49941945	-1.887720807	-28.99691266	-4.633142736	-2.092945328
206	24	1418357	-28.74962939	-3.325950448	-2.24481542	-28.78294979	-3.979851591	-1.823543863
206	24	1418423	-28.90893677	-5.624700368	-1.374350924	-28.85149361	-3.677199574	-1.297607566
206	24	1418489	-28.6237932	-2.729043534	-0.330303752	-29.39137499	-3.554249041	-0.69036118
206	24	1418557	-30.93029121	-2.855244282	-0.357705998	-30.23251894	-3.721193987	-0.266010692
206	24	1418624	-30.8196538	-4.226048501	-0.513124972	-30.95376977	-4.202490369	-0.242577681
206	24	1418690	-31.25250491	-4.72293664	-0.311239827	-31.19239612	-4.693115818	-0.700196594
206	24	1418757	-31.3949179	-7.3564658	-1.508561494	-30.89116353	-4.925365613	-1.527503912
206	24	1418824	-29.64227639	-3.100430597	-2.383089839	-30.29227506	-5.133673994	-2.417792803
206	24	1418890	-29.36059825	-4.93106192	-3.441829151	-29.7009215	-5.807136156	-3.004593331
206	24	1418957	-29.96319872	-7.436444427	-3.006779142	-29.25723614	-6.932953394	-3.093769227
206	24	1419024	-28.69857465	-8.158721356	-2.706407548	-28.95485295	-7.773760521	-2.782100173
206	24	1419091	-29.23688804	-8.474414385	-2.212507962	-28.81499574	-7.523299626	-2.349353088
206	24	1419157	-28.35353971	-5.183806083	-2.046069379	-28.91500024	-6.048537936	-2.047970677
206	24	1419224	-28.77417259	-4.103608432	-2.031055598	-29.21096919	-3.96380423	-1.979970362
206	24	1419291	-30.13949353	-2.082289328	-2.227572925	-29.43221328	-2.131010087	-2.112409926
206	24	1419358	-29.51976332	-0.532883351	-2.122734678	-29.27896619	-1.120910081	-2.347252337
206	24	1419424	-28.46500213	-1.156290468	-2.734859566	-28.74080991	-0.992343539	-2.566133206
206	24	1419490	-28.27489052	-2.175994485	-2.584182941	-28.1536169	-1.469821827	-2.655915189
206	24	1419558	-27.54393652	-2.747695921	-2.593559494	-27.92796875	-2.33125218	-2.546317115
206	24	1419625	-28.14837057	-2.380606439	-2.186892521	-28.22545403	-3.55365591	-2.251764698
206	24	1419691	-29.01757264	-4.611044388	-2.213076618	-28.85341704	-4.999072412	-1.8936798
206	24	1419758	-29.64600657	-6.175041832	-1.45058513	-29.44129237	-6.121993396	-1.669053894
206	24	1419825	-29.77835999	-8.213888076	-1.448210262	-29.73823235	-6.315099061	-1.727641438
206	24	1419891	-29.78193305	-5.654891425	-2.020819258	-29.7842498	-5.641862137	-2.023075533
207	3	104389	-5.495338868	-14.53494748	-9.486813861	-5.498393523	-14.5322143	-9.48640718
207	3	104455	-5.649736646	-16.11344529	-9.177157259	-5.740537588	-15.06683043	-9.269593031
207	3	104522	-6.257645864	-15.79564929	-9.073583805	-5.665563932	-15.1453323	-9.161725827
207	3	104589	-4.970569619	-13.99488147	-9.185636428	-5.210958979	-14.84674464	-9.178651044
207	3	104656	-4.543897007	-13.79805496	-9.376169564	-4.618204075	-14.64254482	-9.245135569
207	3	104722	-4.096396986	-15.45600314	-9.332144832	-4.234658333	-14.84257548	-9.277751722
207	3	104789	-4.294639366	-16.20243602	-9.086154165	-4.252308461	-15.39798105	-9.252646356
207	3	104856	-4.503046387	-15.41759746	-9.285171317	-4.583807891	-16.14823539	-9.195112906
207	3	104923	-4.855429447	-16.7033319	-9.127226522	-4.919054025	-16.9687128	-9.128378612
207	3	104989	-5.134613396	-17.59038678	-8.920545556	-4.909352173	-17.65563092	-9.041754758
207	3	105056	-4.584361626	-18.89517391	-8.91361397	-4.402315544	-17.93226947	-8.896349896
207	3	105123	-3.796603887	-17.45869512	-8.835503737	-3.586841916	-17.69891583	-8.67635708
207	3	105189	-2.361156863	-16.42209924	-8.739767663	-2.88238149	-17.15025978	-8.462766469
207	3	105256	-2.104593499	-16.93187802	-7.886795225	-2.591434409	-16.56821153	-8.424583183
207	3	105323	-3.101475397	-16.35254454	-8.677648019	-2.631990371	-16.0953128	-8.668076037
207	3	105390	-2.984605689	-15.22749559	-9.171166458	-2.663651897	-15.74021769	-9.086618863
207	3	105456	-2.676914826	-16.08512604	-9.492406221	-2.484129707	-15.49011017	-9.400498945
207	3	105523	-1.764623037	-14.685681	-9.378439288	-2.24452745	-15.37731644	-9.360680395
207	3	105590	-2.476594209	-16.68940653	-9.074729536	-2.266419694	-15.5064022	-8.932658833
207	3	105657	-2.027748755	-15.12663232	-8.281260559	-2.687752929	-16.00499758	-8.336875395
207	3	105723	-3.883118089	-16.201468	-7.912186526	-3.284485221	-16.8138107	-7.932529668
207	3	105790	-3.354325957	-17.40338521	-7.765756092	-3.606295072	-17.50009911	-8.002204173
207	3	105857	-3.737110558	-19.48131099	-8.520251942	-3.300062796	-17.50530737	-8.557640248
207	3	105924	-2.154496718	-16.14662407	-9.270396373	-2.376002734	-16.75099568	-9.308021278
207	3	105990	-1.629793945	-15.06792712	-10.19101247	-1.248346737	-15.85517934	-9.848712835
207	3	106057	-0.068140487	-15.55464443	-10.22856809	-0.527177036	-15.58271548	-9.955352469
207	3	106124	-0.286763481	-15.60786665	-9.399395661	-0.662342111	-16.14621295	-9.734614755
207	3	106190	-2.147212185	-18.09574963	-9.194807901	-1.664337027	-17.11835262	-9.47854452
207	3	106257	-2.939494053	-18.41057209	-9.465299773	-3.107276062	-17.95769051	-9.375222164
207	3	106324	-4.285570974	-17.92044046	-9.624547995	-4.372155254	-18.52441422	-9.377218096
207	3	106391	-5.128452612	-18.77878314	-9.158626662	-4.936509689	-19.07548905	-9.304588525
207	3	106457	-5.015257586	-20.14577749	-8.977143553	-4.608282077	-19.87522357	-9.001640798
207	3	106524	-3.364635295	-20.67027415	-8.540853924	-3.630270388	-20.92408448	-8.413968897
207	3	106591	-2.207161745	-22.484772	-7.641625141	-2.543885765	-22.00978286	-7.60814805
207	3	106658	-2.078147816	-22.62099343	-6.755059275	-1.876864608	-22.89206398	-6.752494104
207	3	106724	-1.977707918	-23.45645524	-5.758906719	-1.905393284	-23.40394839	-6.028224244
207	3	106791	-2.442888226	-22.92496413	-5.528015315	-2.602541363	-23.44616515	-5.512710697
207	3	106858	-3.472712751	-23.83601929	-5.590730671	-3.675662215	-23.02341671	-5.148888367
207	3	106925	-4.666697896	-23.1312475	-4.350782893	-4.659216983	-22.3822483	-4.815934756
207	3	106991	-5.819446269	-20.19944692	-4.490759585	-5.146149162	-21.98929672	-4.390130401
207	3	107058	-4.889220024	-22.08310265	-3.746858095	-5.091941538	-22.16375863	-3.764427274
207	3	107125	-4.912938135	-24.1511275	-3.344295956	-4.920562296	-22.78251819	-2.907362555
207	3	107191	-5.1584862	-22.98518954	-1.556728437	-5.280793334	-23.51950723	-1.93433186
207	3	107258	-6.387558438	-24.76121007	-1.04424273	-6.615508244	-24.29360233	-1.059006967
207	3	107325	-8.610254519	-24.84535198	-0.339590495	-8.830833461	-25.30825987	-0.437309094
207	3	107392	-11.03136504	-25.80483681	-0.318553504	-11.28005119	-26.66559916	-0.072203311
207	3	107458	-14.56512917	-28.96535778	0.4024341686	-13.13688378	-28.0474344	0.1413773794
207	3	107525	-13.42642769	-28.58384096	0.0506984177	-13.93364769	-28.85334597	0.3087137865
207	3	107592	-13.10217715	-29.30484096	0.25807972	-13.79152196	-28.69351981	0.4597112898
207	3	107659	-13.85553017	-28.16919748	1.177966828	-13.17574156	-27.7581953	0.5642679932
207	3	107725	-12.19809681	-25.21090996	0.4299249794	-12.53539702	-26.6850404	0.6319832563
207	3	107792	-12.00305251	-26.25662961	0.6300291333	-12.13909571	-26.02275429	0.7621713111
207	3	107859	-12.41553882	-26.11203206	0.8312264432	-12.06153015	-25.84032903	1.0411161326
207	3	107926	-11.90738509	-26.48222278	1.6176186715	-12.22553823	-25.88789976	1.4137053047
207	3	107992	-12.59643239	-26.05921281	1.7931084274	-12.47804383	-26.01706866	1.7120252089
207	3	108059	-12.71692242	-24.83907389	1.8110367426	-12.67876186	-26.28107585	1.8096189398
207	3	108126	-13.06974078	-27.7708269	1.767653344	-12.78570186	-26.68677572	1.729154147
207	3	108193	-12.51216047	-27.32576514	1.6206374341	-12.8827569	-27.07302234	1.6120735852
207	3	108259	-13.15660921	-26.79475471	1.1823108267	-13.08712515	-27.2636301	1.5919189361
207	3	108326	-13.04514061	-26.57933601	2.0891229836	-13.41256642	-27.17037044	1.6848904987
207	3	108393	-14.38142651	-27.89013112	1.677047682	-13.76282078	-26.76972809	1.7970658796
207	3	108459	-14.14957293	-26.03105032	1.9039049571	-14.08692792	-26.18952125	1.8252955031
207	3	108526	-14.10756046	-24.64843987	1.7174878673	-14.4948136	-25.85803069	1.7313504637
207	3	108593	-15.12114192	-29.03254913	1.358699734	-15.1596234	-26.50236224	1.5330327284
207	3	108660	-16.37292243	-27.93644231	1.5500247486	-16.11851267	-28.92639714	1.2633869901
207	3	108725	-16.64743319	-30.40586374	0.6173472621	-17.19228872	-33.4573135	0.9550637196
207	3	108793	-18.50307822	-41.33743065	0.9746879353	-18.08462564	-39.33479396	0.6537965695
207	3	108860	-18.86641914	-46.27092171	0.3805483786	-18.60372902	-44.94360415	0.4350568857
207	3	108927	-19.37668386	-49.32472066	0.1820703134	-18.8578468	-48.96143818	0.3910529443
207	3	108993	-17.78656479	-49.23876654	0.6643940771	-19.16463332	-51.07419148	0.5824241871
207	3	109060	-19.49366863	-51.21649536	1.1326310284	-19.6545515	-51.46752669	1.0108375404
207	3	109127	-20.88026967	-49.82510272	1.6256539401	-20.05014466	-50.05108264	1.6488372937
207	3	109194	-20.96971033	-48.7172338	2.4433810542	-19.99921979	-46.62848263	2.4632228368
207	3	109260	-18.3663048	-43.07053993	2.9673542293	-19.54071572	-41.79143175	3.3810162119
207	3	109327	-18.60269115	-34.06145148	4.964304813	-19.0453668	-37.15363329	4.2726085985
207	3	109394	-19.45340438	-32.78755473	4.7386848874	-18.77030667	-34.25456774	5.0232113985
207	3	109460	-18.54214954	-36.15431886	5.4857973312	-18.67759763	-33.34948367	5.6058607158
207	3	109527	-19.12300815	-34.13468243	6.2858566521	-18.63758397	-33.55830065	6.0480306601
207	3	109594	-17.88002167	-31.75655223	5.9251714082	-18.58877946	-33.89183118	6.3441986681
207	3	109661	-18.09819878	-34.45723478	6.7560128556	-18.44951591	-33.75894259	6.4287612652
207	3	109727	-18.909209	-33.65363539	6.4110093264	-18.05091018	-32.90548361	6.2347019327
207	3	109794	-18.00445541	-32.27323069	5.3213753353	-17.32100012	-31.46707103	5.7636803099
207	3	109861	-14.98251862	-27.90018721	5.2578717476	-16.44427471	-29.93541225	5.0890059965
207	3	109928	-15.79421185	-27.91411381	4.6041311449	-15.64160638	-28.64432917	4.3269479363
207	3	109994	-14.9601901	-29.11105184	3.330072821	-14.8398961	-27.40362003	3.6379350701
207	3	110061	-14.13766847	-27.85903743	3.4788412191	-13.76155297	-25.99894136	3.199864016
207	3	110128	-13.42628336	-23.0896114	2.49707453	-12.35547937	-24.86878211	3.101682657
207	3	110195	-8.935070974	-22.31627445	3.5942683067	-10.96989986	-24.74777375	3.2577794584
207	3	110261	-10.53953644	-27.69674663	3.797915134	-10.01352406	-25.64222025	3.4753329555
207	3	110328	-10.19098033	-27.17438198	3.409238384	-9.570588171	-26.6529076	3.6271290313
207	3	110395	-9.188688872	-27.47058319	3.6081734612	-9.439540742	-26.88330454	3.7296409495
207	3	110461	-9.159884136	-24.61453639	3.9666507345	-9.390679469	-26.12867649	3.8553005489
207	3	110528	-9.364000885	-24.0062894	3.9098353499	-9.263891914	-24.63294721	4.0202380411
207	3	110595	-9.164039119	-24.06501337	4.1793834029	-8.959335928	-22.67521778	4.1654924021
207	3	110662	-8.470335303	-21.41908788	4.3647907423	-8.483067005	-20.80713443	4.2161323132
207	3	110728	-7.799369772	-21.56754714	4.2053935925	-7.974202655	-20.30078681	4.1532886465
207	3	110795	-7.658845921	-19.02071786	3.7534684005	-7.625010174	-22.70246906	4.0304329504
207	3	110862	-7.8271738	-27.62789611	3.8519374829	-7.560844708	-28.45744018	3.924422095
207	3	110929	-7.041074288	-38.81731959	4.4077016376	-7.757823303	-36.12912913	3.9198487923
207	3	110995	-8.47932935	-43.82189158	4.3070963629	-8.025395253	-43.38548305	4.1661418217
207	3	111062	-7.865430902	-48.88789121	4.4971248475	-8.125595962	-48.78472057	4.8301687873
207	3	111129	-8.859621533	-52.05080052	5.0785308363	-8.058022225	-52.50313652	5.7977861676
207	3	111196	-8.72258425	-54.77986845	5.923225414	-8.294476283	-55.56842703	6.389076786
207	3	111262	-9.047780591	-58.07946818	6.5953214753	-9.560589547	-58.6326783	5.6299995635
207	3	111329	-8.773336942	-62.09014023	6.1951176695	-12.06577165	-61.39243514	3.1539897499
207	3	112063	-18.08082934	-64.17843568	-3.623646991	-14.92005704	-62.95713858	-0.18108557
207	3	112130	-17.31432984	-61.05616407	-3.683401868	-16.68138878	-62.57645146	-2.914849672
207	3	112197	-16.39944309	-59.53142027	-3.21643546	-16.6498813	-60.01021854	-4.250700491
207	3	112263	-14.85246716	-58.23613605	-3.611530762	-15.43948838	-55.59727321	-4.451506265
207	3	112330	-14.24000625	-49.29079975	-4.738174899	-14.28690873	-50.35804412	-4.153296374
207	3	112397	-12.78957146	-45.1158125	-3.618794711	-13.97618104	-45.77986594	-3.706998903
207	3	112464	-15.51386019	-41.68549603	-3.181934379	-14.35436288	-42.96371769	-3.141307884
207	3	112530	-14.76041089	-43.20661324	-2.352843656	-14.67822025	-41.86600826	-2.416461101
207	3	112597	-14.49576135	-41.57987534	-2.113252787	-14.35687643	-41.51229551	-1.613375995
207	3	112664	-13.7993597	-41.50967544	-0.670839618	-13.42368344	-40.91800776	-0.971008901
207	3	112730	-11.43688244	-39.2452512	-0.260719106	-12.41601273	-39.75078432	-0.744629943
207	3	112797	-12.20072134	-37.38757046	-1.281254895	-11.87125811	-38.29037518	-0.982785747
207	3	112864	-11.22928367	-39.47219202	-1.530988762	-11.90594341	-37.03673959	-1.469615945
207	3	112931	-13.40687171	-33.25193191	-2.048781628	-12.22113351	-36.37822436	-1.910632167
207	3	112997	-12.3815843	-38.21539404	-2.083216351	-12.45034978	-36.3524561	-2.153943406
207	3	113064	-11.45000896	-35.98956364	-2.252893177	-12.4174486	-36.54514092	-2.250063063
207	3	113131	-12.49634845	-35.76009122	-2.237474122	-12.07781447	-36.29367001	-2.36315533
207	3	113198	-11.87023997	-36.80145173	-2.962767148	-11.41543533	-35.11525098	-2.64614558
207	3	113264	-10.3906023	-32.37359377	-2.68280512	-10.53759827	-33.05970141	-3.13737458
207	3	113331	-9.611740856	-29.76826013	-3.575943255	-9.752817808	-30.70104777	-3.690295187
207	3	113398	-9.256167762	-29.42172965	-4.409916103	-9.403745321	-28.77903099	-4.00852955
207	3	113465	-9.452159268	-28.71431691	-3.863060261	-9.612034817	-27.89919394	-3.851568081
207	3	113531	-10.57893683	-27.19626443	-3.364788511	-10.2051032	-28.47040396	-3.285674415
207	3	113598	-10.63435786	-31.366077	-3.022424791	-10.87180217	-30.57208924	-2.747230226
207	3	113665	-11.67986944	-31.80948534	-2.275705924	-11.39333552	-33.68797851	-2.818148741
207	3	113731	-11.78397603	-38.74765641	-3.422475834	-11.78844042	-36.73863001	-3.825592423
207	3	113798	-12.65550764	-39.06759929	-6.059159896	-12.28785402	-38.63454526	-5.554029118
207	3	113865	-12.24570971	-37.2024882	-6.977047985	-13.09323925	-38.88522437	-7.330719432
207	3	113932	-13.43013068	-39.12851162	-8.998060769	-14.01954027	-37.68989792	-8.439971388
207	3	113998	-15.32042389	-35.03868729	-8.755084521	-14.39213662	-35.59456674	-8.564193613
207	3	114065	-13.90195618	-32.71798625	-7.79269724	-13.48970425	-33.11547981	-7.956865687
207	3	114132	-11.46696636	-29.88522016	-6.868305761	-11.20641779	-30.48648143	-7.226519831
207	3	114199	-7.728172353	-29.69369334	-6.838593145	-8.238081061	-27.66867883	-6.891010748
207	3	114265	-5.019822087	-23.45192127	-6.915664578	-5.564933256	-24.64798733	-7.058365731
207	3	114332	-3.30130852	-21.15852618	-7.888331656	-3.739359803	-21.62181561	-7.463030801
207	3	114399	-3.965845606	-19.84409797	-7.939310815	-2.655043729	-18.8427744	-7.759696799
207	3	114466	-1.465397612	-15.55454311	-7.246360534	-1.928269338	-16.43812902	-7.77939418
207	3	114532	-1.789388738	-15.13791678	-7.969834604	-1.373954878	-14.43277499	-7.568226026
207	3	114599	-0.457152902	-12.64333696	-7.250619756	-1.061378829	-12.82181317	-7.292528018
207	3	114666	-0.16267905	-10.82809215	-7.016218611	-1.020782467	-11.55964486	-7.140488247
207	3	114732	-2.876910013	-11.54685868	-7.104998387	-1.091267222	-10.53591806	-7.221880186
207	3	114799	-1.165306027	-9.659355122	-7.482370403	-1.136037099	-9.636118182	-7.483305187
207	5	444300	2.8463499262	-16.44212196	-20.86648124	2.8450955052	-16.4584694	-20.86649892
207	5	444367	10.922465684	-17.3965989	-20.28077754	8.757301096	-15.84672141	-20.91253976
207	5	444433	14.217785062	-15.15327081	-21.2244119	12.744293679	-15.20536846	-21.3577071
207	5	444500	13.207687412	-14.19974625	-22.59578333	14.452357395	-14.81269543	-22.27932965
207	5	444567	13.497442356	-13.37743705	-23.67958307	15.033891552	-14.95629433	-23.45154457
207	5	444634	16.369999977	-17.51849077	-24.25149728	15.821076925	-15.49179631	-24.58503259
207	5	444700	17.832622856	-16.44276096	-25.61635759	17.352258316	-15.97763367	-25.48551999
207	5	444767	19.740755868	-14.69660447	-26.18517685	19.447484665	-16.11143253	-26.06539422
207	5	444834	20.519859396	-15.05339387	-26.18867537	21.683004323	-15.74179169	-26.31365508
207	5	444900	24.835647892	-16.5530077	-26.12926163	23.632426331	-14.63988457	-26.25742462
207	5	444967	24.176212457	-12.36363087	-26.12160027	24.95947681	-12.65509285	-25.91781316
207	5	445034	26.178950676	-9.268993548	-25.2771181	25.568029902	-10.02543763	-25.30380225
207	5	445101	25.974539981	-7.473654939	-24.23184161	25.711837841	-7.251602804	-24.44116124
207	5	445167	24.956743365	-4.289539767	-23.75629792	25.890260603	-4.702883625	-23.39238485
207	5	445235	27.16102131	-3.141567958	-22.10038584	26.530312914	-2.503940729	-22.25654093
207	5	445301	26.814443578	-1.287643549	-20.94257605	27.674831411	-0.755283918	-21.13662841
207	5	445368	29.424654617	1.2777367229	-20.23675523	28.945537763	0.3255687273	-20.07435619
207	5	445434	30.519881192	1.1515034558	-19.03764414	29.838586447	0.6072806475	-19.01852656
207	5	445502	29.661976276	-0.911415953	-17.73539744	30.107863605	0.3111988582	-17.86447809
207	5	445568	29.736446276	0.7232326477	-16.52854463	29.878880803	-0.08293776	-16.52138238
207	5	445635	29.818891049	-0.944135979	-15.34032515	29.406901126	-0.207193634	-14.98093983
207	5	445768	27.681254829	0.0249684314	-13.16787046	28.734026916	-0.044689405	-13.36459295
207	5	445835	27.38835141	0.5537295737	-11.64728201	27.551181311	0.151215196	-11.87481758
207	5	445918	27.306557523	0.5208795905	-10.80978523	25.48133286	0.1559751525	-10.65389167
207	5	446119	22.686295897	-0.547469711	-9.535693381	22.659800021	0.0097978343	-9.691792359
207	5	446185	18.965220567	0.0644821549	-9.121573305	19.93148135	-0.046611036	-8.877656273
207	5	446252	16.953413252	-0.018678519	-8.249259705	18.21219681	0.1637748716	-8.123898596
207	5	446319	18.551699121	0.8347216563	-7.029607263	17.666626255	0.5819867349	-7.42541587
207	5	446385	18.353144565	0.7241871818	-6.969251899	17.70518955	0.9342031289	-6.805488352
207	5	446452	18.359013733	0.4833291482	-6.27569814	17.755360382	0.8621191298	-6.243690561
207	5	446519	16.920914384	1.0455387968	-5.737043833	17.819470346	0.134368082	-5.682550419
207	5	446586	17.767058972	-0.821978028	-4.897485463	18.218807685	-1.089965024	-5.074477429
207	5	446652	18.92642332	-2.584308909	-4.476807832	18.963760662	-2.212112833	-4.402368097
207	5	446719	19.803290029	-3.825971421	-3.839531652	19.547291454	-2.615251577	-3.696658108
207	5	446786	20.114127499	-1.81594855	-3.069582968	19.381299524	-2.246627528	-3.067568414
207	5	446853	18.583030256	-0.773208989	-2.628084984	18.383622983	-1.69456711	-2.687236381
207	5	446919	16.364316142	-1.9049112	-2.474955675	17.082057266	-1.661532811	-2.676980754
207	5	446986	15.358785952	-2.884743059	-2.938417466	16.105661126	-2.453366025	-2.982532712
207	5	447053	16.160755631	-3.56012192	-3.702355363	15.606621211	-3.910301867	-3.373182468
207	5	447120	15.654564857	-5.237233584	-3.409116877	15.232965979	-5.583028464	-3.582164073
207	5	447186	14.75194248	-7.578828836	-3.521942305	14.598141053	-6.922419657	-3.458827047
207	5	447253	13.3481202	-7.332163672	-3.157872433	13.644722086	-7.525078432	-3.020866944
207	5	447320	12.096938745	-7.798838844	-2.213049052	12.556609395	-7.388118012	-2.406019645
207	5	447386	11.905623518	-7.023446169	-1.658720425	11.468737564	-6.933286723	-1.769961975
207	5	447453	10.444244434	-5.480796832	-1.350318853	10.360753444	-6.678560225	-1.201129195
207	5	447520	8.8985645218	-6.754770043	-0.920185696	9.1649366346	-6.791437483	-0.719981304
207	5	447587	7.9267775341	-8.20023645	0.0697229377	7.8772090921	-7.01302097	-0.324515069
207	5	447653	6.9831195005	-7.443595682	-0.178892632	6.5959223809	-7.10382187	0.0077165014
207	5	447720	5.3933002621	-6.336949217	0.4127636658	5.5207598394	-7.24319923	0.3375050729
207	5	447787	4.4577341914	-7.623972598	0.451624942	4.8511944742	-7.823921691	0.7244449965
207	5	447854	4.3941179371	-8.474703422	1.3106439479	4.5874828772	-8.938449278	1.1693413631
207	5	447920	4.9270530129	-12.15767184	1.9494842297	4.4601779078	-10.24673957	1.6367319434
207	5	447987	4.4257870843	-9.236906632	1.7717849147	4.1404511383	-11.30784558	2.1325283948
207	5	448054	3.2753800736	-13.11209543	2.9163601551	3.5154112816	-11.90880113	2.7144946372
207	5	448121	2.3265947689	-12.56712532	3.1868622501	2.7145552848	-12.17158196	3.4097978803
207	5	448187	2.3719189424	-11.93179143	4.2354769801	1.915191326	-12.49998249	4.1388423305
207	5	448254	0.9626626367	-12.58131835	4.6283303226	1.195473984	-13.3006577	4.7253117745
207	5	448321	0.4868972158	-14.88578312	5.1436098561	0.5341782342	-14.59136691	4.9942975094
207	5	448387	0.107712799	-16.64584245	5.1487827269	-0.136194841	-15.94372552	4.904463744
207	5	448454	-1.280002845	-16.32737068	4.3456048486	-0.875399411	-16.86297294	4.6096150415
207	5	448521	-0.935832465	-17.3281944	4.2138735277	-1.677024941	-17.18540982	4.3720909555
207	5	448588	-2.974065275	-18.14483173	4.6056032714	-2.452266367	-17.18998496	4.4008836725
207	5	448654	-3.465186911	-16.07261812	4.6749133298	-3.118294626	-17.42263928	4.7697057819
207	5	448721	-3.376158953	-18.07882676	5.5564597989	-3.709811234	-18.31394789	5.4477567113
207	5	448788	-3.828716166	-20.9602501	6.1836181992	-4.327111785	-19.86838024	6.3521382555
207	5	448855	-5.523068437	-21.34444328	7.6484811596	-4.956069913	-21.73145628	7.3667227723
207	5	448921	-5.317220795	-23.21565766	7.963968847	-5.414536709	-23.46184953	8.3372354428
207	5	448988	-5.441219885	-24.33965935	9.1388819566	-5.472935148	-24.66517238	9.068139506
207	5	449055	-4.487654381	-26.17970313	9.5796022768	-4.971950542	-25.07585752	9.3700758994
207	5	449122	-4.560344746	-24.41315406	9.1497753465	-3.921075974	-24.75629359	9.1793358699
207	5	449188	-3.212503359	-23.85436525	8.8113416301	-2.67822522	-24.18981279	8.6596380753
207	5	449255	-2.527102762	-24.63620433	8.2395970865	-2.00742044	-24.03253649	8.1543737306
207	5	449322	0.191421069	-23.50911208	7.2116048467	-2.609050649	-24.67388018	7.9583241268
207	5	449388	-4.320613408	-25.91656224	8.0535167577	-4.326497083	-25.93349311	8.0618394769
207	9	605864	-21.81065454	-65.36476899	-11.80642251	-21.80412886	-65.39928309	-11.79706427
207	9	605931	-22.49796575	-64.67995828	-12.29326305	-22.70598271	-65.19672853	-12.63950019
207	9	605997	-23.95290464	-66.25230325	-13.42925785	-23.08638994	-64.60482428	-13.22455197
207	9	606064	-22.5568901	-63.76404469	-13.34186263	-22.77953384	-63.74671269	-13.32833742
207	9	606131	-21.65241874	-61.79942932	-12.93854872	-22.04942464	-63.25091126	-12.85987028
207	9	606198	-21.24010771	-63.93523204	-12.02366545	-21.32092802	-63.57899208	-11.95366828
207	9	606264	-21.09210774	-63.44789056	-10.87384283	-20.86853616	-64.29729179	-10.953755
207	9	606331	-20.69102896	-64.72724669	-10.06591024	-20.74679951	-64.0677246	-10.28045881
207	9	606398	-21.29061152	-62.14939128	-10.80225126	-20.90086223	-61.45451781	-10.2614081
207	9	606465	-20.39150398	-55.7256853	-10.37521933	-21.22558466	-55.98496635	-10.98773616
207	9	606531	-21.85671662	-50.65762018	-11.83608609	-21.52636055	-48.74697749	-12.20619513
207	9	606598	-21.98830049	-39.98613187	-14.10939958	-21.55281938	-42.03091398	-13.34562306
207	9	606665	-20.91798176	-37.54179682	-13.61653156	-21.17382482	-38.02859089	-13.80234815
207	9	606731	-20.56056926	-35.83848962	-13.68796902	-20.49648908	-37.37587156	-13.33705627
207	9	606798	-19.80181716	-41.44536923	-12.2171132	-19.76618063	-38.74193122	-12.24295813
207	9	606865	-18.70091059	-38.64490127	-10.74870978	-19.13817843	-39.86745862	-11.13973409
207	9	606932	-18.8931824	-41.24618411	-10.30208842	-18.50021759	-39.11047868	-10.55532324
207	9	606998	-16.76562336	-34.99496203	-10.92532747	-17.46317415	-36.24291732	-10.6117399
207	9	607065	-16.06285128	-30.22113362	-10.9600023	-15.58079755	-32.11804309	-11.03275939
207	9	607132	-13.86373978	-31.09929245	-11.56184085	-12.75951567	-27.86380224	-11.39662288
207	9	607199	-9.005556909	-22.60374662	-11.33692538	-9.565124044	-24.40255994	-11.39079051
207	9	607265	-6.072586386	-21.39020096	-11.02798471	-7.009743708	-22.29071328	-10.92694106
207	9	607332	-6.449239013	-23.23594972	-10.05019599	-5.868824518	-21.55035463	-10.11705992
207	9	607399	-5.342611132	-20.72658463	-9.144595103	-6.146357196	-21.67253321	-9.156986036
207	9	607466	-7.819078768	-22.14087136	-7.869104076	-7.141498438	-21.91776703	-8.18110342
207	9	607532	-8.433474242	-21.40501047	-7.392121023	-7.991531152	-21.63335619	-7.188327814
207	9	607599	-8.4579487	-21.0376593	-6.234294282	-8.234757575	-20.50570563	-6.12543633
207	9	607666	-6.840142042	-19.87709952	-5.657189388	-7.949602879	-18.79982788	-5.06462107
207	9	607732	-7.986668802	-15.6651253	-3.254878095	-7.426693072	-17.30357995	-4.246865144
207	9	607799	-6.282484327	-15.66103742	-3.975850636	-6.820131448	-16.77334084	-3.877059217
207	9	607866	-6.995961042	-19.81767676	-4.169847291	-6.168573729	-17.39728193	-3.904608459
207	9	607933	-6.347892888	-18.61524446	-4.118005516	-5.652155243	-18.88374433	-4.075365945
207	9	607999	-3.70878922	-18.88042256	-4.289588154	-5.620539362	-20.82476846	-4.173671123
207	9	608066	-6.495949265	-23.73485879	-4.165596546	-6.233658333	-22.73795002	-4.156634577
207	9	608133	-8.310894977	-24.68947101	-3.478728211	-7.192845353	-24.10744293	-4.069364642
207	9	608200	-7.441464825	-26.17354029	-4.378073143	-7.988166223	-24.80158954	-3.893175642
207	9	608266	-8.484532289	-22.36448435	-3.663403831	-8.331812076	-25.27135227	-3.524927684
207	9	608333	-8.259798982	-26.84267892	-2.487835253	-8.271713854	-26.02495476	-2.881951181
207	9	608400	-7.819133074	-27.37231046	-2.132459899	-8.012591999	-27.03052851	-1.972746028
207	9	608467	-7.670189208	-28.16330971	-1.218881008	-7.720089066	-27.83511881	-0.894625625
207	9	608533	-7.707398257	-28.06337407	0.5272173051	-7.443370021	-28.12703821	0.1887138661
207	9	608600	-6.997492602	-27.94700211	1.2554570238	-7.154345493	-28.00606345	1.1200006524
207	9	608667	-6.667032413	-27.45795301	1.7812697009	-6.824080788	-27.78497019	1.8537289758
207	9	608733	-7.085938464	-27.85109639	2.1912186962	-6.472867262	-27.64017341	2.4575788712
207	9	608800	-5.54773045	-26.33566609	3.1013150327	-6.180622464	-27.44002985	2.9931262148
207	9	608867	-6.189494884	-28.86804964	3.4414668866	-6.035337538	-26.92296747	3.4374895912
207	9	608934	-6.095066153	-26.10151793	4.0273788347	-6.054270047	-26.10919297	3.734177863
207	9	609000	-6.357462998	-24.31105513	3.4982319059	-6.17599039	-25.43794825	3.8705471346
207	9	609067	-6.038136883	-24.38194623	3.896037316	-6.30915989	-25.30299448	3.8688208409
207	9	609134	-6.105403928	-26.64601938	3.8675484248	-6.350399965	-25.53810656	3.7376483663
207	9	609201	-6.873902612	-27.14369627	3.5906556328	-6.21551661	-25.59085429	3.4868368441
207	9	609267	-6.010214131	-22.26230063	3.0556267507	-5.946963719	-25.09783739	3.1741331292
207	9	609334	-5.358660686	-25.99033985	2.6538830329	-5.742137055	-24.08032574	2.8867257037
207	9	609401	-5.146288189	-22.23258077	3.1101875929	-5.744581086	-22.77411016	2.6811333972
207	9	609468	-6.429806052	-22.11258817	2.3932068177	-5.808799216	-21.5255932	2.5657502629
207	9	609534	-5.512899696	-19.4548965	2.2197038607	-5.589343505	-20.67743302	2.5054287075
207	9	609601	-5.604990297	-20.23510653	2.5759079777	-4.906958527	-20.30815284	2.4127706314
207	9	609668	-3.706328735	-21.93809599	2.5603470955	-3.959329662	-20.15656438	2.1967315742
207	9	609734	-1.654991073	-18.30970785	1.6516670166	-3.091340954	-19.89522823	1.8715813257
207	9	609801	-3.377269621	-19.7763474	1.4557433994	-2.389739538	-19.37301729	1.573010293
207	9	609868	-2.158085965	-18.88273259	1.4050483388	-1.64864281	-18.5967936	1.4261341065
207	9	609935	-0.746100796	-17.67995447	1.4206847991	-0.744830346	-17.66922441	1.4187283687
207	11	809954	-3.832624301	-25.66951995	-6.273127672
207	11	810021	1.9978075623	-10.6990951	-3.069220432
207	11	810088	1.376661786	-9.904489985	-3.376559769
207	11	810155	-4.363062672	-18.93495268	-6.609076411
207	11	810221	-14.99664872	-39.41492427	-12.39162228
207	11	812624	-17.21663307	-41.11325006	-10.51308767
207	11	812690	-11.92880903	-23.7708948	-6.044463211
207	11	812757	-8.369498844	-16.58476507	-5.269211127
207	11	812824	-10.35857538	-23.62130645	-6.122521197
207	11	814559	-18.15254738	-47.47843167	-3.838777231
207	11	814626	-17.95536248	-38.3645897	-3.49847165
207	11	814692	-17.99589919	-40.54873503	-3.477898299
207	11	814759	-18.16608612	-36.75010808	-2.115624885
207	11	814826	-19.97178411	-38.78303897	-2.923235244
207	11	814893	-21.56821684	-50.70871546	-4.194299813
207	11	815293
207	11	815360
207	11	815427
207	11	815493
207	11	815560
207	11	815627
207	11	815693
207	11	815760
207	11	815827
207	11	815894
207	11	815960
207	11	816027
207	11	816094
207	11	816161
207	11	816227
207	11	816628	-16.05384721	-51.91755098	-6.054504198
207	11	816695	-13.10216847	-46.6124139	-6.642183797
207	11	816761	-15.1974545	-46.41172134	-7.179559863
207	11	816828	-12.63530035	-31.4603892	-7.70091575
207	12	1102902	12.413224626	-13.02491823	-19.49337847	12.420843668	-13.02947385	-19.49745476
207	12	1102968	9.3869072259	-13.06227489	-18.37676779	8.4407862991	-13.47892382	-18.41759612
207	12	1103035	4.9974886716	-14.99128567	-17.78993923	4.5103561414	-15.72428892	-17.68405983
207	12	1103102	-0.536055074	-16.30247151	-17.17139322	0.9626796505	-20.16318421	-17.46639103
207	12	1103169	-0.922698934	-33.29029897	-17.72591795	-1.793001159	-25.60525193	-17.60926434
207	12	1103235	-4.443165821	-26.18373983	-17.38244077	-3.657600588	-30.51527225	-17.58048925
207	12	1103302	-4.301431459	-35.31467884	-16.26222884	-4.915732907	-34.271195	-16.5871465
207	12	1103369	-5.769545223	-37.45259475	-13.77569644	-5.954714709	-37.15620109	-13.94794951
207	12	1103436	-7.373084153	-37.44692369	-13.3529968	-6.9339694	-39.57102734	-9.704089916
207	12	1106372	-6.638633052	-44.16770242	-1.627214328	-7.664157595	-41.53881749	-4.961361362
207	12	1106439	-8.877795623	-40.73398543	-0.565793259	-7.779590689	-42.78799268	-1.274661032
207	12	1106505	-7.453938344	-44.53151319	-0.134836545	-7.118815036	-43.13048519	0.5372542653
207	12	1106572	-5.788018049	-43.52576142	0.0862010698	-6.00335076	-42.76635204	0.8319496467
[truncated: 16,038 more rows]
