# Supplementary material for: Investigating the correspondence between driver head position and glance location
Source: PeerJ Comput Sci. 2018 Feb 19;4:e146. doi: 10.7717/peerj-cs.146 (PMC7924698; doi:10.7717/peerj-cs.146)
Supplement: Supplemental Information 1 — This data set includes separate files for eye glance, facial annotation, head rotation, etc. Background and detailed information of each variable are described in the data dictionary file. [file peerj-cs-04-146-s001.zip › Raw data/clipMaskDynamicVehiclePublicDataV1/clipDynamicMaskV1.txt]

trialID	epochID	timestamp	headRotationX	headRotationXBaseline	headRotationY	headRotationYBaseline	headRotationZ	headRotationZBaseline	confidence
201	5	125233	-0.343774676	-5.672282219	-35.63797379	-18.27735329	-3.323155165	2.0053522587	225
201	5	125363	-1.088619828	-5.672282219	-32.60129929	-18.27735329	-2.234535456	2.0053522587	225
201	5	125433	0.4010704756	-5.672282219	-33.28884506	-18.27735329	-3.151267767	2.0053522587	225
201	5	125493	0.4010704756	-5.672282219	-33.97639847	-18.27735329	-0.859436691	2.0053522587	225
201	5	125563	-1.088619828	-5.672282219	-34.32017136	-18.27735329	0.5156620145	2.0053522587	225
201	5	125663	0.6875493526	-5.672282219	-35.23690414	-18.27735329	0	2.0053522587	225
201	5	125693	2.9793806076	-5.672282219	-37.41414261	-18.27735329	-1.317802906	2.0053522587	225
201	5	125833	0.5729577541	-5.672282219	-37.58603287	-18.27735329	0	2.0053522587	225
201	5	125893	1.4896903038	-5.672282219	-36.78388977	-18.27735329	-0.687549353	2.0053522587	218
201	5	125933	2.4064226151	-5.672282219	-37.5287323	-18.27735329	-0.229183123	2.0053522587	218
201	5	126033	1.8907606602	-5.672282219	-38.9038353	-18.27735329	-0.401070476	2.0053522587	218
201	5	126093	1.031324029	-5.672282219	-37.29955292	-18.27735329	-0.171887338	2.0053522587	218
201	5	126163	0.3437746763	-5.672282219	-38.21628571	-18.27735329	-0.572957754	2.0053522587	218
201	5	126293	0	-5.672282219	-39.01842499	-18.27735329	-1.031324029	2.0053522587	218
201	5	126333	-0.057295781	-5.672282219	-39.19031525	-18.27735329	-1.031324029	2.0053522587	218
201	5	126393	-0.229183123	-5.672282219	-40.04975128	-18.27735329	-1.031324029	2.0053522587	218
201	5	126533	-0.229183123	-5.672282219	-40.04975128	-18.27735329	-1.031324029	2.0053522587	216
201	5	126563	-0.401070476	-5.672282219	-38.56005859	-18.27735329	-0.572957754	2.0053522587	216
201	5	126633	0.2291831225	-5.672282219	-39.76327133	-18.27735329	-0.91673249	2.0053522587	216
201	5	126663	-0.057295781	-5.672282219	-42.22698975	-18.27735329	-1.317802906	2.0053522587	216
201	5	126703	-0.343774676	-5.672282219	-41.25296402	-18.27735329	-1.489690304	2.0053522587	216
201	5	126733	-0.171887338	-5.672282219	-41.88321686	-18.27735329	-1.661577582	2.0053522587	216
201	5	126803	-1.317802906	-5.672282219	-41.25296402	-18.27735329	-1.375098705	2.0053522587	216
201	5	126863	-0.91673249	-5.672282219	-42.39887619	-18.27735329	-1.317802906	2.0053522587	216
201	5	126903	-0.572957754	-5.672282219	-42.16969299	-18.27735329	-1.088619828	2.0053522587	216
201	5	126933	-0.687549353	-5.672282219	-43.31560898	-18.27735329	-0.687549353	2.0053522587	216
201	5	126963	-1.031324029	-5.672282219	-42.79994583	-18.27735329	-0.343774676	2.0053522587	216
201	5	127003	-1.031324029	-5.672282219	-42.79994583	-18.27735329	-0.343774676	2.0053522587	202
201	5	127063	0.3437746763	-5.672282219	-43.31560898	-18.27735329	0.1718873382	2.0053522587	202
201	5	127133	-1.203211308	-5.672282219	-42.16969299	-18.27735329	1.5469861031	2.0053522587	202
201	5	127203	-0.859436691	-5.672282219	-43.71667862	-18.27735329	0.9167324901	2.0053522587	202
201	5	127263	-1.203211308	-5.672282219	-43.71667862	-18.27735329	0.8594366908	2.0053522587	202
201	5	127303	-1.546986103	-5.672282219	-42.0551033	-18.27735329	0.9167324901	2.0053522587	202
201	5	127363	-1.375098705	-5.672282219	-42.97183609	-18.27735329	0.9167324901	2.0053522587	202
201	5	127403	-1.375098705	-5.672282219	-44.8625946	-18.27735329	0.7448451519	2.0053522587	202
201	5	127503	-1.031324029	-5.672282219	-44.34693146	-18.27735329	0.4010704756	2.0053522587	202
201	5	127603	-1.489690304	-5.672282219	-43.65938568	-18.27735329	0.8594366908	2.0053522587	202
201	5	127633	-0.401070476	-5.672282219	-43.31560898	-18.27735329	0.6875493526	2.0053522587	186
201	5	127663	1.8334649801	-5.672282219	-42.79994583	-18.27735329	-0.401070476	2.0053522587	186
201	5	127703	0.4010704756	-5.672282219	-45.66473389	-18.27735329	0.9167324901	2.0053522587	186
201	5	127733	4.8128452301	-5.672282219	-45.95121384	-18.27735329	-2.521014214	2.0053522587	186
201	5	127763	5.6722822189	-5.672282219	-49.44625473	-18.27735329	-2.349127054	2.0053522587	186
201	5	127803	2.4064226151	-5.672282219	-53.91532898	-18.27735329	0.2291831225	2.0053522587	186
201	5	127903	6.1879444122	-5.672282219	-55.80608749	-18.27735329	-4.870141506	2.0053522587	186
201	5	127963	8.8235502243	-5.672282219	-48.5868187	-18.27735329	-7.333859921	2.0053522587	186
201	5	128063	4.8128452301	-5.672282219	-50.76406097	-18.27735329	-3.838817358	2.0053522587	186
201	5	128233	3.9534087181	-5.672282219	-50.53487778	-18.27735329	-3.323155165	2.0053522587	186
201	5	128303	2.5210142136	-5.672282219	-48.472229	-18.27735329	-1.546986103	2.0053522587	172
201	5	128333	4.1252961159	-5.672282219	-50.24839783	-18.27735329	-3.380450964	2.0053522587	172
201	5	128403	1.3750987053	-5.672282219	-58.26980591	-18.27735329	-0.687549353	2.0053522587	172
201	5	128463	4.8701415062	-5.672282219	-56.32175064	-18.27735329	-4.526366711	2.0053522587	172
201	5	128533	6.4744229317	-5.672282219	-56.83741379	-18.27735329	-7.276564121	2.0053522587	172
201	5	128603	5.4430990219	-5.672282219	-52.25374985	-18.27735329	-2.062648058	2.0053522587	172
201	5	128663	7.9068174362	-5.672282219	-53.74344254	-18.27735329	-2.80749321	2.0053522587	172
201	5	128733	11.688339233	-5.672282219	-55.34772491	-18.27735329	-4.870141506	2.0053522587	172
201	5	128833	15.355269432	-5.672282219	-47.78467941	-18.27735329	-5.271211624	2.0053522587	172
201	5	128903	11.459156036	-5.672282219	-34.43476486	-18.27735329	0.3437746763	2.0053522587	172
201	5	128963	7.1046767235	-5.672282219	-33.28884506	-18.27735329	2.3491270542	2.0053522587	172
201	5	129063	13.521803856	-5.672282219	-31.3407917	-18.27735329	-2.864789009	2.0053522587	172
201	5	129133	10.084056854	-5.672282219	-28.0749321	-18.27735329	0	2.0053522587	124
201	5	129203	9.4538040161	-5.672282219	-26.58524132	-18.27735329	0.0572957806	2.0053522587	124
201	5	129263	7.5057468414	-5.672282219	-23.37667847	-18.27735329	-0.687549353	2.0053522587	124
201	5	129333	8.8235502243	-5.672282219	-20.51189041	-18.27735329	-1.661577582	2.0053522587	124
201	5	129403	6.9327893257	-5.672282219	-20.9702549	-18.27735329	-1.489690304	2.0053522587	124
201	5	129463	5.5003948212	-5.672282219	-22.91831207	-18.27735329	-2.005352259	2.0053522587	124
201	5	129563	6.9327893257	-5.672282219	-25.21014214	-18.27735329	-2.635605812	2.0053522587	124
201	5	129633	4.8701415062	-5.672282219	-24.1215229	-18.27735329	-2.234535456	2.0053522587	124
201	5	129733	5.0420284271	-5.672282219	-23.09019852	-18.27735329	-1.718873382	2.0053522587	124
201	5	129803	5.7868738174	-5.672282219	-23.37667847	-18.27735329	-2.062648058	2.0053522587	124
201	5	129933	4.3544793129	-5.672282219	-23.89233971	-18.27735329	-1.375098705	2.0053522587	124
201	5	130003	5.6722822189	-5.672282219	-23.54856682	-18.27735329	-1.718873382	2.0053522587	163
201	5	130073	6.1879444122	-5.672282219	-22.74642563	-18.27735329	-2.349127054	2.0053522587	163
201	5	130133	5.5003948212	-5.672282219	-25.61121368	-18.27735329	-2.234535456	2.0053522587	163
201	5	130203	6.130648613	-5.672282219	-25.26743889	-18.27735329	-2.234535456	2.0053522587	163
201	5	130233	3.380450964	-5.672282219	-25.61121368	-18.27735329	-0.744845152	2.0053522587	163
201	5	130303	7.2765641212	-5.672282219	-26.18416977	-18.27735329	-1.546986103	2.0053522587	163
201	5	130403	5.4430990219	-5.672282219	-26.52794647	-18.27735329	-0.687549353	2.0053522587	163
201	5	130603	5.3285074234	-5.672282219	-27.38738251	-18.27735329	-0.91673249	2.0053522587	163
201	5	130633	4.2971835136	-5.672282219	-26.06958008	-18.27735329	0	2.0053522587	163
201	5	130703	1.3750987053	-5.672282219	-25.26743889	-18.27735329	2.4064226151	2.0053522587	163
201	5	130773	7.4484510422	-5.672282219	-30.19487572	-18.27735329	-1.83346498	2.0053522587	163
201	5	130833	7.4484510422	-5.672282219	-30.19487572	-18.27735329	-1.83346498	2.0053522587	144
201	5	130903	4.5263667107	-5.672282219	-30.30946732	-18.27735329	0.6875493526	2.0053522587	144
201	5	130973	4.0107045174	-5.672282219	-30.30946732	-18.27735329	-0.572957754	2.0053522587	144
201	5	131033	8.4224796295	-5.672282219	-31.68456459	-18.27735329	-3.036676168	2.0053522587	144
201	5	131073	12.089408875	-5.672282219	-31.68456459	-18.27735329	-3.036676168	2.0053522587	144
201	5	131133	5.8441696167	-5.672282219	-32.77318573	-18.27735329	0.5156620145	2.0053522587	144
201	5	131233	9.3965082169	-5.672282219	-45.83662415	-18.27735329	-0.572957754	2.0053522587	144
201	5	131333	8.9954376221	-5.672282219	-40.73730087	-18.27735329	0.3437746763	2.0053522587	144
201	5	131433	7.677634716	-5.672282219	-39.53408813	-18.27735329	0.9167324901	2.0053522587	144
201	5	131503	5.5003948212	-5.672282219	-41.25296402	-18.27735329	1.0886198282	2.0053522587	144
201	5	131573	5.3285074234	-5.672282219	-43.14372253	-18.27735329	0.4010704756	2.0053522587	144
201	5	131633	3.7242255211	-5.672282219	-41.4821434	-18.27735329	1.7188733816	2.0053522587	144
201	5	131733	4.6982541084	-5.672282219	-40.33622742	-18.27735329	0.8594366908	2.0053522587	150
201	5	131773	4.2971835136	-5.672282219	-38.21628571	-18.27735329	0.6875493526	2.0053522587	150
201	5	131903	7.3338599205	-5.672282219	-35.80986404	-18.27735329	-2.177239656	2.0053522587	150
201	5	132003	4.6982541084	-5.672282219	-33.80450821	-18.27735329	-0.401070476	2.0053522587	150
201	5	132103	7.7922263145	-5.672282219	-36.78388977	-18.27735329	-2.177239656	2.0053522587	150
201	5	132203	8.5943670273	-5.672282219	-38.56005859	-18.27735329	-3.552338362	2.0053522587	150
201	5	132273	2.0626480579	-5.672282219	-38.4454689	-18.27735329	1.8334649801	2.0053522587	150
201	5	132333	8.1360006332	-5.672282219	-40.22163773	-18.27735329	-3.036676168	2.0053522587	150
201	5	132473	4.3544793129	-5.672282219	-38.04439545	-18.27735329	1.317802906	2.0053522587	150
201	5	132573	-0.401070476	-5.672282219	-41.53944016	-18.27735329	3.4950425625	2.0053522587	121
201	5	132633	7.9641132355	-5.672282219	-41.53944016	-18.27735329	-1.489690304	2.0053522587	121
201	5	132703	5.2712116241	-5.672282219	-37.24225616	-18.27735329	-2.692901611	2.0053522587	121
201	5	132773	1.6615775824	-5.672282219	-37.24225616	-18.27735329	-2.692901611	2.0053522587	121
201	5	132803	5.0420284271	-5.672282219	-33.97639847	-18.27735329	-4.010704517	2.0053522587	121
201	5	132873	9.3965082169	-5.672282219	-35.0650177	-18.27735329	-6.016056538	2.0053522587	121
201	5	132973	8.8235502243	-5.672282219	-34.43476486	-18.27735329	-5.958761215	2.0053522587	121
201	5	133073	6.8181977272	-5.672282219	-31.28349495	-18.27735329	-6.302535534	2.0053522587	121
201	5	133173	13.521803856	-5.672282219	-31.62726974	-18.27735329	-12.60507107	2.0053522587	121
201	5	133243	6.990085125	-5.672282219	-28.70518494	-18.27735329	-6.016056538	2.0053522587	121
201	5	133373	10.141352654	-5.672282219	-28.70518494	-18.27735329	-6.016056538	2.0053522587	121
201	5	133473	13.17802906	-5.672282219	-31.62726974	-18.27735329	-6.932789326	2.0053522587	69
201	5	133573	9.5683946609	-5.672282219	-30.71053886	-18.27735329	-5.61498642	2.0053522587	69
201	5	133673	12.43318367	-5.672282219	-36.15363693	-18.27735329	-9.224620819	2.0053522587	69
201	5	133743	19.136789322	-5.672282219	-31.45538521	-18.27735329	-12.43318367	2.0053522587	69
201	5	133803	17.990875244	-5.672282219	-31.68456459	-18.27735329	-10.59971905	2.0053522587	69
201	5	133903	12.261297226	-5.672282219	-24.92366409	-18.27735329	-5.443099022	2.0053522587	69
201	5	133973	11.401860237	-5.672282219	-30.48135567	-18.27735329	-6.302535534	2.0053522587	69
201	5	134073	10.542423248	-5.672282219	-26.87172127	-18.27735329	-6.016056538	2.0053522587	69
201	5	134143	15.412564278	-5.672282219	-25.55391884	-18.27735329	-8.766254425	2.0053522587	69
201	5	134203	14.553128242	-5.672282219	-27.04360771	-18.27735329	-8.42247963	2.0053522587	69
201	5	134303	17.53250885	-5.672282219	-30.13758087	-18.27735329	-11.28726864	2.0053522587	69
201	5	134373	8.5943670273	-5.672282219	-30.13758087	-18.27735329	-5.672282219	2.0053522587	31
201	5	134443	-10.42783165	-5.672282219	-25.61121368	-18.27735329	16.042818069	2.0053522587	0
201	5	134603	-4.354479313	-5.672282219	-21.31402969	-18.27735329	6.4744229317	2.0053522587	0
201	5	134843	3.5523383617	-5.672282219	-12.60507107	-18.27735329	-4.125296116	2.0053522587	0
201	5	135043	1.8334649801	-5.672282219	-8.823550224	-18.27735329	-0.515662014	2.0053522587	148
201	5	135303	0.8594366908	-5.672282219	-7.333859921	-18.27735329	0.9167324901	2.0053522587	148
201	5	135403	-2.864789009	-5.672282219	-6.932789326	-18.27735329	1.7188733816	2.0053522587	148
201	5	135473	-1.088619828	-5.672282219	-5.500394821	-18.27735329	1.7188733816	2.0053522587	148
201	5	135543	-0.171887338	-5.672282219	-5.500394821	-18.27735329	1.7188733816	2.0053522587	148
201	5	135603	-2.864789009	-5.672282219	-5.844169617	-18.27735329	2.1772396564	2.0053522587	148
201	5	135703	4.8128452301	-5.672282219	-5.844169617	-18.27735329	2.1772396564	2.0053522587	148
201	5	135773	1.6615775824	-5.672282219	-5.844169617	-18.27735329	2.1772396564	2.0053522587	148
201	5	135843	2.8647890091	-5.672282219	-5.844169617	-18.27735329	2.1772396564	2.0053522587	148
201	5	135903	-1.317802906	-5.672282219	-5.672282219	-18.27735329	2.4064226151	2.0053522587	148
201	5	135973	-1.375098705	-5.672282219	-5.672282219	-18.27735329	1.7188733816	2.0053522587	148
201	5	136043	-1.203211308	-5.672282219	-5.672282219	-18.27735329	1.7188733816	2.0053522587	144
201	5	136073	-1.375098705	-5.672282219	-5.156620502	-18.27735329	2.8074932098	2.0053522587	144
201	5	136143	-3.724225521	-5.672282219	-4.698254108	-18.27735329	2.1772396564	2.0053522587	144
201	5	136203	0.2291831225	-5.672282219	-4.698254108	-18.27735329	2.1772396564	2.0053522587	144
201	5	136273	-3.323155165	-5.672282219	-4.698254108	-18.27735329	2.1772396564	2.0053522587	144
201	5	136303	-0.171887338	-5.672282219	-6.646310329	-18.27735329	2.1772396564	2.0053522587	144
201	5	136413	3.0366761684	-5.672282219	-6.646310329	-18.27735329	2.1772396564	2.0053522587	144
201	5	136513	6.7609019279	-5.672282219	-6.646310329	-18.27735329	2.1772396564	2.0053522587	144
201	5	136613	3.9534087181	-5.672282219	-6.646310329	-18.27735329	2.1772396564	2.0053522587	144
201	5	136673	-0.057295781	-5.672282219	-11.68833923	-18.27735329	5.9587612152	2.0053522587	144
201	5	136743	2.8647890091	-5.672282219	-11.22997284	-18.27735329	5.5003948212	2.0053522587	144
201	5	136773	2.3491270542	-5.672282219	-9.396508217	-18.27735329	4.1825919151	2.0053522587	144
201	5	136843	0.2291831225	-5.672282219	-11.28726864	-18.27735329	3.838817358	2.0053522587	157
201	5	136913	7.4484510422	-5.672282219	-5.500394821	-18.27735329	2.8074932098	2.0053522587	157
201	5	136973	4.0107045174	-5.672282219	-5.500394821	-18.27735329	2.8074932098	2.0053522587	157
201	5	137043	4.3544793129	-5.672282219	-5.500394821	-18.27735329	2.8074932098	2.0053522587	157
201	5	137073	8.307888031	-5.672282219	-9.224620819	-18.27735329	1.2032113075	2.0053522587	157
201	5	137143	14.037466049	-5.672282219	-13.92287445	-18.27735329	-1.088619828	2.0053522587	157
201	5	137243	16.558481216	-5.672282219	-13.92287445	-18.27735329	-1.088619828	2.0053522587	157
201	5	137313	13.235325813	-5.672282219	-12.03211308	-18.27735329	0.5156620145	2.0053522587	157
201	5	137413	17.188734055	-5.672282219	-12.03211308	-18.27735329	0.5156620145	2.0053522587	157
201	7	510893	-11.11538124	-3.552338362	-33.91910172	-20.11081886	4.3544793129	0.6875493526	134
201	7	510953	-11.22997284	-3.552338362	-35.63797379	-20.11081886	5.4430990219	0.6875493526	134
201	7	511023	-10.94349384	-3.552338362	-35.63797379	-20.11081886	5.4430990219	0.6875493526	134
201	7	511053	-10.59971905	-3.552338362	-37.58603287	-20.11081886	3.9534087181	0.6875493526	134
201	7	511123	-9.224620819	-3.552338362	-49.44625473	-20.11081886	2.8647890091	0.6875493526	0
201	7	511193	-3.208563805	-3.552338362	-27.7311573	-20.11081886	0.5156620145	0.6875493526	140
201	7	511423	-4.354479313	-3.552338362	-35.63797379	-20.11081886	0.7448451519	0.6875493526	140
201	7	511493	-4.354479313	-3.552338362	-44.51882172	-20.11081886	0.7448451519	0.6875493526	140
201	7	511553	-11.11538124	-3.552338362	-47.15442657	-20.11081886	4.3544793129	0.6875493526	140
201	7	511593	-8.594367027	-3.552338362	-41.4821434	-20.11081886	2.2345354557	0.6875493526	140
201	7	511653	-17.70439529	-3.552338362	-35.46608734	-20.11081886	3.5523383617	0.6875493526	140
201	7	511723	-18.04817009	-3.552338362	-18.27735329	-20.11081886	1.8334649801	0.6875493526	0
201	7	511753	-1.317802906	-3.552338362	-18.62112808	-20.11081886	0.1718873382	0.6875493526	0
201	7	512023	-4.984732628	-3.552338362	-14.49583149	-20.11081886	-5.443099022	0.6875493526	0
201	7	512253	3.0366761684	-3.552338362	-13.69369125	-20.11081886	8.1360006332	0.6875493526	0
201	7	512523	-13.34991646	-3.552338362	-18.50653839	-20.11081886	-4.297183514	0.6875493526	0
201	7	512763	4.6982541084	-3.552338362	-16.04281807	-20.11081886	-2.692901611	0.6875493526	141
201	7	512963	3.838817358	-3.552338362	-16.50118446	-20.11081886	-2.177239656	0.6875493526	141
201	7	513023	5.3285074234	-3.552338362	-16.55848122	-20.11081886	-2.864789009	0.6875493526	141
201	7	513093	8.2505922318	-3.552338362	-17.475214	-20.11081886	-5.156620502	0.6875493526	141
201	7	513193	5.8441696167	-3.552338362	-17.1314373	-20.11081886	-3.724225521	0.6875493526	141
201	7	513263	7.9068174362	-3.552338362	-18.33464813	-20.11081886	-4.010704517	0.6875493526	141
201	7	513363	4.4690709114	-3.552338362	-18.44924164	-20.11081886	-4.81284523	0.6875493526	141
201	7	513493	5.2712116241	-3.552338362	-19.59515762	-20.11081886	-6.474422932	0.6875493526	141
201	7	513563	4.3544793129	-3.552338362	-18.33464813	-20.11081886	-6.58901453	0.6875493526	141
201	7	513623	-1.317802906	-3.552338362	-15.06879044	-20.11081886	-4.640958309	0.6875493526	141
201	7	513693	0.5729577541	-3.552338362	-16.73036766	-20.11081886	-5.500394821	0.6875493526	132
201	7	513763	1.6615775824	-3.552338362	-16.95955086	-20.11081886	-4.469070911	0.6875493526	132
201	7	513823	0.3437746763	-3.552338362	-16.55848122	-20.11081886	-4.182591915	0.6875493526	132
201	7	513893	2.1772396564	-3.552338362	-14.49583149	-20.11081886	-4.354479313	0.6875493526	132
201	7	513993	0.9167324901	-3.552338362	-11.74563503	-20.11081886	-3.380450964	0.6875493526	132
201	7	514093	-1.489690304	-3.552338362	-11.74563503	-20.11081886	-3.380450964	0.6875493526	132
201	7	514163	2.0053522587	-3.552338362	-11.74563503	-20.11081886	-3.380450964	0.6875493526	132
201	7	514263	-0.744845152	-3.552338362	-11.74563503	-20.11081886	-3.380450964	0.6875493526	132
201	7	514323	-0.687549353	-3.552338362	-8.823550224	-20.11081886	-4.125296116	0.6875493526	132
201	7	514463	-0.572957754	-3.552338362	-8.766254425	-20.11081886	-4.526366711	0.6875493526	132
201	7	514523	-0.572957754	-3.552338362	-8.766254425	-20.11081886	-4.526366711	0.6875493526	108
201	7	514593	-2.177239656	-3.552338362	-11.05808544	-20.11081886	-5.271211624	0.6875493526	108
201	7	514693	-6.016056538	-3.552338362	-11.05808544	-20.11081886	-5.271211624	0.6875493526	108
201	7	514763	0.1718873382	-3.552338362	-7.448451042	-20.11081886	-6.474422932	0.6875493526	108
201	7	514823	-3.208563805	-3.552338362	-7.333859921	-20.11081886	-5.958761215	0.6875493526	108
201	7	514923	-6.302535534	-3.552338362	-7.333859921	-20.11081886	-5.958761215	0.6875493526	108
201	7	514993	-6.302535534	-3.552338362	-7.333859921	-20.11081886	-5.958761215	0.6875493526	108
201	7	515093	-1.031324029	-3.552338362	-1.83346498	-20.11081886	-7.505746841	0.6875493526	108
201	7	515123	-2.062648058	-3.552338362	-3.953408718	-20.11081886	-6.932789326	0.6875493526	108
201	7	515193	-1.89076066	-3.552338362	-3.495042562	-20.11081886	-6.818197727	0.6875493526	108
201	7	515263	-3.495042562	-3.552338362	-4.984732628	-20.11081886	-6.646310329	0.6875493526	108
201	7	515323	-7.620338917	-3.552338362	-4.870141506	-20.11081886	-7.333859921	0.6875493526	77
201	7	515363	-7.104676723	-3.552338362	-5.443099022	-20.11081886	-7.792226315	0.6875493526	77
201	7	515423	-12.54777527	-3.552338362	-5.443099022	-20.11081886	-7.792226315	0.6875493526	77
201	7	515493	-10.94349384	-3.552338362	-5.443099022	-20.11081886	-7.677634716	0.6875493526	77
201	7	515563	-10.25594521	-3.552338362	-5.156620502	-20.11081886	-8.307888031	0.6875493526	77
201	7	515593	-11.40186024	-3.552338362	-5.500394821	-20.11081886	-8.995437622	0.6875493526	77
201	7	515693	-7.792226315	-3.552338362	-3.380450964	-20.11081886	-9.62569046	0.6875493526	77
201	7	515763	-13.23532581	-3.552338362	-3.380450964	-20.11081886	-9.62569046	0.6875493526	77
201	7	515863	-11.11538124	-3.552338362	-7.161972523	-20.11081886	-9.281916618	0.6875493526	77
201	7	515893	-10.54242325	-3.552338362	-5.156620502	-20.11081886	-9.62569046	0.6875493526	77
201	7	515963	-14.32394505	-3.552338362	-5.844169617	-20.11081886	-9.281916618	0.6875493526	77
201	7	516033	-9.110028267	-3.552338362	0.2291831225	-20.11081886	-10.14135265	0.6875493526	77
201	7	516093	-7.505746841	-3.552338362	7.677634716	-20.11081886	-11.11538124	0.6875493526	52
201	7	516133	-5.786873817	-3.552338362	-15.24067783	-20.11081886	-7.677634716	0.6875493526	0
201	7	516333	-11.40186024	-3.552338362	-11.68833923	-20.11081886	3.4950425625	0.6875493526	0
201	10	723803	2.2345354557	-3.552338362	-20.9702549	-20.11081886	6.4744229317	0.6875493526	0
201	10	724073	-20.34000206	-3.552338362	-13.69369125	-20.11081886	0.1718873382	0.6875493526	0
201	10	724343	-3.208563805	-3.552338362	-22.40265083	-20.11081886	-4.469070911	0.6875493526	0
201	10	724543	-4.526366711	-3.552338362	-26.06958008	-20.11081886	-3.495042562	0.6875493526	0
201	10	724773	-3.724225521	-3.552338362	-13.86557865	-20.11081886	-6.646310329	0.6875493526	0
201	10	725003	0.3437746763	-3.552338362	-13.75098705	-20.11081886	-5.271211624	0.6875493526	0
201	10	725273	0.9167324901	-3.552338362	-14.49583149	-20.11081886	-2.635605812	0.6875493526	0
201	10	725513	-11.86022663	-3.552338362	-26.58524132	-20.11081886	3.2085638046	0.6875493526	0
201	10	725713	-5.672282219	-3.552338362	-9.912169456	-20.11081886	5.7868738174	0.6875493526	0
201	10	725913	1.2032113075	-3.552338362	-27.67386246	-20.11081886	5.8441696167	0.6875493526	0
201	10	726113	-2.692901611	-3.552338362	-16.15740967	-20.11081886	-7.333859921	0.6875493526	0
201	10	726343	-12.37588882	-3.552338362	-23.60586166	-20.11081886	-9.281916618	0.6875493526	0
201	10	726613	4.0107045174	-3.552338362	-32.31481934	-20.11081886	4.0107045174	0.6875493526	0
201	10	726813	0.1718873382	-3.552338362	-16.67307281	-20.11081886	7.7922263145	0.6875493526	0
201	10	727043	-9.110028267	-3.552338362	-26.01228333	-20.11081886	8.307888031	0.6875493526	0
201	10	727273	-1.89076066	-3.552338362	-14.09476185	-20.11081886	-2.979380608	0.6875493526	0
201	10	727513	-1.203211308	-3.552338362	-18.33464813	-20.11081886	0.3437746763	0.6875493526	155
201	10	727743	-1.489690304	-3.552338362	-16.95955086	-20.11081886	0.5729577541	0.6875493526	155
201	10	727813	-1.661577582	-3.552338362	-15.64174747	-20.11081886	0.4010704756	0.6875493526	155
201	10	727873	-4.81284523	-3.552338362	-16.32929611	-20.11081886	1.4896903038	0.6875493526	155
201	10	727913	-5.328507423	-3.552338362	-17.1314373	-20.11081886	1.317802906	0.6875493526	155
201	10	727973	-4.640958309	-3.552338362	-17.1314373	-20.11081886	1.5469861031	0.6875493526	155
201	10	728043	-9.224620819	-3.552338362	-16.67307281	-20.11081886	3.0366761684	0.6875493526	155
201	10	728243	-3.552338362	-3.552338362	-17.1314373	-20.11081886	1.7188733816	0.6875493526	155
201	10	728273	-4.640958309	-3.552338362	-17.1314373	-20.11081886	1.8334649801	0.6875493526	155
201	10	728343	-1.83346498	-3.552338362	-17.87628365	-20.11081886	1.2032113075	0.6875493526	155
201	10	728413	-7.448451042	-3.552338362	-19.19408607	-20.11081886	3.6669299603	0.6875493526	155
201	10	728483	-2.234535456	-3.552338362	-15.18338108	-20.11081886	0.7448451519	0.6875493526	71
201	10	728543	-4.984732628	-3.552338362	-17.475214	-20.11081886	1.3750987053	0.6875493526	71
201	10	728583	-5.958761215	-3.552338362	-17.64710045	-20.11081886	1.6615775824	0.6875493526	71
201	10	728643	-6.58901453	-3.552338362	-18.62112808	-20.11081886	1.4896903038	0.6875493526	71
201	10	728713	-3.495042562	-3.552338362	-16.95955086	-20.11081886	0.4010704756	0.6875493526	71
201	10	728843	-5.786873817	-3.552338362	-15.98552322	-20.11081886	1.4896903038	0.6875493526	71
201	10	728943	-2.521014214	-3.552338362	-18.50653839	-20.11081886	1.0886198282	0.6875493526	71
201	10	729043	-6.35983181	-3.552338362	-17.1314373	-20.11081886	2.6356058121	0.6875493526	71
201	10	729113	-5.271211624	-3.552338362	-16.15740967	-20.11081886	2.6929016113	0.6875493526	71
201	10	729183	-1.203211308	-3.552338362	-16.55848122	-20.11081886	2.0626480579	0.6875493526	71
201	10	729213	-2.062648058	-3.552338362	-16.67307281	-20.11081886	2.4064226151	0.6875493526	71
201	10	729283	-2.062648058	-3.552338362	-16.67307281	-20.11081886	2.4064226151	0.6875493526	79
201	10	729343	-2.177239656	-3.552338362	-15.41256428	-20.11081886	3.3231551647	0.6875493526	79
201	10	729413	-0.859436691	-3.552338362	-16.38659286	-20.11081886	3.380450964	0.6875493526	79
201	10	729483	-4.984732628	-3.552338362	-13.92287445	-20.11081886	5.1566205025	0.6875493526	79
201	10	729583	-1.489690304	-3.552338362	-14.20935345	-20.11081886	4.8701415062	0.6875493526	79
201	10	729683	-1.375098705	-3.552338362	-13.69369125	-20.11081886	4.9847326279	0.6875493526	79
201	10	729743	-4.81284523	-3.552338362	-11.28726864	-20.11081886	5.9587612152	0.6875493526	79
201	10	729843	-5.844169617	-3.552338362	-17.475214	-20.11081886	5.3285074234	0.6875493526	79
201	10	729913	-5.443099022	-3.552338362	-13.75098705	-20.11081886	5.4430990219	0.6875493526	79
201	10	730013	-6.646310329	-3.552338362	-12.77695942	-20.11081886	5.4430990219	0.6875493526	79
201	10	730083	-4.698254108	-3.552338362	-13.23532581	-20.11081886	5.1566205025	0.6875493526	53
201	12	959343	1.5469861031	-3.552338362	-14.38123989	-20.11081886	-8.307888031	0.6875493526	0
201	12	959543	-8.250592232	-3.552338362	-5.786873817	-20.11081886	4.9847326279	0.6875493526	0
201	12	959783	-1.088619828	-3.552338362	-16.73036766	-20.11081886	6.130648613	0.6875493526	171
201	12	960013	-0.057295781	-3.552338362	-9.396508217	-20.11081886	8.4224796295	0.6875493526	171
201	12	960083	4.9847326279	-3.552338362	-9.396508217	-20.11081886	8.4224796295	0.6875493526	171
201	12	960143	6.0160565376	-3.552338362	-9.969465256	-20.11081886	8.4224796295	0.6875493526	171
201	12	960243	6.35983181	-3.552338362	-9.969465256	-20.11081886	8.4224796295	0.6875493526	171
201	12	960313	4.6982541084	-3.552338362	-13.52180386	-20.11081886	8.1360006332	0.6875493526	171
201	12	960383	7.677634716	-3.552338362	-13.52180386	-20.11081886	8.1360006332	0.6875493526	171
201	12	960513	6.0160565376	-3.552338362	-13.86557865	-20.11081886	8.6516618729	0.6875493526	171
201	12	960583	9.2246208191	-3.552338362	-13.86557865	-20.11081886	8.6516618729	0.6875493526	171
201	12	960643	6.0160565376	-3.552338362	-12.77695942	-20.11081886	8.307888031	0.6875493526	171
201	12	960713	8.766254425	-3.552338362	-20.45459366	-20.11081886	5.5003948212	0.6875493526	138
201	12	960743	14.209353447	-3.552338362	-27.67386246	-20.11081886	2.8074932098	0.6875493526	138
201	12	960813	14.209353447	-3.552338362	-27.67386246	-20.11081886	4.6982541084	0.6875493526	138
201	12	960913	7.9641132355	-3.552338362	-42.79994583	-20.11081886	4.1252961159	0.6875493526	138
201	12	960943	11.91752243	-3.552338362	-45.320961	-20.11081886	1.3750987053	0.6875493526	138
201	12	961013	14.72501564	-3.552338362	-46.81064987	-20.11081886	1.031324029	0.6875493526	138
201	12	961113	12.71966362	-3.552338362	-46.18039703	-20.11081886	3.6669299603	0.6875493526	138
201	12	961183	14.896902084	-3.552338362	-41.99780655	-20.11081886	1.7188733816	0.6875493526	138
201	12	961283	16.157409668	-3.552338362	-38.84653854	-20.11081886	5.0420284271	0.6875493526	138
201	12	961353	14.667719841	-3.552338362	-38.10169601	-20.11081886	6.6463103294	0.6875493526	138
201	12	961413	13.693691254	-3.552338362	-29.56462097	-20.11081886	7.6203389168	0.6875493526	138
201	12	961483	6.6463103294	-3.552338362	-8.766254425	-20.11081886	11.058085442	0.6875493526	138
201	12	961553	6.1879444122	-3.552338362	-8.766254425	-20.11081886	11.058085442	0.6875493526	104
201	12	961683	8.9954376221	-3.552338362	-12.43318367	-20.11081886	11.229972839	0.6875493526	104
201	12	961753	7.3338599205	-3.552338362	-15.18338108	-20.11081886	13.349916458	0.6875493526	104
201	12	961813	9.4538040161	-3.552338362	-18.50653839	-20.11081886	12.71966362	0.6875493526	104
201	12	961853	9.2819166183	-3.552338362	-18.62112808	-20.11081886	13.17802906	0.6875493526	104
201	12	961953	10.370535851	-3.552338362	-19.48056602	-20.11081886	12.261297226	0.6875493526	104
201	12	962013	11.573747635	-3.552338362	-17.99087524	-20.11081886	11.459156036	0.6875493526	104
201	12	962113	8.5943670273	-3.552338362	-13.17802906	-20.11081886	11.91752243	0.6875493526	104
201	12	962183	6.6463103294	-3.552338362	-10.59971905	-20.11081886	8.4797754288	0.6875493526	104
201	12	962253	6.9327893257	-3.552338362	-12.08940887	-20.11081886	8.9954376221	0.6875493526	104
201	12	962313	7.5057468414	-3.552338362	-12.08940887	-20.11081886	8.9954376221	0.6875493526	104
201	12	962353	7.7922263145	-3.552338362	-15.35526943	-20.11081886	8.4224796295	0.6875493526	135
201	12	962413	4.6982541084	-3.552338362	-15.35526943	-20.11081886	8.4224796295	0.6875493526	135
201	12	962483	6.4744229317	-3.552338362	-18.62112808	-20.11081886	5.8441696167	0.6875493526	135
201	12	962513	6.35983181	-3.552338362	-18.62112808	-20.11081886	7.6203389168	0.6875493526	135
201	12	962583	7.6203389168	-3.552338362	-19.59515762	-20.11081886	7.4484510422	0.6875493526	135
201	12	962653	6.6463103294	-3.552338362	-18.85031128	-20.11081886	6.5890145302	0.6875493526	135
201	12	962713	5.4430990219	-3.552338362	-17.81898689	-20.11081886	5.7868738174	0.6875493526	135
201	12	962883	4.8128452301	-3.552338362	-18.85031128	-20.11081886	7.9068174362	0.6875493526	135
201	12	962953	4.5263667107	-3.552338362	-20.45459366	-20.11081886	5.8441696167	0.6875493526	135
201	12	962983	4.8701415062	-3.552338362	-20.45459366	-20.11081886	5.8441696167	0.6875493526	135
201	12	963053	7.9068174362	-3.552338362	-20.45459366	-20.11081886	5.8441696167	0.6875493526	135
201	12	963113	6.0160565376	-3.552338362	-25.89769173	-20.11081886	4.1825919151	0.6875493526	183
201	12	963183	8.4797754288	-3.552338362	-25.89769173	-20.11081886	4.1825919151	0.6875493526	183
201	12	963213	10.943493843	-3.552338362	-29.04896164	-20.11081886	3.3231551647	0.6875493526	183
201	12	963283	10.141352654	-3.552338362	-29.04896164	-20.11081886	3.3231551647	0.6875493526	183
201	12	963353	11.287268639	-3.552338362	-29.04896164	-20.11081886	3.3231551647	0.6875493526	183
201	12	963413	11.287268639	-3.552338362	-29.04896164	-20.11081886	3.3231551647	0.6875493526	183
201	12	963483	7.7922263145	-3.552338362	-29.33543968	-20.11081886	5.0420284271	0.6875493526	183
201	12	963553	7.1046767235	-3.552338362	-29.33543968	-20.11081886	5.0420284271	0.6875493526	183
201	12	963653	8.4224796295	-3.552338362	-31.7991581	-20.11081886	6.0160565376	0.6875493526	183
201	12	963683	8.6516618729	-3.552338362	-30.65324402	-20.11081886	5.4430990219	0.6875493526	183
201	12	963753	7.9641132355	-3.552338362	-30.65324402	-20.11081886	4.5263667107	0.6875493526	183
201	12	963813	10.599719048	-3.552338362	-30.13758087	-20.11081886	2.8074932098	0.6875493526	183
201	12	963853	7.1619725227	-3.552338362	-28.81977844	-20.11081886	4.2971835136	0.6875493526	195
201	12	963913	6.3025355339	-3.552338362	-28.24681854	-20.11081886	4.1825919151	0.6875493526	195
201	12	963953	7.6203389168	-3.552338362	-27.7311573	-20.11081886	3.7242255211	0.6875493526	195
201	12	964013	5.7868738174	-3.552338362	-28.53329849	-20.11081886	4.2971835136	0.6875493526	195
201	12	964053	6.7609019279	-3.552338362	-30.48135567	-20.11081886	4.4690709114	0.6875493526	195
201	12	964113	6.35983181	-3.552338362	-30.53865051	-20.11081886	4.6982541084	0.6875493526	195
201	12	964183	6.0160565376	-3.552338362	-29.56462097	-20.11081886	4.6982541084	0.6875493526	195
201	12	964253	7.1046767235	-3.552338362	-30.71053886	-20.11081886	4.4690709114	0.6875493526	195
201	12	964323	6.9327893257	-3.552338362	-30.48135567	-20.11081886	4.6982541084	0.6875493526	195
201	12	964383	9.4538040161	-3.552338362	-31.16890526	-20.11081886	3.380450964	0.6875493526	195
201	12	964423	7.1619725227	-3.552338362	-31.68456459	-20.11081886	4.4690709114	0.6875493526	195
201	13	1330453	2.4064226151	-3.323155165	-13.40721226	-20.28270531	0.2291831225	0.4010704756	137
201	13	1330553	0.4010704756	-3.323155165	-12.08940887	-20.28270531	0.5729577541	0.4010704756	137
201	13	1330593	0	-3.323155165	-12.89155006	-20.28270531	0.7448451519	0.4010704756	137
201	13	1330653	-0.744845152	-3.323155165	-12.89155006	-20.28270531	0.7448451519	0.4010704756	137
201	13	1330693	-1.718873382	-3.323155165	-13.40721226	-20.28270531	0.9167324901	0.4010704756	137
201	13	1330753	-1.718873382	-3.323155165	-13.40721226	-20.28270531	0.9167324901	0.4010704756	117
201	13	1330793	-3.151267767	-3.323155165	-12.37588882	-20.28270531	-0.91673249	0.4010704756	117
201	13	1330823	0.7448451519	-3.323155165	-12.77695942	-20.28270531	-1.489690304	0.4010704756	117
201	13	1330893	-1.317802906	-3.323155165	-13.00614166	-20.28270531	-1.489690304	0.4010704756	117
201	13	1330923	-0.744845152	-3.323155165	-13.06343746	-20.28270531	-1.718873382	0.4010704756	117
201	13	1331023	-1.89076066	-3.323155165	-12.60507107	-20.28270531	-1.718873382	0.4010704756	117
201	13	1331093	-1.661577582	-3.323155165	-12.37588882	-20.28270531	-1.317802906	0.4010704756	117
201	13	1331153	-1.088619828	-3.323155165	-12.89155006	-20.28270531	-0.91673249	0.4010704756	117
201	13	1331193	-1.317802906	-3.323155165	-13.17802906	-20.28270531	-0.91673249	0.4010704756	117
201	13	1331253	-2.234535456	-3.323155165	-14.03746605	-20.28270531	-0.91673249	0.4010704756	117
201	13	1331353	-2.062648058	-3.323155165	-14.20935345	-20.28270531	-1.031324029	0.4010704756	165
201	13	1331393	1.0886198282	-3.323155165	-14.20935345	-20.28270531	-1.031324029	0.4010704756	165
201	13	1331423	-3.036676168	-3.323155165	-14.20935345	-20.28270531	-1.031324029	0.4010704756	165
201	13	1331493	0.9167324901	-3.323155165	-14.20935345	-20.28270531	-1.031324029	0.4010704756	165
201	13	1331523	-4.182591915	-3.323155165	-13.86557865	-20.28270531	1.031324029	0.4010704756	165
201	13	1331623	-3.838817358	-3.323155165	-12.77695942	-20.28270531	0.9167324901	0.4010704756	165
201	13	1331693	-4.297183514	-3.323155165	-13.69369125	-20.28270531	0.8594366908	0.4010704756	165
201	13	1331763	-3.495042562	-3.323155165	-16.67307281	-20.28270531	0	0.4010704756	165
201	13	1331793	-5.271211624	-3.323155165	-16.67307281	-20.28270531	0	0.4010704756	165
201	13	1331863	-0.744845152	-3.323155165	-19.65245247	-20.28270531	-0.744845152	0.4010704756	165
201	13	1331923	-5.156620502	-3.323155165	-12.60507107	-20.28270531	1.317802906	0.4010704756	165
201	13	1331963	0.0572957806	-3.323155165	-12.60507107	-20.28270531	1.317802906	0.4010704756	201
201	13	1332023	-3.838817358	-3.323155165	-5.443099022	-20.28270531	4.1825919151	0.4010704756	0
201	13	1332063	-8.250592232	-3.323155165	-25.03825569	-20.28270531	-3.66692996	0.4010704756	0
201	13	1332263	-10.7143116	-3.323155165	-19.76704407	-20.28270531	4.4690709114	0.4010704756	0
201	13	1332463	-1.546986103	-3.323155165	7.2765641212	-20.28270531	1.317802906	0.4010704756	0
201	13	1332723	6.3025355339	-3.323155165	-23.77774811	-20.28270531	7.7922263145	0.4010704756	0
201	13	1332963	2.6929016113	-3.323155165	-10.37053585	-20.28270531	7.5057468414	0.4010704756	0
201	13	1333223	-8.42247963	-3.323155165	-29.85110283	-20.28270531	5.6149864197	0.4010704756	0
201	13	1333463	-8.938141823	-3.323155165	-13.23532581	-20.28270531	-4.870141506	0.4010704756	0
201	13	1333663	-7.276564121	-3.323155165	-26.41335487	-20.28270531	-0.401070476	0.4010704756	0
201	13	1333893	-6.58901453	-3.323155165	-26.69983292	-20.28270531	8.1360006332	0.4010704756	0
201	13	1334093	-5.271211624	-3.323155165	-16.67307281	-20.28270531	-0.229183123	0.4010704756	137
201	13	1334323	-5.958761215	-3.323155165	-16.15740967	-20.28270531	-2.062648058	0.4010704756	137
201	13	1334393	-1.031324029	-3.323155165	-15.98552322	-20.28270531	-2.005352259	0.4010704756	137
201	13	1334423	-6.474422932	-3.323155165	-15.41256428	-20.28270531	-0.401070476	0.4010704756	137
201	13	1334523	-8.938141823	-3.323155165	-16.32929611	-20.28270531	0.3437746763	0.4010704756	137
201	13	1334833	-5.786873817	-3.323155165	-16.32929611	-20.28270531	0.3437746763	0.4010704756	137
201	13	1334893	-4.81284523	-3.323155165	-16.67307281	-20.28270531	-0.687549353	0.4010704756	137
201	13	1334993	-4.640958309	-3.323155165	-16.95955086	-20.28270531	-0.687549353	0.4010704756	131
201	13	1335063	-3.953408718	-3.323155165	-16.67307281	-20.28270531	-0.744845152	0.4010704756	131
201	13	1335163	-1.031324029	-3.323155165	-16.67307281	-20.28270531	-0.744845152	0.4010704756	131
201	13	1335193	-3.208563805	-3.323155165	-17.87628365	-20.28270531	-0.057295781	0.4010704756	131
201	13	1335263	1.2032113075	-3.323155165	-17.87628365	-20.28270531	-0.057295781	0.4010704756	131
201	13	1335333	-2.062648058	-3.323155165	-21.94428253	-20.28270531	0.5156620145	0.4010704756	131
201	13	1335393	0.6875493526	-3.323155165	-23.43397522	-20.28270531	0.3437746763	0.4010704756	131
201	13	1335463	3.838817358	-3.323155165	-13.17802906	-20.28270531	4.6409583092	0.4010704756	131
201	13	1335533	3.838817358	-3.323155165	-13.17802906	-20.28270531	0.5156620145	0.4010704756	131
201	13	1335563	7.6203389168	-3.323155165	-13.17802906	-20.28270531	0.5156620145	0.4010704756	131
201	13	1335633	7.6203389168	-3.323155165	-13.17802906	-20.28270531	0.5156620145	0.4010704756	0
201	13	1335663	0.8594366908	-3.323155165	-8.766254425	-20.28270531	-6.130648613	0.4010704756	0
201	13	1335893	1.3750987053	-3.323155165	-27.21549416	-20.28270531	-8.995437622	0.4010704756	0
201	13	1336093	-7.792226315	-3.323155165	-24.75177765	-20.28270531	9.7402830124	0.4010704756	0
201	13	1336333	0.3437746763	-3.323155165	-21.25673294	-20.28270531	4.5263667107	0.4010704756	0
201	13	1336563	-6.58901453	-3.323155165	-25.55391884	-20.28270531	1.4896903038	0.4010704756	148
201	13	1336763	-6.35983181	-3.323155165	-22.28805733	-20.28270531	1.317802906	0.4010704756	148
201	13	1336793	-6.760901928	-3.323155165	-24.29340935	-20.28270531	1.4896903038	0.4010704756	148
201	13	1336833	-9.797578812	-3.323155165	-25.72580528	-20.28270531	2.3491270542	0.4010704756	148
201	13	1336893	-12.37588882	-3.323155165	-24.86636734	-20.28270531	2.6356058121	0.4010704756	148
201	13	1336933	-9.396508217	-3.323155165	-24.86636734	-20.28270531	2.6356058121	0.4010704756	148
201	13	1336993	-14.89690208	-3.323155165	-27.50197411	-20.28270531	3.5523383617	0.4010704756	148
201	13	1337063	-11.74563503	-3.323155165	-20.9702549	-20.28270531	-0.859436691	0.4010704756	148
201	13	1337163	-12.26129723	-3.323155165	-25.72580528	-20.28270531	-1.203211308	0.4010704756	148
201	13	1337193	-9.740283012	-3.323155165	-26.01228333	-20.28270531	-1.375098705	0.4010704756	148
201	13	1337263	-8.938141823	-3.323155165	-27.04360771	-20.28270531	-1.718873382	0.4010704756	148
201	13	1337333	-5.672282219	-3.323155165	-27.04360771	-20.28270531	-1.718873382	0.4010704756	148
201	13	1337393	-5.271211624	-3.323155165	-24.86636734	-20.28270531	-2.80749321	0.4010704756	146
201	13	1337433	-5.328507423	-3.323155165	-25.43932724	-20.28270531	-2.80749321	0.4010704756	146
201	13	1337493	-4.354479313	-3.323155165	-24.86636734	-20.28270531	-3.208563805	0.4010704756	146
201	13	1337563	-5.844169617	-3.323155165	-26.58524132	-20.28270531	-2.979380608	0.4010704756	146
201	13	1337593	-5.328507423	-3.323155165	-25.26743889	-20.28270531	-3.151267767	0.4010704756	146
201	13	1337663	-7.276564121	-3.323155165	-26.41335487	-20.28270531	-2.692901611	0.4010704756	146
201	13	1337833	-3.495042562	-3.323155165	-22.45994568	-20.28270531	-5.042028427	0.4010704756	146
201	13	1337933	-1.489690304	-3.323155165	-22.80372047	-20.28270531	-5.500394821	0.4010704756	146
201	13	1338033	-4.526366711	-3.323155165	-22.80372047	-20.28270531	-5.500394821	0.4010704756	146
201	13	1338103	-6.58901453	-3.323155165	-22.80372047	-20.28270531	-4.297183514	0.4010704756	146
201	13	1338163	-7.792226315	-3.323155165	-24.40800285	-20.28270531	-4.125296116	0.4010704756	166
201	13	1338233	-7.792226315	-3.323155165	-25.72580528	-20.28270531	-4.182591915	0.4010704756	166
201	13	1338303	-7.792226315	-3.323155165	-25.78310013	-20.28270531	-4.010704517	0.4010704756	166
201	13	1338563	-4.81284523	-3.323155165	-22.40265083	-20.28270531	-5.500394821	0.4010704756	166
201	13	1338633	-3.151267767	-3.323155165	-23.43397522	-20.28270531	-6.016056538	0.4010704756	166
201	13	1338733	-8.307888031	-3.323155165	-25.03825569	-20.28270531	-3.953408718	0.4010704756	166
201	13	1338803	-4.354479313	-3.323155165	-22.28805733	-20.28270531	-5.786873817	0.4010704756	166
201	13	1338863	-6.990085125	-3.323155165	-23.72045326	-20.28270531	-4.984732628	0.4010704756	166
201	13	1338933	-4.870141506	-3.323155165	-26.52794647	-20.28270531	-5.328507423	0.4010704756	166
201	13	1339003	-7.276564121	-3.323155165	-22.97560692	-20.28270531	-5.042028427	0.4010704756	197
201	13	1339063	-4.698254108	-3.323155165	-27.21549416	-20.28270531	-5.786873817	0.4010704756	197
201	13	1339133	-9.224620819	-3.323155165	-24.2361145	-20.28270531	-4.297183514	0.4010704756	197
201	13	1339203	-5.844169617	-3.323155165	-27.50197411	-20.28270531	-6.58901453	0.4010704756	197
201	13	1339263	-9.224620819	-3.323155165	-26.35605812	-20.28270531	-4.125296116	0.4010704756	197
201	13	1339503	0.5156620145	-3.323155165	-24.1215229	-20.28270531	-7.620338917	0.4010704756	197
201	13	1339633	-4.81284523	-3.323155165	-23.72045326	-20.28270531	-4.125296116	0.4010704756	197
201	13	1339703	-8.766254425	-3.323155165	-25.89769173	-20.28270531	-3.724225521	0.4010704756	197
201	13	1339763	-10.14135265	-3.323155165	-27.8457489	-20.28270531	-3.323155165	0.4010704756	197
201	13	1339833	-7.104676723	-3.323155165	-24.5798893	-20.28270531	-4.81284523	0.4010704756	219
201	13	1339903	-7.448451042	-3.323155165	-27.04360771	-20.28270531	-4.354479313	0.4010704756	219
201	13	1339963	-5.156620502	-3.323155165	-26.35605812	-20.28270531	-5.61498642	0.4010704756	219
201	13	1340033	-5.672282219	-3.323155165	-27.7311573	-20.28270531	-5.786873817	0.4010704756	219
201	13	1340233	-6.58901453	-3.323155165	-24.06422615	-20.28270531	-4.81284523	0.4010704756	219
201	13	1340303	-10.54242325	-3.323155165	-27.7311573	-20.28270531	-2.80749321	0.4010704756	219
201	13	1340533	-5.61498642	-3.323155165	-28.0749321	-20.28270531	-5.443099022	0.4010704756	219
201	13	1340633	-3.838817358	-3.323155165	-29.79380417	-20.28270531	-6.302535534	0.4010704756	220
201	13	1340703	-6.990085125	-3.323155165	-28.01763535	-20.28270531	-4.640958309	0.4010704756	220
201	13	1340833	-5.672282219	-3.323155165	-28.87707329	-20.28270531	-4.870141506	0.4010704756	220
201	13	1341103	-6.016056538	-3.323155165	-29.16355133	-20.28270531	-4.698254108	0.4010704756	220
201	13	1341163	-6.35983181	-3.323155165	-28.99166298	-20.28270531	-4.640958309	0.4010704756	220
201	13	1341373	-6.130648613	-3.323155165	-29.04896164	-20.28270531	-4.870141506	0.4010704756	220
201	13	1341433	-5.443099022	-3.323155165	-28.99166298	-20.28270531	-5.328507423	0.4010704756	228
201	13	1341473	-5.844169617	-3.323155165	-30.02298737	-20.28270531	-4.870141506	0.4010704756	228
201	13	1341533	-2.005352259	-3.323155165	-28.81977844	-20.28270531	-6.130648613	0.4010704756	228
201	13	1341603	-3.208563805	-3.323155165	-30.36676216	-20.28270531	-5.500394821	0.4010704756	228
201	13	1341733	-4.182591915	-3.323155165	-30.36676216	-20.28270531	-5.443099022	0.4010704756	228
201	13	1342003	-4.526366711	-3.323155165	-28.64789009	-20.28270531	-4.81284523	0.4010704756	228
201	13	1342073	-4.182591915	-3.323155165	-31.68456459	-20.28270531	-5.328507423	0.4010704756	228
201	13	1342203	-4.984732628	-3.323155165	-29.33543968	-20.28270531	-5.328507423	0.4010704756	219
201	14	1358983	-3.953408718	-3.323155165	-38.21628571	-20.28270531	-4.698254108	0.4010704756	207
201	14	1359153	-2.234535456	-3.323155165	-36.72659302	-20.28270531	-6.187944412	0.4010704756	207
201	14	1359253	-2.80749321	-3.323155165	-40.33622742	-20.28270531	-6.187944412	0.4010704756	207
201	14	1359323	-3.552338362	-3.323155165	-38.61735535	-20.28270531	-4.354479313	0.4010704756	207
201	14	1359383	0.0572957806	-3.323155165	-49.90462494	-20.28270531	-2.234535456	0.4010704756	191
201	14	1359453	1.5469861031	-3.323155165	-52.76941299	-20.28270531	-3.552338362	0.4010704756	191
201	14	1359483	1.6615775824	-3.323155165	-50.07651138	-20.28270531	-3.323155165	0.4010704756	191
201	14	1359653	4.1825919151	-3.323155165	-53.05589294	-20.28270531	-6.932789326	0.4010704756	191
201	14	1359723	1.4896903038	-3.323155165	-49.44625473	-20.28270531	-5.271211624	0.4010704756	191
201	14	1359883	4.3544793129	-3.323155165	-47.32631302	-20.28270531	-9.396508217	0.4010704756	191
201	14	1360023	0.5156620145	-3.323155165	-44.69070816	-20.28270531	-3.953408718	0.4010704756	191
201	14	1360083	4.6409583092	-3.323155165	-52.94130325	-20.28270531	-8.479775429	0.4010704756	191
201	14	1360123	9.7402830124	-3.323155165	-57.00930023	-20.28270531	-12.37588882	0.4010704756	166
201	14	1360183	9.7402830124	-3.323155165	-57.00930023	-20.28270531	-12.37588882	0.4010704756	166
201	14	1360253	9.5683946609	-3.323155165	-56.7228241	-20.28270531	-11.05808544	0.4010704756	166
201	14	1360323	9.2246208191	-3.323155165	-61.30648804	-20.28270531	-10.77160645	0.4010704756	166
201	14	1360353	10.141352654	-3.323155165	-65.03070831	-20.28270531	-13.86557865	0.4010704756	166
201	14	1360423	8.4224796295	-3.323155165	-64.28586578	-20.28270531	-13.00614166	0.4010704756	166
201	14	1360523	4.1252961159	-3.323155165	-57.46766663	-20.28270531	-6.187944412	0.4010704756	166
201	14	1360583	6.5890145302	-3.323155165	-61.59296417	-20.28270531	-8.995437622	0.4010704756	166
201	14	1360683	6.3025355339	-3.323155165	-61.65025711	-20.28270531	-8.938141823	0.4010704756	166
201	14	1360723	3.4950425625	-3.323155165	-64.11397552	-20.28270531	-7.333859921	0.4010704756	166
201	14	1360783	-0.343774676	-3.323155165	-56.49363708	-20.28270531	-3.323155165	0.4010704756	166
201	14	1360853	1.4896903038	-3.323155165	-63.31183624	-20.28270531	-6.474422932	0.4010704756	166
201	14	1360923	3.838817358	-3.323155165	-64.0566864	-20.28270531	-9.281916618	0.4010704756	135
201	14	1360993	0.0572957806	-3.323155165	-63.77020645	-20.28270531	-6.35983181	0.4010704756	135
201	14	1361053	0.2291831225	-3.323155165	-61.93673706	-20.28270531	-6.58901453	0.4010704756	135
201	14	1361123	2.9793806076	-3.323155165	-66.520401	-20.28270531	-9.281916618	0.4010704756	135
201	14	1361193	0	-3.323155165	-62.96805954	-20.28270531	-8.307888031	0.4010704756	135
201	14	1361253	0	-3.323155165	-62.96805954	-20.28270531	-6.58901453	0.4010704756	135
201	14	1361353	0	-3.323155165	-62.96805954	-20.28270531	-6.760901928	0.4010704756	135
201	14	1361423	-0.572957754	-3.323155165	-58.78547287	-20.28270531	-5.958761215	0.4010704756	135
201	14	1361493	0.4010704756	-3.323155165	-61.7648468	-20.28270531	-6.818197727	0.4010704756	135
201	14	1361623	1.317802906	-3.323155165	-58.78547287	-20.28270531	-7.276564121	0.4010704756	135
201	14	1361693	2.8647890091	-3.323155165	-60.67623138	-20.28270531	-7.906817436	0.4010704756	135
201	14	1361753	2.8647890091	-3.323155165	-60.67623138	-20.28270531	-6.990085125	0.4010704756	105
201	14	1361823	1.8907606602	-3.323155165	-60.67623138	-20.28270531	-6.990085125	0.4010704756	105
201	14	1361893	3.0366761684	-3.323155165	-61.93673706	-20.28270531	-7.792226315	0.4010704756	105
201	14	1361993	8.9381418228	-3.323155165	-64.74423218	-20.28270531	-14.03746605	0.4010704756	105
201	14	1362053	6.4744229317	-3.323155165	-63.71290588	-20.28270531	-11.45915604	0.4010704756	105
201	14	1362193	5.4430990219	-3.323155165	-62.73888016	-20.28270531	-10.25594521	0.4010704756	105
201	14	1362293	7.5057468414	-3.323155165	-64.57234192	-20.28270531	-12.77695942	0.4010704756	105
201	14	1362523	7.5057468414	-3.323155165	-64.57234192	-20.28270531	-12.77695942	0.4010704756	71
201	14	1362593	2.9793806076	-3.323155165	-61.13459778	-20.28270531	-7.104676723	0.4010704756	71
201	14	1362653	5.0420284271	-3.323155165	-59.7594986	-20.28270531	-10.54242325	0.4010704756	71
201	14	1362693	5.4430990219	-3.323155165	-58.67087936	-20.28270531	-11.05808544	0.4010704756	71
201	14	1362823	4.9847326279	-3.323155165	-58.95735931	-20.28270531	-11.11538124	0.4010704756	71
201	14	1362923	5.2712116241	-3.323155165	-62.39510345	-20.28270531	-11.45915604	0.4010704756	71
201	14	1362993	2.6356058121	-3.323155165	-63.25453949	-20.28270531	-9.453804016	0.4010704756	71
201	14	1363053	3.838817358	-3.323155165	-62.2232132	-20.28270531	-11.57374763	0.4010704756	71
201	14	1363323	3.838817358	-3.323155165	-62.2232132	-20.28270531	-11.57374763	0.4010704756	59
201	14	1363393	-3.208563805	-3.323155165	-30.02298737	-20.28270531	-0.401070476	0.4010704756	0
201	14	1363593	-18.16276169	-3.323155165	-17.3606205	-20.28270531	7.7922263145	0.4010704756	0
201	14	1363793	-2.406422615	-3.323155165	-18.27735329	-20.28270531	-1.031324029	0.4010704756	0
201	14	1364053	-6.302535534	-3.323155165	-20.34000206	-20.28270531	5.0420284271	0.4010704756	0
201	14	1364223	2.8647890091	-3.323155165	-27.7311573	-20.28270531	5.6722822189	0.4010704756	0
201	14	1364493	-16.84495926	-3.323155165	-15.24067783	-20.28270531	6.8181977272	0.4010704756	0
201	15	1364963	3.0366761684	-3.323155165	-10.08405685	-20.28270531	2.8074932098	0.4010704756	0
201	15	1365193	-6.760901928	-3.323155165	-15.18338108	-20.28270531	-3.953408718	0.4010704756	0
201	15	1365423	-8.479775429	-3.323155165	-16.21470451	-20.28270531	5.0420284271	0.4010704756	0
201	15	1365693	-0.171887338	-3.323155165	-25.26743889	-20.28270531	7.3338599205	0.4010704756	0
201	15	1365893	-3.953408718	-3.323155165	-11.28726864	-20.28270531	3.151267767	0.4010704756	0
201	15	1366163	-6.474422932	-3.323155165	-33.74721146	-20.28270531	-4.81284523	0.4010704756	0
201	15	1366363	0.5729577541	-3.323155165	-28.87707329	-20.28270531	1.2032113075	0.4010704756	0
201	15	1366563	2.0053522587	-3.323155165	-29.33543968	-20.28270531	4.0107045174	0.4010704756	0
201	15	1366763	2.0053522587	-3.323155165	-26.35605812	-20.28270531	3.2085638046	0.4010704756	0
201	15	1367023	-0.744845152	-3.323155165	-21.0848465	-20.28270531	5.5003948212	0.4010704756	0
201	15	1367263	0.1718873382	-3.323155165	-10.7143116	-20.28270531	-4.526366711	0.4010704756	0
201	15	1367523	1.6615775824	-3.323155165	-21.77239609	-20.28270531	4.4690709114	0.4010704756	0
201	15	1367733	3.4950425625	-3.323155165	-11.28726864	-20.28270531	-6.35983181	0.4010704756	0
201	15	1367993	5.8441696167	-3.323155165	-10.7143116	-20.28270531	6.9327893257	0.4010704756	0
201	16	1379803	1.5469861031	-3.323155165	-29.33543968	-20.28270531	-5.443099022	0.4010704756	114
201	16	1379873	1.5469861031	-3.323155165	-26.92901611	-20.28270531	-5.786873817	0.4010704756	114
201	16	1379973	2.2345354557	-3.323155165	-30.30946732	-20.28270531	-5.958761215	0.4010704756	114
201	16	1380003	2.8074932098	-3.323155165	-27.33008766	-20.28270531	-6.016056538	0.4010704756	114
201	16	1380143	-0.515662014	-3.323155165	-30.13758087	-20.28270531	-4.526366711	0.4010704756	114
201	16	1380203	-0.515662014	-3.323155165	-30.13758087	-20.28270531	-4.526366711	0.4010704756	92
201	16	1380243	1.2032113075	-3.323155165	-25.89769173	-20.28270531	-7.104676723	0.4010704756	92
201	16	1380303	-1.718873382	-3.323155165	-25.38203049	-20.28270531	-5.672282219	0.4010704756	92
201	16	1380373	0.0572957806	-3.323155165	-29.04896164	-20.28270531	-6.58901453	0.4010704756	92
201	16	1380543	1.031324029	-3.323155165	-28.01763535	-20.28270531	-7.161972523	0.4010704756	92
201	16	1380913	1.031324029	-3.323155165	-28.64789009	-20.28270531	-6.474422932	0.4010704756	92
201	16	1380973	1.8907606602	-3.323155165	-29.04896164	-20.28270531	-6.990085125	0.4010704756	88
201	16	1381143	2.1772396564	-3.323155165	-26.52794647	-20.28270531	-7.104676723	0.4010704756	88
201	16	1381273	2.6929016113	-3.323155165	-28.81977844	-20.28270531	-7.333859921	0.4010704756	88
201	16	1381443	2.6356058121	-3.323155165	-27.38738251	-20.28270531	-7.104676723	0.4010704756	88
201	16	1381543	1.7188733816	-3.323155165	-27.8457489	-20.28270531	-6.990085125	0.4010704756	88
201	16	1381573	5.6149864197	-3.323155165	-28.24681854	-20.28270531	-8.766254425	0.4010704756	88
201	16	1381643	0.0572957806	-3.323155165	-26.92901611	-20.28270531	-5.958761215	0.4010704756	88
201	16	1381713	0.8594366908	-3.323155165	-30.30946732	-20.28270531	-6.760901928	0.4010704756	88
201	16	1381773	0.8594366908	-3.323155165	-30.30946732	-20.28270531	-6.760901928	0.4010704756	96
201	16	1381843	2.0053522587	-3.323155165	-28.47600365	-20.28270531	-7.104676723	0.4010704756	96
201	17	1396223	-1.83346498	-3.323155165	-26.92901611	-20.28270531	-2.406422615	0.4010704756	223
201	17	1396353	-1.83346498	-3.323155165	-29.79380417	-20.28270531	-2.979380608	0.4010704756	223
201	17	1396423	-1.489690304	-3.323155165	-28.0749321	-20.28270531	-2.864789009	0.4010704756	223
201	17	1396493	-1.718873382	-3.323155165	-27.67386246	-20.28270531	-2.864789009	0.4010704756	223
201	17	1396593	-0.401070476	-3.323155165	-32.60129929	-20.28270531	-2.864789009	0.4010704756	223
201	17	1396823	-1.489690304	-3.323155165	-30.36676216	-20.28270531	-1.89076066	0.4010704756	214
201	17	1396853	0.2291831225	-3.323155165	-28.99166298	-20.28270531	-3.323155165	0.4010704756	214
201	17	1396923	-1.489690304	-3.323155165	-25.55391884	-20.28270531	-3.151267767	0.4010704756	214
201	17	1396993	-2.635605812	-3.323155165	-26.35605812	-20.28270531	-3.151267767	0.4010704756	214
201	17	1397263	-2.005352259	-3.323155165	-27.50197411	-20.28270531	-3.495042562	0.4010704756	214
201	17	1397363	-0.859436691	-3.323155165	-27.04360771	-20.28270531	-3.495042562	0.4010704756	214
201	17	1397523	-0.687549353	-3.323155165	-27.38738251	-20.28270531	-3.953408718	0.4010704756	214
201	17	1397593	-0.687549353	-3.323155165	-27.38738251	-20.28270531	-3.953408718	0.4010704756	221
201	17	1397663	-1.489690304	-3.323155165	-28.0749321	-20.28270531	-2.692901611	0.4010704756	221
201	17	1397693	-1.489690304	-3.323155165	-28.47600365	-20.28270531	-2.635605812	0.4010704756	221
201	17	1397763	0.6875493526	-3.323155165	-28.70518494	-20.28270531	-3.208563805	0.4010704756	221
201	17	1397963	-0.171887338	-3.323155165	-28.0749321	-20.28270531	-2.864789009	0.4010704756	221
201	17	1398023	-0.687549353	-3.323155165	-30.30946732	-20.28270531	-2.979380608	0.4010704756	221
201	17	1398363	-0.687549353	-3.323155165	-30.30946732	-20.28270531	-2.979380608	0.4010704756	217
201	17	1398393	-0.515662014	-3.323155165	-32.83048248	-20.28270531	-2.80749321	0.4010704756	217
201	17	1398463	-1.031324029	-3.323155165	-33.74721146	-20.28270531	-2.635605812	0.4010704756	217
201	17	1398523	-1.031324029	-3.323155165	-31.28349495	-20.28270531	-2.692901611	0.4010704756	217
201	17	1398623	0.0572957806	-3.323155165	-36.44011307	-20.28270531	-3.036676168	0.4010704756	217
201	17	1398923	-0.859436691	-3.323155165	-31.51268005	-20.28270531	-2.979380608	0.4010704756	217
201	17	1398993	-1.83346498	-3.323155165	-28.81977844	-20.28270531	-2.062648058	0.4010704756	217
201	17	1399063	3.380450964	-3.323155165	-31.51268005	-20.28270531	-4.870141506	0.4010704756	215
201	17	1399123	6.130648613	-3.323155165	-31.51268005	-20.28270531	-4.870141506	0.4010704756	215
201	17	1399163	1.8334649801	-3.323155165	-32.0283432	-20.28270531	-2.635605812	0.4010704756	215
201	17	1399193	3.380450964	-3.323155165	-31.16890526	-20.28270531	-3.151267767	0.4010704756	215
201	17	1399263	2.0626480579	-3.323155165	-30.8824234	-20.28270531	-2.864789009	0.4010704756	215
201	17	1399293	2.8074932098	-3.323155165	-31.7991581	-20.28270531	-3.724225521	0.4010704756	215
201	17	1399393	0.7448451519	-3.323155165	-31.97104645	-20.28270531	-3.838817358	0.4010704756	215
201	17	1399463	0.5729577541	-3.323155165	-33.17425537	-20.28270531	-4.182591915	0.4010704756	215
201	17	1399493	0.4010704756	-3.323155165	-34.09099197	-20.28270531	-4.182591915	0.4010704756	215
201	17	1399563	-0.229183123	-3.323155165	-31.97104645	-20.28270531	-3.953408718	0.4010704756	215
201	17	1399593	-0.229183123	-3.323155165	-31.97104645	-20.28270531	-3.953408718	0.4010704756	207
201	17	1399663	-0.572957754	-3.323155165	-31.45538521	-20.28270531	-3.838817358	0.4010704756	207
201	17	1399823	0.3437746763	-3.323155165	-30.53865051	-20.28270531	-3.208563805	0.4010704756	207
201	17	1399893	-0.401070476	-3.323155165	-28.47600365	-20.28270531	-2.635605812	0.4010704756	207
201	17	1400063	0.5729577541	-3.323155165	-32.14293289	-20.28270531	-2.979380608	0.4010704756	207
201	17	1400163	-0.859436691	-3.323155165	-32.77318573	-20.28270531	-2.979380608	0.4010704756	207
201	17	1400223	-0.859436691	-3.323155165	-32.77318573	-20.28270531	-2.979380608	0.4010704756	216
201	17	1400293	-0.171887338	-3.323155165	-32.42940903	-20.28270531	-3.953408718	0.4010704756	216
201	17	1400393	-1.489690304	-3.323155165	-30.19487572	-20.28270531	-3.380450964	0.4010704756	216
201	17	1400563	-3.208563805	-3.323155165	-28.47600365	-20.28270531	-2.979380608	0.4010704756	216
201	17	1400633	-0.91673249	-3.323155165	-29.79380417	-20.28270531	-2.864789009	0.4010704756	216
201	17	1400733	0.3437746763	-3.323155165	-32.94507217	-20.28270531	-3.953408718	0.4010704756	216
201	17	1400893	1.8907606602	-3.323155165	-35.46608734	-20.28270531	-4.870141506	0.4010704756	216
201	17	1400963	1.8907606602	-3.323155165	-35.46608734	-20.28270531	-4.870141506	0.4010704756	213
201	17	1400993	0.6875493526	-3.323155165	-34.95042801	-20.28270531	-3.724225521	0.4010704756	213
201	17	1401093	0.4010704756	-3.323155165	-32.77318573	-20.28270531	-3.552338362	0.4010704756	213
201	17	1401133	0.2291831225	-3.323155165	-32.77318573	-20.28270531	-3.66692996	0.4010704756	213
201	17	1401193	1.8334649801	-3.323155165	-32.77318573	-20.28270531	-4.297183514	0.4010704756	213
201	17	1401333	-0.91673249	-3.323155165	-32.77318573	-20.28270531	-3.151267767	0.4010704756	213
201	17	1401433	0.9167324901	-3.323155165	-34.8358345	-20.28270531	-4.010704517	0.4010704756	213
201	17	1401563	2.1772396564	-3.323155165	-31.3407917	-20.28270531	-4.469070911	0.4010704756	213
201	17	1401633	2.8647890091	-3.323155165	-29.04896164	-20.28270531	-4.354479313	0.4010704756	203
201	17	1401693	4.6409583092	-3.323155165	-32.20022583	-20.28270531	-6.818197727	0.4010704756	203
201	17	1401793	0.6875493526	-3.323155165	-29.79380417	-20.28270531	-3.838817358	0.4010704756	203
201	17	1401893	2.6929016113	-3.323155165	-32.14293289	-20.28270531	-5.500394821	0.4010704756	203
201	17	1401933	-0.171887338	-3.323155165	-28.99166298	-20.28270531	-4.469070911	0.4010704756	203
201	17	1401993	0.8594366908	-3.323155165	-33.80450821	-20.28270531	-5.443099022	0.4010704756	203
201	17	1402093	-0.057295781	-3.323155165	-37.24225616	-20.28270531	-5.271211624	0.4010704756	203
201	17	1402163	-1.031324029	-3.323155165	-30.30946732	-20.28270531	-3.724225521	0.4010704756	203
201	17	1402193	2.6356058121	-3.323155165	-34.32017136	-20.28270531	-4.870141506	0.4010704756	203
201	17	1402263	-1.031324029	-3.323155165	-34.32017136	-20.28270531	-4.870141506	0.4010704756	203
201	17	1402333	-1.031324029	-3.323155165	-34.32017136	-20.28270531	-4.870141506	0.4010704756	173
201	17	1402393	1.031324029	-3.323155165	-39.93516159	-20.28270531	-5.61498642	0.4010704756	173
201	17	1402433	0.2291831225	-3.323155165	-36.09634018	-20.28270531	-5.156620502	0.4010704756	173
201	17	1402463	-0.859436691	-3.323155165	-33.00236893	-20.28270531	-4.698254108	0.4010704756	173
201	17	1402493	-2.349127054	-3.323155165	-33.51802826	-20.28270531	-3.953408718	0.4010704756	173
201	17	1402563	0.3437746763	-3.323155165	-34.95042801	-20.28270531	-5.328507423	0.4010704756	173
201	17	1402793	-0.572957754	-3.323155165	-37.70062256	-20.28270531	-5.61498642	0.4010704756	173
201	17	1402863	0.1718873382	-3.323155165	-38.10169601	-20.28270531	-5.443099022	0.4010704756	140
201	17	1402893	-3.208563805	-3.323155165	-31.68456459	-20.28270531	-3.208563805	0.4010704756	140
201	17	1402933	-2.521014214	-3.323155165	-30.82512856	-20.28270531	-3.953408718	0.4010704756	140
201	17	1403063	-2.005352259	-3.323155165	-30.82512856	-20.28270531	-3.66692996	0.4010704756	140
201	17	1403093	-1.489690304	-3.323155165	-32.14293289	-20.28270531	-4.010704517	0.4010704756	140
201	17	1403193	1.3750987053	-3.323155165	-32.0283432	-20.28270531	-4.182591915	0.4010704756	140
201	17	1403333	-0.171887338	-3.323155165	-30.82512856	-20.28270531	-3.66692996	0.4010704756	140
201	17	1403393	-0.229183123	-3.323155165	-32.65859222	-20.28270531	-3.380450964	0.4010704756	140
201	17	1403533	-0.229183123	-3.323155165	-32.65859222	-20.28270531	-3.380450964	0.4010704756	124
201	17	1403563	-1.375098705	-3.323155165	-32.60129929	-20.28270531	-3.036676168	0.4010704756	124
201	17	1403663	-0.171887338	-3.323155165	-29.33543968	-20.28270531	-3.151267767	0.4010704756	124
201	17	1403833	-0.572957754	-3.323155165	-30.53865051	-20.28270531	-3.66692996	0.4010704756	124
201	17	1403903	-2.062648058	-3.323155165	-29.39273643	-20.28270531	-3.036676168	0.4010704756	124
201	17	1404003	-1.718873382	-3.323155165	-27.7311573	-20.28270531	-3.036676168	0.4010704756	124
201	17	1404063	-2.062648058	-3.323155165	-29.33543968	-20.28270531	-2.864789009	0.4010704756	124
201	17	1404133	-2.234535456	-3.323155165	-27.55927086	-20.28270531	-2.979380608	0.4010704756	124
201	17	1404163	-1.89076066	-3.323155165	-31.28349495	-20.28270531	-2.979380608	0.4010704756	124
201	17	1404233	-1.89076066	-3.323155165	-31.28349495	-20.28270531	-2.979380608	0.4010704756	164
201	17	1404263	-0.171887338	-3.323155165	-27.67386246	-20.28270531	-4.297183514	0.4010704756	164
201	17	1404333	-2.349127054	-3.323155165	-27.55927086	-20.28270531	-3.151267767	0.4010704756	164
201	17	1404403	-2.005352259	-3.323155165	-23.09019852	-20.28270531	-3.953408718	0.4010704756	164
201	17	1404433	-0.859436691	-3.323155165	-31.68456459	-20.28270531	-4.698254108	0.4010704756	164
201	17	1404603	-2.177239656	-3.323155165	-26.52794647	-20.28270531	-3.724225521	0.4010704756	164
201	17	1404703	-0.859436691	-3.323155165	-28.1895237	-20.28270531	-4.354479313	0.4010704756	164
201	17	1404833	-0.401070476	-3.323155165	-33.63262177	-20.28270531	-4.526366711	0.4010704756	164
201	17	1404903	-0.744845152	-3.323155165	-33.51802826	-20.28270531	-4.698254108	0.4010704756	146
201	17	1404933	-1.718873382	-3.323155165	-36.38282013	-20.28270531	-5.328507423	0.4010704756	146
201	17	1405003	-0.401070476	-3.323155165	-39.70597458	-20.28270531	-6.474422932	0.4010704756	146
201	17	1405063	-0.687549353	-3.323155165	-38.21628571	-20.28270531	-6.35983181	0.4010704756	146
201	17	1405403	-1.203211308	-3.323155165	-37.58603287	-20.28270531	-6.130648613	0.4010704756	146
201	17	1405463	0.7448451519	-3.323155165	-39.87786102	-20.28270531	-7.505746841	0.4010704756	146
201	17	1405533	0.9167324901	-3.323155165	-40.50811768	-20.28270531	-7.677634716	0.4010704756	146
201	17	1405633	0.9167324901	-3.323155165	-40.50811768	-20.28270531	-7.677634716	0.4010704756	126
201	17	1405663	0.5729577541	-3.323155165	-45.03448486	-20.28270531	-8.938141823	0.4010704756	126
201	17	1405733	1.2032113075	-3.323155165	-44.97718811	-20.28270531	-9.453804016	0.4010704756	126
201	17	1406263	-0.401070476	-3.323155165	-47.67008972	-20.28270531	-9.740283012	0.4010704756	126
201	17	1406333	-0.744845152	-3.323155165	-47.78467941	-20.28270531	-10.37053585	0.4010704756	126
201	17	1406403	-0.744845152	-3.323155165	-47.78467941	-20.28270531	-10.37053585	0.4010704756	82
201	17	1406463	-0.744845152	-3.323155165	-47.78467941	-20.28270531	-7.333859921	0.4010704756	82
201	17	1406533	-3.151267767	-3.323155165	-48.1284523	-20.28270531	-8.136000633	0.4010704756	82
201	21	1407573	-3.495042562	-3.323155165	-47.49819946	-20.28270531	-7.333859921	0.4010704756	84
201	21	1407633	-2.979380608	-3.323155165	-47.09713364	-20.28270531	-8.307888031	0.4010704756	84
201	21	1407803	-4.698254108	-3.323155165	-46.29499054	-20.28270531	-7.161972523	0.4010704756	84
201	21	1407933	-4.698254108	-3.323155165	-44.97718811	-20.28270531	-7.677634716	0.4010704756	84
201	21	1408003	-5.271211624	-3.323155165	-39.53408813	-20.28270531	-5.844169617	0.4010704756	54
201	21	1408073	-2.80749321	-3.323155165	-11.11538124	-20.28270531	2.4064226151	0.4010704756	129
201	21	1408333	-2.80749321	-3.323155165	-11.11538124	-20.28270531	2.4064226151	0.4010704756	129
201	21	1408533	-2.635605812	-3.323155165	-11.22997284	-20.28270531	2.5210142136	0.4010704756	129
201	21	1408773	-3.724225521	-3.323155165	-10.88619804	-20.28270531	2.3491270542	0.4010704756	129
201	21	1408873	-4.010704517	-3.323155165	-11.11538124	-20.28270531	2.3491270542	0.4010704756	129
201	21	1409103	-4.010704517	-3.323155165	-11.11538124	-20.28270531	2.3491270542	0.4010704756	98
201	21	1409173	-5.500394821	-3.323155165	-9.969465256	-20.28270531	2.1772396564	0.4010704756	98
201	21	1409233	-4.469070911	-3.323155165	-10.37053585	-20.28270531	2.1772396564	0.4010704756	98
201	21	1409573	-5.271211624	-3.323155165	-10.08405685	-20.28270531	2.2345354557	0.4010704756	98
201	21	1409673	-4.640958309	-3.323155165	-9.62569046	-20.28270531	2.4064226151	0.4010704756	98
201	21	1409933	-4.640958309	-3.323155165	-9.62569046	-20.28270531	2.4064226151	0.4010704756	71
201	21	1410503	-2.80749321	-3.323155165	-8.995437622	-20.28270531	2.1772396564	0.4010704756	71
201	21	1410603	-4.526366711	-3.323155165	-8.938141823	-20.28270531	2.3491270542	0.4010704756	71
201	21	1410743	-4.526366711	-3.323155165	-8.938141823	-20.28270531	2.3491270542	0.4010704756	77
201	21	1410803	-2.521014214	-3.323155165	-8.078704834	-20.28270531	1.8907606602	0.4010704756	77
201	21	1411503	-3.380450964	-3.323155165	-8.995437622	-20.28270531	2.1772396564	0.4010704756	77
201	21	1411573	-3.380450964	-3.323155165	-8.995437622	-20.28270531	2.1772396564	0.4010704756	65
201	21	1411603	-4.469070911	-3.323155165	-8.594367027	-20.28270531	2.4064226151	0.4010704756	65
201	21	1411673	-1.83346498	-3.323155165	-8.995437622	-20.28270531	2.0626480579	0.4010704756	65
201	21	1411943	-2.234535456	-3.323155165	-10.37053585	-20.28270531	2.1772396564	0.4010704756	65
201	21	1412173	-2.979380608	-3.323155165	-10.08405685	-20.28270531	2.6929016113	0.4010704756	65
201	21	1412303	-2.406422615	-3.323155165	-9.568394661	-20.28270531	2.8074932098	0.4010704756	65
201	21	1412373	-2.406422615	-3.323155165	-9.568394661	-20.28270531	2.8074932098	0.4010704756	54
201	21	1412443	-1.375098705	-3.323155165	-3.151267767	-20.28270531	-4.125296116	0.4010704756	0
201	21	1412673	-3.380450964	-3.323155165	-28.81977844	-20.28270531	-6.646310329	0.4010704756	142
201	21	1412873	-9.740283012	-3.323155165	-25.89769173	-20.28270531	-4.640958309	0.4010704756	142
201	21	1413003	-7.161972523	-3.323155165	-26.06958008	-20.28270531	-6.760901928	0.4010704756	142
201	21	1413073	-7.677634716	-3.323155165	-27.55927086	-20.28270531	-6.646310329	0.4010704756	142
201	21	1413403	-2.521014214	-3.323155165	-25.21014214	-20.28270531	-8.651661873	0.4010704756	142
201	21	1413443	-3.838817358	-3.323155165	-28.24681854	-20.28270531	-8.42247963	0.4010704756	142
201	21	1413513	-3.495042562	-3.323155165	-29.16355133	-20.28270531	-8.766254425	0.4010704756	142
201	21	1413573	-6.474422932	-3.323155165	-24.1215229	-20.28270531	-8.136000633	0.4010704756	142
201	21	1413643	-0.859436691	-3.323155165	-23.54856682	-20.28270531	-11.68833923	0.4010704756	137
201	21	1413713	-2.406422615	-3.323155165	-26.87172127	-20.28270531	-12.20400143	0.4010704756	137
201	21	1413773	2.9793806076	-3.323155165	-21.4286232	-20.28270531	-13.92287445	0.4010704756	137
201	21	1413843	-2.005352259	-3.323155165	-21.4286232	-20.28270531	-13.92287445	0.4010704756	137
201	21	1413913	-2.062648058	-3.323155165	-17.64710045	-20.28270531	-16.21470451	0.4010704756	137
201	21	1414073	-7.906817436	-3.323155165	-17.64710045	-20.28270531	-16.21470451	0.4010704756	137
201	21	1414143	-3.495042562	-3.323155165	-20.51189041	-20.28270531	-18.67842484	0.4010704756	137
201	21	1414243	1.317802906	-3.323155165	-20.51189041	-20.28270531	-18.67842484	0.4010704756	137
201	21	1414313	0.5729577541	-3.323155165	-20.51189041	-20.28270531	-18.67842484	0.4010704756	137
201	21	1414373	-0.744845152	-3.323155165	-22.40265083	-20.28270531	-16.38659286	0.4010704756	137
201	21	1414443	-3.552338362	-3.323155165	-20.16811371	-20.28270531	-16.15740967	0.4010704756	137
201	21	1414513	2.0626480579	-3.323155165	-17.18873405	-20.28270531	-18.44924164	0.4010704756	136
201	21	1414573	1.317802906	-3.323155165	-17.70439529	-20.28270531	-18.04817009	0.4010704756	136
201	21	1414643	0	-3.323155165	-18.96490288	-20.28270531	-18.27735329	0.4010704756	136
201	21	1414713	-2.80749321	-3.323155165	-22.05887413	-20.28270531	-17.30332375	0.4010704756	136
201	21	1414773	0.3437746763	-3.323155165	-22.05887413	-20.28270531	-17.30332375	0.4010704756	136
201	21	1414843	-2.005352259	-3.323155165	-15.52715588	-20.28270531	-17.30332375	0.4010704756	136
201	21	1414943	-3.208563805	-3.323155165	-17.0168457	-20.28270531	-16.84495926	0.4010704756	136
201	21	1415043	-0.229183123	-3.323155165	-17.0168457	-20.28270531	-16.84495926	0.4010704756	136
201	21	1415143	-0.057295781	-3.323155165	-17.30332375	-20.28270531	-16.55848122	0.4010704756	136
201	21	1415213	0.0572957806	-3.323155165	-23.37667847	-20.28270531	-16.38659286	0.4010704756	136
201	21	1415343	-2.692901611	-3.323155165	-16.38659286	-20.28270531	-13.75098705	0.4010704756	136
201	21	1415413	-1.203211308	-3.323155165	-14.72501564	-20.28270531	-15.52715588	0.4010704756	122
201	21	1415443	-0.515662014	-3.323155165	-16.84495926	-20.28270531	-15.69904327	0.4010704756	122
201	21	1415513	-1.661577582	-3.323155165	-16.67307281	-20.28270531	-15.81363487	0.4010704756	122
201	21	1415573	-1.031324029	-3.323155165	-16.84495926	-20.28270531	-15.98552322	0.4010704756	122
201	21	1415643	-6.474422932	-3.323155165	-16.21470451	-20.28270531	-14.32394505	0.4010704756	122
201	21	1415713	-3.495042562	-3.323155165	-16.21470451	-20.28270531	-14.32394505	0.4010704756	122
201	21	1415813	-3.495042562	-3.323155165	-26.01228333	-20.28270531	-14.32394505	0.4010704756	122
201	21	1415913	-2.979380608	-3.323155165	-18.04817009	-20.28270531	-14.38123989	0.4010704756	122
201	21	1416013	-0.401070476	-3.323155165	-18.16276169	-20.28270531	-15.01149368	0.4010704756	122
201	21	1416073	-4.469070911	-3.323155165	-20.91296005	-20.28270531	-14.32394505	0.4010704756	122
201	21	1416213	-5.042028427	-3.323155165	-23.94963646	-20.28270531	-14.20935345	0.4010704756	122
201	21	1416273	-2.979380608	-3.323155165	-20.51189041	-20.28270531	-14.55312824	0.4010704756	103
201	21	1416343	-4.125296116	-3.323155165	-19.19408607	-20.28270531	-12.89155006	0.4010704756	103
201	21	1416413	-3.380450964	-3.323155165	-21.65780449	-20.28270531	-13.23532581	0.4010704756	103
201	21	1416543	-3.036676168	-3.323155165	-17.3606205	-20.28270531	-13.75098705	0.4010704756	103
201	21	1416573	-5.61498642	-3.323155165	-17.30332375	-20.28270531	-13.34991646	0.4010704756	103
201	21	1416783	-5.61498642	-3.323155165	-25.09555054	-20.28270531	-13.34991646	0.4010704756	103
201	21	1416883	-4.125296116	-3.323155165	-21.25673294	-20.28270531	-13.69369125	0.4010704756	103
201	21	1416913	-6.932789326	-3.323155165	-17.64710045	-20.28270531	-12.43318367	0.4010704756	103
201	21	1417043	-3.151267767	-3.323155165	-25.89769173	-20.28270531	-13.06343746	0.4010704756	103
201	21	1417113	-3.151267767	-3.323155165	-25.89769173	-20.28270531	-13.06343746	0.4010704756	84
201	21	1417183	-2.979380608	-3.323155165	-25.38203049	-20.28270531	-12.20400143	0.4010704756	84
201	21	1417513	-3.380450964	-3.323155165	-19.42326927	-20.28270531	-11.91752243	0.4010704756	84
206	4	146575	-4.984732628	-14.38123989	-53.17048264	-17.475214	-7.161972523	3.838817358	220
206	4	146645	-4.984732628	-14.38123989	-55.63420105	-17.475214	-7.161972523	3.838817358	220
206	4	146715	-4.698254108	-14.38123989	-55.63420105	-17.475214	-7.161972523	3.838817358	220
206	4	146775	-5.328507423	-14.38123989	-59.1865387	-17.475214	-8.594367027	3.838817358	220
206	4	146845	-6.58901453	-14.38123989	-59.93138504	-17.475214	-6.474422932	3.838817358	200
206	4	146915	-6.58901453	-14.38123989	-58.49899292	-17.475214	-4.640958309	3.838817358	200
206	4	146975	-6.818197727	-14.38123989	-63.88479614	-17.475214	-4.010704517	3.838817358	200
206	4	147045	-6.818197727	-14.38123989	-63.88479614	-17.475214	-4.010704517	3.838817358	200
206	4	147115	-5.443099022	-14.38123989	-59.7594986	-17.475214	-4.870141506	3.838817358	200
206	4	147175	-5.328507423	-14.38123989	-61.93673706	-17.475214	-4.81284523	3.838817358	200
206	4	147315	-4.640958309	-14.38123989	-70.01544189	-17.475214	-6.646310329	3.838817358	200
206	4	147475	-7.505746841	-14.38123989	-70.53110504	-17.475214	-2.406422615	3.838817358	200
206	4	147545	-6.35983181	-14.38123989	-73.1667099	-17.475214	-4.010704517	3.838817358	200
206	4	147615	-7.104676723	-14.38123989	-72.36457062	-17.475214	-3.953408718	3.838817358	200
206	4	147675	-7.104676723	-14.38123989	-72.36457062	-17.475214	-4.870141506	3.838817358	200
206	4	147745	-10.14135265	-14.38123989	-72.36457062	-17.475214	-4.870141506	3.838817358	176
206	4	147815	-10.14135265	-14.38123989	-72.36457062	-17.475214	-4.870141506	3.838817358	176
206	4	147885	-7.333859921	-14.38123989	-75.22935486	-17.475214	-4.125296116	3.838817358	176
206	4	147945	-7.964113235	-14.38123989	-77.75037384	-17.475214	-3.495042562	3.838817358	176
206	4	147975	-7.161972523	-14.38123989	-76.14608765	-17.475214	-3.953408718	3.838817358	176
206	4	148115	-6.646310329	-14.38123989	-80.55786896	-17.475214	-3.323155165	3.838817358	176
206	4	148185	-5.500394821	-14.38123989	-77.29200745	-17.475214	-3.66692996	3.838817358	176
206	4	148285	-7.333859921	-14.38123989	-78.26603699	-17.475214	-0.687549353	3.838817358	176
206	4	148315	-4.698254108	-14.38123989	-77.9222641	-17.475214	-5.500394821	3.838817358	176
206	4	148515	-4.698254108	-14.38123989	-77.9222641	-17.475214	-5.500394821	3.838817358	118
206	4	148615	-4.984732628	-14.38123989	-78.09414673	-17.475214	-4.182591915	3.838817358	118
206	4	148745	-4.640958309	-14.38123989	-81.18812561	-17.475214	-4.81284523	3.838817358	118
206	4	148945	-5.271211624	-14.38123989	-81.36000824	-17.475214	-3.66692996	3.838817358	118
206	4	149045	-5.271211624	-14.38123989	-81.36000824	-17.475214	-4.354479313	3.838817358	118
206	4	149145	-4.526366711	-14.38123989	-78.60980988	-17.475214	-5.156620502	3.838817358	118
206	4	149215	-4.81284523	-14.38123989	-81.53189087	-17.475214	-4.297183514	3.838817358	118
206	4	149285	-4.469070911	-14.38123989	-78.72439575	-17.475214	-2.80749321	3.838817358	76
206	4	149345	-4.010704517	-14.38123989	-80.32868195	-17.475214	-4.526366711	3.838817358	76
206	4	149415	-4.81284523	-14.38123989	-79.75572205	-17.475214	-3.724225521	3.838817358	76
206	4	149485	-7.104676723	-14.38123989	-79.69843292	-17.475214	-0.91673249	3.838817358	76
206	4	149545	-5.328507423	-14.38123989	-79.58383942	-17.475214	-4.526366711	3.838817358	76
206	4	149685	-5.271211624	-14.38123989	-80.67245483	-17.475214	-4.640958309	3.838817358	76
206	4	149845	-5.500394821	-14.38123989	-76.94823456	-17.475214	-2.349127054	3.838817358	76
206	4	149915	-2.864789009	-14.38123989	-82.67781067	-17.475214	-7.104676723	3.838817358	76
206	4	150015	-4.182591915	-14.38123989	-82.21943665	-17.475214	-4.526366711	3.838817358	76
206	4	150115	-4.354479313	-14.38123989	-81.81837463	-17.475214	-4.010704517	3.838817358	38
206	4	150145	-19.13678932	-14.38123989	-19.48056602	-17.475214	2.0053522587	3.838817358	0
206	4	150485	-26.87172127	-14.38123989	-16.04281807	-17.475214	12.547775269	3.838817358	0
206	4	150785	-8.938141823	-14.38123989	-22.63183403	-17.475214	10.141352654	3.838817358	0
206	4	151045	-15.69904327	-14.38123989	-1.088619828	-17.475214	2.5210142136	3.838817358	0
206	4	151315	-21.94428253	-14.38123989	-7.505746841	-17.475214	0.4010704756	3.838817358	0
206	4	151655	-20.28270531	-14.38123989	-15.52715588	-17.475214	3.9534087181	3.838817358	0
206	4	151985	-22.40265083	-14.38123989	-13.17802906	-17.475214	9.9121694565	3.838817358	0
206	4	152255	-9.797578812	-14.38123989	-16.38659286	-17.475214	7.1619725227	3.838817358	129
206	4	152585	-9.453804016	-14.38123989	-15.18338108	-17.475214	6.8181977272	3.838817358	0
206	4	152615	-30.36676216	-14.38123989	-12.37588882	-17.475214	11.745635033	3.838817358	0
206	4	152915	-12.26129723	-14.38123989	-25.43932724	-17.475214	9.6256904602	3.838817358	0
206	4	153215	-9.281916618	-14.38123989	-19.76704407	-17.475214	6.8181977272	3.838817358	0
206	4	153515	-21.0848465	-14.38123989	-9.62569046	-17.475214	2.0053522587	3.838817358	144
206	4	153855	-17.64710045	-14.38123989	-9.62569046	-17.475214	2.0053522587	3.838817358	144
206	4	153915	-22.91831207	-14.38123989	-9.62569046	-17.475214	2.0053522587	3.838817358	144
206	6	484325	-14.72501564	-14.38123989	-8.250592232	-17.475214	8.1360006332	3.838817358	0
206	6	484655	-20.28270531	-14.38123989	-16.95955086	-17.475214	6.1879444122	3.838817358	0
206	6	484955	-21.48591805	-14.38123989	-35.63797379	-17.475214	4.8128452301	3.838817358	0
206	6	485325	-16.84495926	-14.38123989	-13.06343746	-17.475214	-1.718873382	3.838817358	0
206	6	485625	-16.15740967	-14.38123989	-7.677634716	-17.475214	9.5683946609	3.838817358	0
206	6	485895	-10.59971905	-14.38123989	-15.35526943	-17.475214	-1.203211308	3.838817358	0
206	6	486125	-12.71966362	-14.38123989	-21.77239609	-17.475214	-4.354479313	3.838817358	0
206	6	486395	-14.09476185	-14.38123989	-27.67386246	-17.475214	8.9954376221	3.838817358	0
206	6	486695	-6.35983181	-14.38123989	-26.24146652	-17.475214	-0.229183123	3.838817358	0
206	6	487025	-7.906817436	-14.38123989	-13.69369125	-17.475214	8.4224796295	3.838817358	0
206	6	487325	-12.37588882	-14.38123989	-23.77774811	-17.475214	-3.953408718	3.838817358	0
206	6	487655	-12.89155006	-14.38123989	-16.50118446	-17.475214	4.0107045174	3.838817358	0
206	6	487925	-9.281916618	-14.38123989	-14.49583149	-17.475214	-1.203211308	3.838817358	0
206	6	488225	-5.328507423	-14.38123989	-15.81363487	-17.475214	7.677634716	3.838817358	0
206	6	488465	-20.34000206	-14.38123989	-17.3606205	-17.475214	9.1100282669	3.838817358	0
206	6	488725	-14.03746605	-14.38123989	-15.41256428	-17.475214	13.407212257	3.838817358	0
206	6	488995	-21.82969284	-14.38123989	-22.91831207	-17.475214	14.72501564	3.838817358	0
206	6	489225	-5.672282219	-14.38123989	-23.09019852	-17.475214	-2.005352259	3.838817358	0
206	6	489495	-19.48056602	-14.38123989	-13.00614166	-17.475214	-0.229183123	3.838817358	0
206	6	489795	-7.677634716	-14.38123989	-18.16276169	-17.475214	-4.010704517	3.838817358	0
206	10	648525	-15.06879044	-14.38123989	-21.82969284	-17.475214	6.4744229317	3.838817358	0
206	10	648755	-5.61498642	-14.38123989	-13.92287445	-17.475214	-6.016056538	3.838817358	0
206	10	649055	-0.859436691	-14.38123989	-8.479775429	-17.475214	4.5263667107	3.838817358	0
206	10	649395	-6.760901928	-14.38123989	-26.69983292	-17.475214	-0.687549353	3.838817358	0
206	10	649725	-2.005352259	-14.38123989	-20.34000206	-17.475214	-2.80749321	3.838817358	0
206	10	650025	-12.37588882	-14.38123989	-13.40721226	-17.475214	6.990085125	3.838817358	0
206	10	650325	-21.77239609	-14.38123989	-17.0168457	-17.475214	3.380450964	3.838817358	135
206	10	650625	-19.82433891	-14.38123989	-15.69904327	-17.475214	4.4690709114	3.838817358	0
206	10	650655	-28.01763535	-14.38123989	-18.62112808	-17.475214	1.0886198282	3.838817358	0
206	10	650995	-6.130648613	-14.38123989	-20.45459366	-17.475214	0.4010704756	3.838817358	0
206	10	651295	-11.57374763	-14.38123989	-11.28726864	-17.475214	11.745635033	3.838817358	0
206	10	651625	2.0626480579	-14.38123989	-22.23076248	-17.475214	-0.687549353	3.838817358	0
206	10	651855	-12.08940887	-14.38123989	-23.14749527	-17.475214	-4.698254108	3.838817358	0
206	10	652195	-20.28270531	-14.38123989	-13.86557865	-17.475214	9.9121694565	3.838817358	0
206	10	652495	-8.995437622	-14.38123989	-24.1215229	-17.475214	12.891550064	3.838817358	0
206	10	652795	-17.87628365	-14.38123989	-22.97560692	-17.475214	9.1100282669	3.838817358	0
206	10	653125	-17.18873405	-14.38123989	-15.41256428	-17.475214	8.2505922318	3.838817358	0
206	10	653395	-5.443099022	-14.38123989	-25.89769173	-17.475214	4.3544793129	3.838817358	0
206	10	653695	-17.18873405	-14.38123989	-21.14214134	-17.475214	-9.797578812	3.838817358	0
206	10	653965	-18.04817009	-14.38123989	-10.08405685	-17.475214	3.151267767	3.838817358	0
206	10	654265	-15.98552322	-14.38123989	-17.1314373	-17.475214	6.6463103294	3.838817358	0
206	10	654595	-24.1215229	-14.38123989	-17.53250885	-17.475214	-2.177239656	3.838817358	0
206	10	654865	-13.23532581	-14.38123989	-25.55391884	-17.475214	13.750987053	3.838817358	0
206	10	655165	-17.70439529	-14.38123989	-10.59971905	-17.475214	1.5469861031	3.838817358	0
206	12	872355	4.5263667107	-14.38123989	-1.031324029	-17.475214	-1.317802906	3.838817358	210
206	12	872415	8.307888031	-14.38123989	-1.031324029	-17.475214	-1.317802906	3.838817358	210
206	12	872485	5.7868738174	-14.38123989	-0.744845152	-17.475214	-1.203211308	3.838817358	210
206	12	872715	5.3285074234	-14.38123989	-0.401070476	-17.475214	-1.317802906	3.838817358	210
206	12	872815	-2.635605812	-14.38123989	-9.224620819	-17.475214	-2.234535456	3.838817358	210
206	12	872955	4.3544793129	-14.38123989	-15.01149368	-17.475214	1.6615775824	3.838817358	210
206	12	873015	0.0572957806	-14.38123989	-22.63183403	-17.475214	0.6875493526	3.838817358	210
206	12	873115	-0.401070476	-14.38123989	-32.77318573	-17.475214	-0.401070476	3.838817358	210
206	12	873185	3.6669299603	-14.38123989	-46.46687698	-17.475214	-5.61498642	3.838817358	210
206	12	873255	-0.515662014	-14.38123989	-52.59752274	-17.475214	-4.297183514	3.838817358	193
206	12	873285	2.0053522587	-14.38123989	-56.37904739	-17.475214	-6.646310329	3.838817358	193
206	12	873355	2.0053522587	-14.38123989	-56.37904739	-17.475214	-6.646310329	3.838817358	193
206	12	873385	-0.744845152	-14.38123989	-61.93673706	-17.475214	-5.61498642	3.838817358	193
206	12	873415	-2.521014214	-14.38123989	-69.04141998	-17.475214	-4.526366711	3.838817358	193
206	12	873485	-1.489690304	-14.38123989	-70.70298767	-17.475214	-5.786873817	3.838817358	193
206	12	873555	-1.83346498	-14.38123989	-71.50513458	-17.475214	-5.672282219	3.838817358	193
206	12	873585	-1.83346498	-14.38123989	-71.50513458	-17.475214	-4.984732628	3.838817358	193
206	12	873715	-3.208563805	-14.38123989	-68.41116333	-17.475214	-1.546986103	3.838817358	193
206	12	873785	-3.208563805	-14.38123989	-68.41116333	-17.475214	-5.271211624	3.838817358	193
206	12	873815	-2.177239656	-14.38123989	-67.55172729	-17.475214	-4.526366711	3.838817358	175
206	12	873855	-2.177239656	-14.38123989	-67.55172729	-17.475214	-4.526366711	3.838817358	175
206	12	873885	-4.354479313	-14.38123989	-61.65025711	-17.475214	-2.349127054	3.838817358	175
206	12	873955	-3.953408718	-14.38123989	-60.61893463	-17.475214	-3.838817358	3.838817358	175
206	12	873985	-3.953408718	-14.38123989	-59.93138504	-17.475214	-3.151267767	3.838817358	175
206	12	874085	-2.80749321	-14.38123989	-67.49442291	-17.475214	-4.469070911	3.838817358	175
206	12	874185	-3.151267767	-14.38123989	-64.74423218	-17.475214	-2.692901611	3.838817358	175
206	12	874215	-1.031324029	-14.38123989	-66.57769012	-17.475214	-6.302535534	3.838817358	175
206	12	874285	-1.203211308	-14.38123989	-61.24918747	-17.475214	-7.620338917	3.838817358	175
206	12	874315	-4.125296116	-14.38123989	-66.86418152	-17.475214	-3.323155165	3.838817358	175
206	12	874385	-3.838817358	-14.38123989	-62.45240021	-17.475214	-4.469070911	3.838817358	144
206	12	874415	-6.35983181	-14.38123989	-63.71290588	-17.475214	-2.005352259	3.838817358	144
206	12	874455	-5.042028427	-14.38123989	-62.91077042	-17.475214	-3.552338362	3.838817358	144
206	12	874515	-6.016056538	-14.38123989	-59.01465225	-17.475214	-4.010704517	3.838817358	144
206	12	874555	-4.81284523	-14.38123989	-59.81679535	-17.475214	-5.042028427	3.838817358	144
206	12	874615	-7.964113235	-14.38123989	-56.83741379	-17.475214	-0.515662014	3.838817358	144
206	12	874685	-4.870141506	-14.38123989	-54.66017532	-17.475214	-4.984732628	3.838817358	144
206	12	874855	-5.328507423	-14.38123989	-60.27516174	-17.475214	-4.81284523	3.838817358	144
206	12	874915	-5.042028427	-14.38123989	-60.27516174	-17.475214	-4.640958309	3.838817358	144
206	12	875015	-6.646310329	-14.38123989	-58.84276199	-17.475214	-1.718873382	3.838817358	110
206	12	875055	-4.870141506	-14.38123989	-55.97797775	-17.475214	-4.526366711	3.838817358	110
206	12	875125	-4.81284523	-14.38123989	-54.88935852	-17.475214	-3.323155165	3.838817358	110
206	12	875155	-0.401070476	-14.38123989	-51.22242737	-17.475214	-6.760901928	3.838817358	110
206	12	875225	3.151267767	-14.38123989	-40.39352417	-17.475214	-7.333859921	3.838817358	110
206	12	875285	2.2345354557	-14.38123989	-34.95042801	-17.475214	-6.818197727	3.838817358	110
206	12	875385	4.1825919151	-14.38123989	-22.57453728	-17.475214	-4.354479313	3.838817358	110
206	12	875485	3.2085638046	-14.38123989	-22.57453728	-17.475214	-4.354479313	3.838817358	110
206	12	875585	2.6356058121	-14.38123989	-15.18338108	-17.475214	-5.328507423	3.838817358	110
206	12	875655	1.317802906	-14.38123989	-15.18338108	-17.475214	-5.328507423	3.838817358	110
206	12	875725	-3.66692996	-14.38123989	-15.18338108	-17.475214	-5.328507423	3.838817358	110
206	12	875785	-3.380450964	-14.38123989	-14.09476185	-17.475214	-6.474422932	3.838817358	110
206	12	875885	-6.760901928	-14.38123989	-9.969465256	-17.475214	-6.187944412	3.838817358	77
206	12	875955	-5.443099022	-14.38123989	-17.475214	-17.475214	-6.646310329	3.838817358	77
206	12	876055	-12.54777527	-14.38123989	-17.475214	-17.475214	-3.151267767	3.838817358	77
206	12	876125	-14.49583149	-14.38123989	-17.475214	-17.475214	-3.151267767	3.838817358	77
206	12	876185	-17.81898689	-14.38123989	-17.475214	-17.475214	-3.151267767	3.838817358	77
206	12	876255	-14.72501564	-14.38123989	-14.55312824	-17.475214	-4.81284523	3.838817358	77
206	12	876385	-16.55848122	-14.38123989	-14.72501564	-17.475214	-2.979380608	3.838817358	77
206	12	876485	-16.55848122	-14.38123989	-20.7410717	-17.475214	-2.979380608	3.838817358	77
206	12	876585	-7.677634716	-14.38123989	-17.70439529	-17.475214	-7.448451042	3.838817358	77
206	12	876655	-7.677634716	-14.38123989	-17.70439529	-17.475214	-7.448451042	3.838817358	77
206	12	876755	-10.59971905	-14.38123989	-17.87628365	-17.475214	-6.187944412	3.838817358	77
206	12	876825	-5.844169617	-14.38123989	-27.55927086	-17.475214	-6.187944412	3.838817358	77
206	12	876885	-8.823550224	-14.38123989	-42.79994583	-17.475214	-4.870141506	3.838817358	87
206	12	876955	-8.136000633	-14.38123989	-44.63341141	-17.475214	-5.786873817	3.838817358	87
206	12	877025	-7.448451042	-14.38123989	-38.21628571	-17.475214	-5.500394821	3.838817358	87
206	12	877125	-7.448451042	-14.38123989	-46.58147049	-17.475214	-5.500394821	3.838817358	87
206	12	877225	-8.136000633	-14.38123989	-40.50811768	-17.475214	-5.500394821	3.838817358	87
206	12	877355	-8.136000633	-14.38123989	-16.67307281	-17.475214	-5.500394821	3.838817358	87
206	12	877425	-6.760901928	-14.38123989	-18.96490288	-17.475214	-6.016056538	3.838817358	87
206	12	877555	-4.81284523	-14.38123989	-17.87628365	-17.475214	-6.35983181	3.838817358	87
206	12	877625	-3.724225521	-14.38123989	-23.72045326	-17.475214	-6.646310329	3.838817358	87
206	12	877685	-0.744845152	-14.38123989	-23.72045326	-17.475214	-6.646310329	3.838817358	87
206	13	1187635	-4.984732628	-14.38123989	-34.32017136	-17.475214	-3.495042562	3.838817358	130
206	13	1187735	-2.062648058	-14.38123989	-34.60664749	-17.475214	-4.469070911	3.838817358	130
206	13	1187805	-6.187944412	-14.38123989	-36.55470657	-17.475214	-1.89076066	3.838817358	130
206	13	1187875	-7.448451042	-14.38123989	-37.5287323	-17.475214	-0.687549353	3.838817358	130
206	13	1187935	-6.016056538	-14.38123989	-36.95577621	-17.475214	-1.088619828	3.838817358	130
206	13	1187975	-6.474422932	-14.38123989	-36.55470657	-17.475214	-0.687549353	3.838817358	127
206	13	1188105	-8.307888031	-14.38123989	-34.09099197	-17.475214	1.4896903038	3.838817358	127
206	13	1188175	-12.54777527	-14.38123989	-35.2942009	-17.475214	4.1252961159	3.838817358	127
206	13	1188235	-6.932789326	-14.38123989	-37.5287323	-17.475214	2.0626480579	3.838817358	127
206	13	1188305	-6.187944412	-14.38123989	-41.36755371	-17.475214	3.3231551647	3.838817358	127
206	13	1188405	-10.08405685	-14.38123989	-41.36755371	-17.475214	3.3231551647	3.838817358	127
206	13	1188475	-8.250592232	-14.38123989	-45.49285126	-17.475214	2.6356058121	3.838817358	127
206	13	1188575	-8.250592232	-14.38123989	-45.49285126	-17.475214	2.2345354557	3.838817358	127
206	13	1188635	-4.297183514	-14.38123989	-45.49285126	-17.475214	2.2345354557	3.838817358	127
206	13	1188705	-3.838817358	-14.38123989	-45.95121384	-17.475214	0.7448451519	3.838817358	127
206	13	1188775	-2.349127054	-14.38123989	-48.75870895	-17.475214	0.5729577541	3.838817358	127
206	13	1188835	-2.005352259	-14.38123989	-48.1284523	-17.475214	0.9167324901	3.838817358	116
206	13	1188905	-1.317802906	-14.38123989	-48.41493607	-17.475214	0.3437746763	3.838817358	116
206	13	1189035	-2.692901611	-14.38123989	-48.41493607	-17.475214	1.4896903038	3.838817358	116
206	13	1189105	-1.546986103	-14.38123989	-48.07115936	-17.475214	1.2032113075	3.838817358	116
206	13	1189235	-1.83346498	-14.38123989	-46.35228729	-17.475214	1.8907606602	3.838817358	116
206	13	1189335	-0.343774676	-14.38123989	-47.89927292	-17.475214	0.6875493526	3.838817358	116
206	13	1189475	-1.718873382	-14.38123989	-46.1231041	-17.475214	2.0053522587	3.838817358	116
206	13	1189535	-0.91673249	-14.38123989	-46.35228729	-17.475214	0.9167324901	3.838817358	116
206	13	1189605	-1.546986103	-14.38123989	-46.35228729	-17.475214	1.6615775824	3.838817358	116
206	13	1189675	-0.401070476	-14.38123989	-49.61814499	-17.475214	0.8594366908	3.838817358	76
206	13	1189805	-0.057295781	-14.38123989	-50.53487778	-17.475214	0	3.838817358	76
206	13	1189905	2.9793806076	-14.38123989	-50.13380814	-17.475214	-2.349127054	3.838817358	76
206	13	1189975	-0.572957754	-14.38123989	-50.30569458	-17.475214	0.0572957806	3.838817358	76
206	13	1190075	-0.91673249	-14.38123989	-50.07651138	-17.475214	0.1718873382	3.838817358	76
206	13	1190275	-0.572957754	-14.38123989	-50.30569458	-17.475214	0.2291831225	3.838817358	76
206	13	1190345	-1.203211308	-14.38123989	-48.24304581	-17.475214	1.317802906	3.838817358	76
206	13	1190405	1.3750987053	-14.38123989	-49.73273468	-17.475214	-0.859436691	3.838817358	76
206	13	1190475	-0.744845152	-14.38123989	-48.64411545	-17.475214	1.2032113075	3.838817358	47
206	13	1190545	-9.110028267	-14.38123989	-0.859436691	-17.475214	-2.521014214	3.838817358	0
206	13	1190845	-3.953408718	-14.38123989	-5.271211624	-17.475214	0.4010704756	3.838817358	0
206	13	1191105	-19.19408607	-14.38123989	-36.95577621	-17.475214	12.204001427	3.838817358	0
206	13	1191345	-5.672282219	-14.38123989	-17.0168457	-17.475214	8.9381418228	3.838817358	0
206	13	1191645	-9.62569046	-14.38123989	-21.60050964	-17.475214	1.6615775824	3.838817358	142
206	13	1191875	-9.224620819	-14.38123989	-21.60050964	-17.475214	1.6615775824	3.838817358	142
206	13	1191945	-8.479775429	-14.38123989	-20.51189041	-17.475214	2.1772396564	3.838817358	142
206	13	1192005	-4.125296116	-14.38123989	-17.70439529	-17.475214	1.031324029	3.838817358	142
206	13	1192045	-1.661577582	-14.38123989	-13.92287445	-17.475214	1.8334649801	3.838817358	142
206	13	1192105	-1.088619828	-14.38123989	-7.104676723	-17.475214	2.8074932098	3.838817358	142
206	13	1192175	4.3544793129	-14.38123989	1.8334649801	-17.475214	4.2971835136	3.838817358	142
206	13	1192245	5.8441696167	-14.38123989	15.527155876	-17.475214	7.1046767235	3.838817358	142
206	13	1192345	13.063437462	-14.38123989	16.386592865	-17.475214	8.5943670273	3.838817358	142
206	13	1192375	20.168113708	-14.38123989	16.386592865	-17.475214	8.5943670273	3.838817358	142
206	13	1192445	15.183381081	-14.38123989	13.579099655	-17.475214	7.4484510422	3.838817358	142
206	13	1192505	19.136789322	-14.38123989	16.844959259	-17.475214	9.2819166183	3.838817358	142
206	13	1192545	19.022197723	-14.38123989	17.475214005	-17.475214	9.2246208191	3.838817358	143
206	13	1192605	19.423269272	-14.38123989	17.475214005	-17.475214	9.2246208191	3.838817358	143
206	13	1192705	20.110818863	-14.38123989	18.277353287	-17.475214	8.9954376221	3.838817358	143
206	13	1192745	18.277353287	-14.38123989	16.558481216	-17.475214	8.2505922318	3.838817358	143
206	13	1192805	17.303323746	-14.38123989	16.558481216	-17.475214	8.2505922318	3.838817358	143
206	13	1192875	15.240677834	-14.38123989	16.214704514	-17.475214	8.078704834	3.838817358	143
206	13	1192945	14.323945045	-14.38123989	13.922874451	-17.475214	8.078704834	3.838817358	143
206	13	1193015	12.891550064	-14.38123989	11.229972839	-17.475214	8.078704834	3.838817358	143
206	13	1193075	7.4484510422	-14.38123989	5.8441696167	-17.475214	6.35983181	3.838817358	143
206	13	1193145	6.7609019279	-14.38123989	2.5210142136	-17.475214	5.1566205025	3.838817358	143
206	13	1193175	2.4064226151	-14.38123989	-1.89076066	-17.475214	3.7242255211	3.838817358	143
206	13	1193245	0.0572957806	-14.38123989	-1.89076066	-17.475214	3.7242255211	3.838817358	133
206	13	1193275	-1.375098705	-14.38123989	-13.92287445	-17.475214	1.8907606602	3.838817358	133
206	13	1193345	-1.203211308	-14.38123989	-15.01149368	-17.475214	2.0626480579	3.838817358	133
206	13	1193415	-3.724225521	-14.38123989	-15.01149368	-17.475214	2.0626480579	3.838817358	133
206	13	1193475	-0.91673249	-14.38123989	-15.01149368	-17.475214	2.0626480579	3.838817358	133
206	13	1193515	-5.786873817	-14.38123989	-22.28805733	-17.475214	1.8907606602	3.838817358	133
206	13	1193575	-7.448451042	-14.38123989	-22.28805733	-17.475214	1.8907606602	3.838817358	133
206	13	1193675	-9.740283012	-14.38123989	-28.70518494	-17.475214	2.6356058121	3.838817358	133
206	13	1193745	-6.302535534	-14.38123989	-36.44011307	-17.475214	2.2345354557	3.838817358	133
206	13	1193815	-3.323155165	-14.38123989	-34.32017136	-17.475214	0.7448451519	3.838817358	133
206	13	1193875	-3.380450964	-14.38123989	-43.02912903	-17.475214	0.8594366908	3.838817358	133
206	13	1193945	-5.271211624	-14.38123989	-43.02912903	-17.475214	0.8594366908	3.838817358	133
206	13	1194015	-6.35983181	-14.38123989	-49.2743721	-17.475214	1.031324029	3.838817358	145
206	13	1194045	-7.677634716	-14.38123989	-50.53487778	-17.475214	1.317802906	3.838817358	145
206	13	1194075	-7.792226315	-14.38123989	-50.87865448	-17.475214	0.6875493526	3.838817358	145
206	13	1194145	-7.906817436	-14.38123989	-51.73809052	-17.475214	0.7448451519	3.838817358	145
206	13	1194315	-6.760901928	-14.38123989	-53.05589294	-17.475214	-0.057295781	3.838817358	145
206	13	1194345	-7.104676723	-14.38123989	-52.71211624	-17.475214	0.3437746763	3.838817358	145
206	13	1194415	-5.672282219	-14.38123989	-54.25910568	-17.475214	-0.343774676	3.838817358	145
206	13	1194515	-5.786873817	-14.38123989	-53.91532898	-17.475214	0.2291831225	3.838817358	145
206	13	1194575	-5.958761215	-14.38123989	-52.76941299	-17.475214	0.6875493526	3.838817358	145
206	13	1194645	-5.786873817	-14.38123989	-54.20180511	-17.475214	0.2291831225	3.838817358	110
206	13	1194715	-5.672282219	-14.38123989	-52.76941299	-17.475214	0.4010704756	3.838817358	110
206	13	1194775	-7.161972523	-14.38123989	-48.5868187	-17.475214	1.7188733816	3.838817358	110
206	13	1194815	-5.443099022	-14.38123989	-52.19645691	-17.475214	-0.171887338	3.838817358	110
206	13	1194875	-7.448451042	-14.38123989	-53.05589294	-17.475214	2.3491270542	3.838817358	110
206	13	1194945	-6.130648613	-14.38123989	-52.42564011	-17.475214	1.4896903038	3.838817358	110
206	13	1195015	-2.80749321	-14.38123989	-51.05053711	-17.475214	-1.088619828	3.838817358	110
206	13	1195075	-5.672282219	-14.38123989	-52.94130325	-17.475214	1.031324029	3.838817358	110
206	13	1195145	-5.500394821	-14.38123989	-52.94130325	-17.475214	0.5729577541	3.838817358	110
206	13	1195245	-5.786873817	-14.38123989	-54.02992249	-17.475214	0.5156620145	3.838817358	110
206	13	1195315	-7.505746841	-14.38123989	-54.66017532	-17.475214	2.8074932098	3.838817358	64
206	13	1195345	-5.958761215	-14.38123989	-53.85803223	-17.475214	1.7188733816	3.838817358	64
206	13	1195415	-5.844169617	-14.38123989	-52.36833954	-17.475214	1.5469861031	3.838817358	64
206	13	1195475	-6.646310329	-14.38123989	-52.71211624	-17.475214	2.6929016113	3.838817358	64
206	13	1195515	-5.328507423	-14.38123989	-50.13380814	-17.475214	0.3437746763	3.838817358	64
206	13	1195575	-5.500394821	-14.38123989	-50.13380814	-17.475214	-0.91673249	3.838817358	64
206	13	1195645	-5.844169617	-14.38123989	-52.94130325	-17.475214	-0.572957754	3.838817358	64
206	13	1195715	-2.979380608	-14.38123989	-53.51425934	-17.475214	-2.864789009	3.838817358	64
206	13	1195775	-4.526366711	-14.38123989	-56.37904739	-17.475214	-2.234535456	3.838817358	64
206	13	1195875	-3.838817358	-14.38123989	-55.23313141	-17.475214	-2.80749321	3.838817358	64
206	13	1196015	-3.838817358	-14.38123989	-55.23313141	-17.475214	-2.80749321	3.838817358	33
206	13	1196045	-7.161972523	-14.38123989	-21.65780449	-17.475214	-5.443099022	3.838817358	0
206	13	1196315	-11.45915604	-14.38123989	-25.72580528	-17.475214	7.9068174362	3.838817358	0
206	13	1196615	-24.29340935	-14.38123989	-27.50197411	-17.475214	9.9694652557	3.838817358	0
206	13	1196885	-4.182591915	-14.38123989	-9.62569046	-17.475214	-5.443099022	3.838817358	0
206	13	1197145	-8.250592232	-14.38123989	-20.34000206	-17.475214	-2.521014214	3.838817358	0
206	13	1197445	-13.34991646	-14.38123989	-42.39887619	-17.475214	13.693691254	3.838817358	0
206	13	1197745	-16.21470451	-14.38123989	-8.594367027	-17.475214	4.6409583092	3.838817358	0
206	13	1198045	-18.96490288	-14.38123989	-29.56462097	-17.475214	9.3965082169	3.838817358	0
206	13	1198285	-18.27735329	-14.38123989	-27.33008766	-17.475214	1.6615775824	3.838817358	0
206	13	1198515	-8.307888031	-14.38123989	-14.72501564	-17.475214	7.2765641212	3.838817358	0
206	13	1198785	-4.125296116	-14.38123989	-9.281916618	-17.475214	2.8074932098	3.838817358	0
206	13	1199085	-13.23532581	-14.38123989	-24.40800285	-17.475214	11.688339233	3.838817358	0
206	13	1199385	-8.651661873	-14.38123989	-13.52180386	-17.475214	9.7402830124	3.838817358	0
206	13	1199655	-7.161972523	-14.38123989	-17.30332375	-17.475214	8.4797754288	3.838817358	0
206	13	1199985	-23.89233971	-14.38123989	-21.4286232	-17.475214	8.766254425	3.838817358	0
206	13	1200255	-10.77160645	-14.38123989	-20.9702549	-17.475214	4.6982541084	3.838817358	0
206	13	1200515	-13.23532581	-14.38123989	-19.30867767	-17.475214	3.380450964	3.838817358	0
206	13	1200785	-9.797578812	-14.38123989	-8.594367027	-17.475214	6.1879444122	3.838817358	0
206	13	1201085	-6.35983181	-14.38123989	-11.05808544	-17.475214	0.7448451519	3.838817358	142
206	13	1201355	-4.010704517	-14.38123989	-11.05808544	-17.475214	0.7448451519	3.838817358	142
206	13	1201385	-4.984732628	-14.38123989	-10.37053585	-17.475214	0.3437746763	3.838817358	142
206	13	1201455	-5.328507423	-14.38123989	-10.54242325	-17.475214	0.4010704756	3.838817358	142
206	13	1201485	-4.297183514	-14.38123989	-11.05808544	-17.475214	0.2291831225	3.838817358	142
206	13	1201615	-5.500394821	-14.38123989	-9.797578812	-17.475214	0.3437746763	3.838817358	142
206	14	1202755	-2.005352259	-14.38123989	-4.125296116	-17.475214	-0.229183123	3.838817358	156
206	14	1202825	-3.323155165	-14.38123989	-4.526366711	-17.475214	-0.229183123	3.838817358	156
206	14	1202885	-1.718873382	-14.38123989	-3.552338362	-17.475214	-0.229183123	3.838817358	156
206	14	1202915	-3.323155165	-14.38123989	-4.354479313	-17.475214	-0.401070476	3.838817358	156
206	14	1203055	-2.177239656	-14.38123989	-3.208563805	-17.475214	-0.401070476	3.838817358	156
206	14	1203125	-1.546986103	-14.38123989	-4.870141506	-17.475214	-0.91673249	3.838817358	156
206	14	1203225	-4.469070911	-14.38123989	-2.864789009	-17.475214	-0.229183123	3.838817358	156
206	14	1203255	-0.572957754	-14.38123989	-4.297183514	-17.475214	-0.515662014	3.838817358	156
206	14	1203325	-4.469070911	-14.38123989	-4.297183514	-17.475214	-0.515662014	3.838817358	156
206	14	1203385	-1.031324029	-14.38123989	-4.297183514	-17.475214	-0.515662014	3.838817358	156
206	14	1203425	-1.031324029	-14.38123989	-4.297183514	-17.475214	-0.515662014	3.838817358	194
206	14	1203485	-2.521014214	-14.38123989	-7.505746841	-17.475214	-0.171887338	3.838817358	194
206	14	1203655	-0.515662014	-14.38123989	-6.474422932	-17.475214	-0.401070476	3.838817358	194
206	14	1203685	-4.010704517	-14.38123989	-4.125296116	-17.475214	0.0572957806	3.838817358	194
206	14	1203755	-8.823550224	-14.38123989	-3.838817358	-17.475214	0	3.838817358	194
206	14	1203855	-2.979380608	-14.38123989	-1.203211308	-17.475214	-0.171887338	3.838817358	194
206	14	1203985	-3.323155165	-14.38123989	-3.380450964	-17.475214	0.1718873382	3.838817358	194
206	14	1204055	-7.448451042	-14.38123989	-2.062648058	-17.475214	-0.057295781	3.838817358	194
206	14	1204125	-2.406422615	-14.38123989	-0.744845152	-17.475214	-0.171887338	3.838817358	194
206	14	1204185	-3.208563805	-14.38123989	-1.375098705	-17.475214	0.0572957806	3.838817358	216
206	14	1204285	-4.698254108	-14.38123989	-1.489690304	-17.475214	-0.171887338	3.838817358	216
206	14	1204385	-4.698254108	-14.38123989	1.4896903038	-17.475214	-0.401070476	3.838817358	216
206	14	1204425	-0.515662014	-14.38123989	1.4896903038	-17.475214	-0.401070476	3.838817358	216
206	14	1204525	-4.125296116	-14.38123989	0.3437746763	-17.475214	-0.401070476	3.838817358	216
206	14	1204585	-4.010704517	-14.38123989	0.3437746763	-17.475214	-0.401070476	3.838817358	216
206	14	1204685	-3.208563805	-14.38123989	0.3437746763	-17.475214	-0.057295781	3.838817358	216
206	14	1204725	-8.307888031	-14.38123989	0.5729577541	-17.475214	-0.401070476	3.838817358	216
206	14	1204785	-4.640958309	-14.38123989	0.5729577541	-17.475214	-0.401070476	3.838817358	216
206	14	1204855	-6.35983181	-14.38123989	0.5729577541	-17.475214	-0.401070476	3.838817358	216
206	14	1204925	-3.208563805	-14.38123989	7.9068174362	-17.475214	-1.546986103	3.838817358	211
206	14	1204955	-7.677634716	-14.38123989	4.2971835136	-17.475214	-1.489690304	3.838817358	211
206	14	1205025	-10.7143116	-14.38123989	4.2971835136	-17.475214	-1.89076066	3.838817358	211
206	14	1205085	-8.651661873	-14.38123989	4.6982541084	-17.475214	-1.718873382	3.838817358	211
206	14	1205125	-7.906817436	-14.38123989	4.6982541084	-17.475214	-1.546986103	3.838817358	211
206	14	1205185	-11.28726864	-14.38123989	4.6982541084	-17.475214	-1.546986103	3.838817358	211
206	14	1205255	-12.20400143	-14.38123989	2.5210142136	-17.475214	-1.718873382	3.838817358	211
206	14	1205355	-9.110028267	-14.38123989	3.7242255211	-17.475214	-1.83346498	3.838817358	211
206	14	1205485	-9.912169456	-14.38123989	4.8128452301	-17.475214	-1.546986103	3.838817358	211
206	14	1205555	-9.568394661	-14.38123989	5.5003948212	-17.475214	-1.718873382	3.838817358	211
206	14	1205625	-8.42247963	-14.38123989	5.6722822189	-17.475214	-1.718873382	3.838817358	211
206	14	1205655	-11.45915604	-14.38123989	5.6722822189	-17.475214	-1.718873382	3.838817358	207
206	15	1206795	-6.932789326	-14.38123989	14.49583149	-17.475214	-2.521014214	3.838817358	187
206	15	1206855	-7.448451042	-14.38123989	13.865578651	-17.475214	-2.864789009	3.838817358	187
206	15	1206955	-6.016056538	-14.38123989	14.49583149	-17.475214	-2.80749321	3.838817358	187
206	15	1207055	-7.792226315	-14.38123989	13.349916458	-17.475214	-3.208563805	3.838817358	187
206	15	1207125	-8.250592232	-14.38123989	14.896902084	-17.475214	-3.380450964	3.838817358	187
206	15	1207195	-8.250592232	-14.38123989	14.896902084	-17.475214	-3.380450964	3.838817358	173
206	15	1207295	-6.990085125	-14.38123989	11.573747635	-17.475214	-2.692901611	3.838817358	173
206	15	1207325	-7.792226315	-14.38123989	11.459156036	-17.475214	-2.80749321	3.838817358	173
206	15	1207395	-8.250592232	-14.38123989	10.141352654	-17.475214	-2.406422615	3.838817358	173
206	15	1207425	-9.797578812	-14.38123989	11.745635033	-17.475214	-2.80749321	3.838817358	173
206	15	1207595	-7.792226315	-14.38123989	10.141352654	-17.475214	-2.234535456	3.838817358	173
206	15	1207725	-11.68833923	-14.38123989	10.141352654	-17.475214	-2.234535456	3.838817358	173
206	15	1207795	-7.448451042	-14.38123989	5.6149864197	-17.475214	-0.572957754	3.838817358	173
206	15	1207895	-11.91752243	-14.38123989	10.7143116	-17.475214	-2.062648058	3.838817358	153
206	15	1207925	-7.677634716	-14.38123989	10.7143116	-17.475214	-2.062648058	3.838817358	153
206	15	1207995	-6.474422932	-14.38123989	5.7868738174	-17.475214	-0.401070476	3.838817358	153
206	15	1208225	-9.110028267	-14.38123989	4.1252961159	-17.475214	-0.515662014	3.838817358	153
206	15	1208295	-5.672282219	-14.38123989	4.1252961159	-17.475214	-0.515662014	3.838817358	153
206	15	1208395	-10.42783165	-14.38123989	4.1252961159	-17.475214	-0.515662014	3.838817358	153
206	15	1208455	-8.938141823	-14.38123989	4.0107045174	-17.475214	-0.171887338	3.838817358	153
206	15	1208625	-8.938141823	-14.38123989	4.0107045174	-17.475214	-0.171887338	3.838817358	153
206	15	1208695	-4.870141506	-14.38123989	4.0107045174	-17.475214	-0.171887338	3.838817358	153
206	15	1208755	-4.698254108	-14.38123989	3.0366761684	-17.475214	-0.057295781	3.838817358	153
206	15	1208795	-7.276564121	-14.38123989	4.1825919151	-17.475214	-0.572957754	3.838817358	153
206	15	1208855	-5.042028427	-14.38123989	3.2085638046	-17.475214	-0.401070476	3.838817358	153
206	15	1208895	-4.640958309	-14.38123989	3.7242255211	-17.475214	-0.343774676	3.838817358	153
206	15	1208995	-5.500394821	-14.38123989	5.1566205025	-17.475214	-0.572957754	3.838817358	153
206	15	1209055	-6.130648613	-14.38123989	4.6982541084	-17.475214	-0.572957754	3.838817358	153
206	15	1209125	-6.302535534	-14.38123989	4.1825919151	-17.475214	-0.343774676	3.838817358	153
206	15	1209195	-5.156620502	-14.38123989	3.9534087181	-17.475214	-0.229183123	3.838817358	153
206	15	1209365	-4.698254108	-14.38123989	5.6149864197	-17.475214	-0.515662014	3.838817358	148
206	15	1209395	-4.81284523	-14.38123989	3.9534087181	-17.475214	-0.343774676	3.838817358	148
206	15	1209525	-4.526366711	-14.38123989	4.8128452301	-17.475214	-0.229183123	3.838817358	148
206	15	1209625	-5.328507423	-14.38123989	5.3285074234	-17.475214	-0.401070476	3.838817358	148
206	15	1209765	-5.156620502	-14.38123989	6.9327893257	-17.475214	-0.401070476	3.838817358	148
206	15	1209865	-5.156620502	-14.38123989	5.9587612152	-17.475214	-0.229183123	3.838817358	148
206	15	1209895	-5.443099022	-14.38123989	5.8441696167	-17.475214	-0.401070476	3.838817358	148
206	15	1210025	-5.61498642	-14.38123989	6.5890145302	-17.475214	-0.343774676	3.838817358	148
206	15	1210065	-5.61498642	-14.38123989	6.5890145302	-17.475214	-0.343774676	3.838817358	139
206	15	1210125	-5.500394821	-14.38123989	6.35983181	-17.475214	-0.343774676	3.838817358	139
206	15	1210225	-5.500394821	-14.38123989	6.130648613	-17.475214	-0.171887338	3.838817358	139
206	15	1210265	-5.958761215	-14.38123989	6.35983181	-17.475214	-0.171887338	3.838817358	139
206	15	1210325	-4.125296116	-14.38123989	6.3025355339	-17.475214	0.1718873382	3.838817358	139
206	15	1210395	-4.870141506	-14.38123989	3.838817358	-17.475214	0.0572957806	3.838817358	139
206	15	1210465	-1.89076066	-14.38123989	3.380450964	-17.475214	0.7448451519	3.838817358	139
206	15	1210565	-2.234535456	-14.38123989	0.7448451519	-17.475214	0.8594366908	3.838817358	139
206	15	1210665	-5.61498642	-14.38123989	6.0160565376	-17.475214	0.5156620145	3.838817358	139
206	15	1210725	-4.81284523	-14.38123989	3.0366761684	-17.475214	0.5156620145	3.838817358	139
206	15	1210765	-4.81284523	-14.38123989	3.0366761684	-17.475214	0.5156620145	3.838817358	126
206	15	1210825	-4.81284523	-14.38123989	3.0366761684	-17.475214	0.5156620145	3.838817358	126
206	15	1210865	-1.489690304	-14.38123989	3.5523383617	-17.475214	0.9167324901	3.838817358	126
206	15	1210925	-3.380450964	-14.38123989	6.0160565376	-17.475214	0.1718873382	3.838817358	126
206	15	1210965	-3.724225521	-14.38123989	6.130648613	-17.475214	0.1718873382	3.838817358	126
206	15	1211025	-1.031324029	-14.38123989	12.891550064	-17.475214	0.8594366908	3.838817358	126
206	15	1211095	-3.552338362	-14.38123989	14.381239891	-17.475214	0.8594366908	3.838817358	126
206	15	1211165	-0.687549353	-14.38123989	14.381239891	-17.475214	0.8594366908	3.838817358	126
206	15	1211265	1.2032113075	-14.38123989	14.381239891	-17.475214	0.8594366908	3.838817358	126
206	15	1211325	1.7188733816	-14.38123989	19.308677673	-17.475214	1.7188733816	3.838817358	126
206	15	1211465	0.9167324901	-14.38123989	18.449241638	-17.475214	0.9167324901	3.838817358	126
206	15	1211525	-0.057295781	-14.38123989	19.194086075	-17.475214	0.8594366908	3.838817358	154
206	15	1211565	2.0626480579	-14.38123989	18.621128082	-17.475214	0.8594366908	3.838817358	154
206	15	1211625	4.0107045174	-14.38123989	19.308677673	-17.475214	0.4010704756	3.838817358	154
206	15	1211665	2.3491270542	-14.38123989	18.621128082	-17.475214	0.1718873382	3.838817358	154
206	15	1211725	2.0626480579	-14.38123989	20.62648201	-17.475214	0.1718873382	3.838817358	154
206	15	1211765	2.8074932098	-14.38123989	19.824338913	-17.475214	0	3.838817358	154
206	15	1211825	5.9587612152	-14.38123989	19.824338913	-17.475214	0	3.838817358	154
206	15	1211895	3.0366761684	-14.38123989	20.110818863	-17.475214	0	3.838817358	154
206	15	1211995	1.7188733816	-14.38123989	16.501184464	-17.475214	-0.572957754	3.838817358	154
206	15	1212065	-1.031324029	-14.38123989	16.501184464	-17.475214	-0.572957754	3.838817358	154
206	15	1212095	0.4010704756	-14.38123989	17.704395294	-17.475214	0.1718873382	3.838817358	154
206	15	1212165	0.7448451519	-14.38123989	16.214704514	-17.475214	0.2291831225	3.838817358	154
206	15	1212195	-0.859436691	-14.38123989	15.183381081	-17.475214	-0.171887338	3.838817358	160
206	15	1212265	0.1718873382	-14.38123989	15.183381081	-17.475214	-0.171887338	3.838817358	160
206	15	1212295	-3.151267767	-14.38123989	19.194086075	-17.475214	-0.572957754	3.838817358	160
206	15	1212365	-2.177239656	-14.38123989	16.730367661	-17.475214	0.1718873382	3.838817358	160
206	15	1212425	-1.088619828	-14.38123989	15.527155876	-17.475214	0.5156620145	3.838817358	160
206	15	1212465	-1.718873382	-14.38123989	17.303323746	-17.475214	0.5729577541	3.838817358	160
206	15	1212525	-2.979380608	-14.38123989	18.449241638	-17.475214	-0.401070476	3.838817358	160
206	15	1212595	-1.546986103	-14.38123989	19.136789322	-17.475214	0.5729577541	3.838817358	160
206	15	1212695	-2.234535456	-14.38123989	17.131437302	-17.475214	0.5156620145	3.838817358	160
206	15	1212735	-2.234535456	-14.38123989	17.131437302	-17.475214	0.5156620145	3.838817358	160
206	15	1212795	0.8594366908	-14.38123989	17.131437302	-17.475214	0.5156620145	3.838817358	160
206	15	1212865	-0.171887338	-14.38123989	14.323945045	-17.475214	0.2291831225	3.838817358	160
206	15	1212935	-0.171887338	-14.38123989	14.323945045	-17.475214	0.2291831225	3.838817358	158
206	15	1212965	-0.171887338	-14.38123989	14.323945045	-17.475214	0.2291831225	3.838817358	158
206	15	1213035	-3.724225521	-14.38123989	15.011493683	-17.475214	-1.031324029	3.838817358	158
206	15	1213065	-3.66692996	-14.38123989	15.240677834	-17.475214	-1.088619828	3.838817358	158
206	15	1213135	-2.005352259	-14.38123989	17.303323746	-17.475214	-1.088619828	3.838817358	158
206	15	1213165	-5.042028427	-14.38123989	17.303323746	-17.475214	-1.088619828	3.838817358	158
206	15	1213295	-3.208563805	-14.38123989	16.501184464	-17.475214	-0.744845152	3.838817358	158
206	15	1213395	-4.125296116	-14.38123989	18.850311279	-17.475214	-1.489690304	3.838817358	158
206	15	1213435	-4.354479313	-14.38123989	18.04817009	-17.475214	-1.546986103	3.838817358	158
206	15	1213565	-2.005352259	-14.38123989	15.699043274	-17.475214	-1.088619828	3.838817358	158
206	15	1213595	-2.80749321	-14.38123989	16.558481216	-17.475214	-1.375098705	3.838817358	153
206	15	1213665	-0.057295781	-14.38123989	7.9641132355	-17.475214	2.3491270542	3.838817358	153
206	15	1213695	-4.526366711	-14.38123989	5.7868738174	-17.475214	0.2291831225	3.838817358	153
206	16	1220575	-5.328507423	-14.38123989	37.872512817	-17.475214	1.0886198282	3.838817358	138
206	16	1220635	-5.271211624	-14.38123989	38.731945038	-17.475214	-1.89076066	3.838817358	138
206	16	1220705	-4.984732628	-14.38123989	37.700622559	-17.475214	-3.323155165	3.838817358	138
206	16	1220735	-1.317802906	-14.38123989	37.700622559	-17.475214	-3.323155165	3.838817358	138
206	16	1220835	-0.229183123	-14.38123989	41.195663452	-17.475214	-2.005352259	3.838817358	138
206	16	1221005	-3.380450964	-14.38123989	41.883216858	-17.475214	-4.010704517	3.838817358	138
206	16	1221075	-0.859436691	-14.38123989	39.247608185	-17.475214	-1.317802906	3.838817358	138
206	16	1221135	-1.031324029	-14.38123989	39.763271332	-17.475214	-0.057295781	3.838817358	138
206	16	1221205	-1.718873382	-14.38123989	41.023780823	-17.475214	-0.859436691	3.838817358	138
206	16	1221275	-3.953408718	-14.38123989	39.763271332	-17.475214	-2.80749321	3.838817358	119
206	16	1221375	-3.66692996	-14.38123989	39.362197876	-17.475214	-2.80749321	3.838817358	119
206	16	1221435	-2.80749321	-14.38123989	40.336227417	-17.475214	-1.83346498	3.838817358	119
206	16	1221475	-2.80749321	-14.38123989	39.018424988	-17.475214	-1.546986103	3.838817358	119
206	16	1221535	-2.80749321	-14.38123989	43.716678619	-17.475214	-0.687549353	3.838817358	119
206	16	1221635	-6.016056538	-14.38123989	43.716678619	-17.475214	-0.687549353	3.838817358	119
206	16	1221705	-1.546986103	-14.38123989	35.637973785	-17.475214	2.2345354557	3.838817358	119
206	16	1221805	-1.546986103	-14.38123989	48.30034256	-17.475214	2.2345354557	3.838817358	119
206	16	1221935	-3.208563805	-14.38123989	46.753356934	-17.475214	1.4896903038	3.838817358	119
206	16	1222035	-1.088619828	-14.38123989	39.877861023	-17.475214	1.8907606602	3.838817358	103
206	16	1222075	2.2345354557	-14.38123989	41.195663452	-17.475214	4.4690709114	3.838817358	103
206	16	1222135	-2.864789009	-14.38123989	42.857246399	-17.475214	1.3750987053	3.838817358	103
206	16	1222205	-1.83346498	-14.38123989	43.143722534	-17.475214	2.6929016113	3.838817358	103
206	16	1222375	-0.229183123	-14.38123989	39.419498444	-17.475214	4.0107045174	3.838817358	103
206	16	1222475	-1.546986103	-14.38123989	42.169692993	-17.475214	3.3231551647	3.838817358	103
206	16	1222605	-2.005352259	-14.38123989	45.836624146	-17.475214	3.0366761684	3.838817358	103
206	16	1222745	1.0886198282	-14.38123989	41.195663452	-17.475214	4.3544793129	3.838817358	103
206	16	1222805	1.0886198282	-14.38123989	41.195663452	-17.475214	4.3544793129	3.838817358	85
206	16	1222905	1.0886198282	-14.38123989	49.618144989	-17.475214	4.3544793129	3.838817358	85
206	16	1223005	-1.89076066	-14.38123989	47.269016266	-17.475214	1.3750987053	3.838817358	85
206	16	1223145	-0.744845152	-14.38123989	43.487495422	-17.475214	1.7188733816	3.838817358	85
206	16	1223205	-3.838817358	-14.38123989	46.638763428	-17.475214	-0.401070476	3.838817358	85
206	16	1223305	-0.343774676	-14.38123989	45.492851257	-17.475214	-0.057295781	3.838817358	85
206	16	1223375	0.9167324901	-14.38123989	42.97183609	-17.475214	-0.515662014	3.838817358	85
206	16	1223445	2.6929016113	-14.38123989	44.346931458	-17.475214	0.7448451519	3.838817358	85
206	16	1223545	3.4950425625	-14.38123989	48.128452301	-17.475214	1.8907606602	3.838817358	75
206	16	1223605	1.8334649801	-14.38123989	41.482143402	-17.475214	1.5469861031	3.838817358	75
206	16	1223675	1.4896903038	-14.38123989	42.799945831	-17.475214	1.031324029	3.838817358	75
206	16	1223705	1.3750987053	-14.38123989	44.862594604	-17.475214	1.317802906	3.838817358	75
206	16	1223775	0.7448451519	-14.38123989	46.810649872	-17.475214	1.0886198282	3.838817358	75
206	16	1223845	2.4064226151	-14.38123989	43.143722534	-17.475214	1.7188733816	3.838817358	75
206	16	1223905	0.7448451519	-14.38123989	46.638763428	-17.475214	0.9167324901	3.838817358	75
206	16	1224005	0.5156620145	-14.38123989	44.69070816	-17.475214	0	3.838817358	75
206	16	1224075	-2.692901611	-14.38123989	49.618144989	-17.475214	-0.343774676	3.838817358	75
206	16	1224145	-2.062648058	-14.38123989	50.706764221	-17.475214	1.2032113075	3.838817358	75
206	16	1224205	-4.354479313	-14.38123989	55.63420105	-17.475214	-0.343774676	3.838817358	75
206	16	1224275	-5.156620502	-14.38123989	58.327102661	-17.475214	-1.031324029	3.838817358	75
206	16	1224345	-5.156620502	-14.38123989	58.327102661	-17.475214	-1.031324029	3.838817358	73
206	16	1224375	-6.58901453	-14.38123989	55.691497803	-17.475214	-0.859436691	3.838817358	73
206	16	1224505	-6.646310329	-14.38123989	59.93138504	-17.475214	-0.572957754	3.838817358	73
206	16	1224545	-6.58901453	-14.38123989	56.379047394	-17.475214	0.5729577541	3.838817358	73
206	16	1224905	-7.104676723	-14.38123989	57.181190491	-17.475214	0.1718873382	3.838817358	73
206	16	1224945	-7.333859921	-14.38123989	58.670879364	-17.475214	-0.171887338	3.838817358	73
206	16	1225005	-7.677634716	-14.38123989	60.160564423	-17.475214	-0.057295781	3.838817358	73
206	16	1225075	-7.276564121	-14.38123989	59.301128387	-17.475214	0.5156620145	3.838817358	63
206	16	1225105	-15.01149368	-14.38123989	-19.48056602	-17.475214	3.9534087181	3.838817358	0
206	16	1225375	-11.57374763	-14.38123989	-8.307888031	-17.475214	6.35983181	3.838817358	131
206	16	1225675	-2.692901611	-14.38123989	5.2712116241	-17.475214	3.2085638046	3.838817358	131
206	16	1225745	3.3231551647	-14.38123989	5.2712116241	-17.475214	3.2085638046	3.838817358	131
206	16	1225845	5.4430990219	-14.38123989	5.2712116241	-17.475214	3.2085638046	3.838817358	131
206	16	1225915	7.9641132355	-14.38123989	5.2712116241	-17.475214	3.2085638046	3.838817358	131
206	16	1226015	4.5263667107	-14.38123989	2.4064226151	-17.475214	3.3231551647	3.838817358	131
206	16	1226075	9.2819166183	-14.38123989	2.4064226151	-17.475214	3.3231551647	3.838817358	131
206	16	1226175	5.0420284271	-14.38123989	2.4064226151	-17.475214	3.3231551647	3.838817358	131
206	16	1226245	1.7188733816	-14.38123989	2.4064226151	-17.475214	3.3231551647	3.838817358	131
206	16	1226315	1.7188733816	-14.38123989	-8.078704834	-17.475214	3.3231551647	3.838817358	131
206	16	1226375	-7.620338917	-14.38123989	-5.443099022	-17.475214	4.6409583092	3.838817358	131
206	16	1226445	-3.495042562	-14.38123989	-9.281916618	-17.475214	4.5263667107	3.838817358	147
206	16	1226615	-7.906817436	-14.38123989	-9.281916618	-17.475214	4.5263667107	3.838817358	147
206	16	1226675	-5.958761215	-14.38123989	-19.93893051	-17.475214	3.9534087181	3.838817358	147
206	16	1226815	-8.938141823	-14.38123989	-14.49583149	-17.475214	5.4430990219	3.838817358	147
206	16	1226945	-9.62569046	-14.38123989	-14.49583149	-17.475214	5.4430990219	3.838817358	147
206	16	1227015	-8.938141823	-14.38123989	-18.27735329	-17.475214	5.8441696167	3.838817358	147
206	16	1227145	-6.990085125	-14.38123989	-17.475214	-17.475214	5.4430990219	3.838817358	147
206	16	1227215	-7.906817436	-14.38123989	-23.37667847	-17.475214	6.3025355339	3.838817358	147
206	16	1227275	-4.640958309	-14.38123989	-23.37667847	-17.475214	6.3025355339	3.838817358	147
206	16	1227415	-8.938141823	-14.38123989	-24.75177765	-17.475214	6.1879444122	3.838817358	199
206	16	1227475	-9.797578812	-14.38123989	-18.67842484	-17.475214	5.6149864197	3.838817358	199
206	16	1227545	-8.995437622	-14.38123989	-18.67842484	-17.475214	5.6149864197	3.838817358	199
206	16	1227615	-11.05808544	-14.38123989	-16.15740967	-17.475214	5.0420284271	3.838817358	199
206	16	1227675	-10.14135265	-14.38123989	-15.52715588	-17.475214	4.2971835136	3.838817358	199
206	16	1227745	-9.568394661	-14.38123989	-15.41256428	-17.475214	3.9534087181	3.838817358	199
206	16	1227845	-8.823550224	-14.38123989	-18.67842484	-17.475214	3.380450964	3.838817358	199
206	16	1227945	-8.307888031	-14.38123989	-17.70439529	-17.475214	3.5523383617	3.838817358	199
206	16	1228045	-7.505746841	-14.38123989	-17.18873405	-17.475214	3.2085638046	3.838817358	199
206	17	1232385	-7.620338917	-14.38123989	-15.87093163	-17.475214	1.8334649801	3.838817358	213
206	17	1232485	-4.870141506	-14.38123989	-26.58524132	-17.475214	1.4896903038	3.838817358	213
206	17	1232585	3.2085638046	-14.38123989	-26.58524132	-17.475214	-1.546986103	3.838817358	213
206	17	1232715	-1.317802906	-14.38123989	-24.1215229	-17.475214	-1.317802906	3.838817358	213
206	17	1232855	-2.062648058	-14.38123989	-23.09019852	-17.475214	-1.489690304	3.838817358	213
206	17	1232985	-2.062648058	-14.38123989	-23.09019852	-17.475214	-1.489690304	3.838817358	187
206	17	1233055	-2.234535456	-14.38123989	-24.29340935	-17.475214	-1.031324029	3.838817358	187
206	17	1233115	0	-14.38123989	-24.40800285	-17.475214	-1.489690304	3.838817358	187
206	17	1233355	-4.125296116	-14.38123989	-24.75177765	-17.475214	0.5729577541	3.838817358	187
206	17	1233455	-0.229183123	-14.38123989	-25.21014214	-17.475214	-1.031324029	3.838817358	187
206	17	1233655	2.3491270542	-14.38123989	-26.58524132	-17.475214	-2.005352259	3.838817358	187
206	17	1233785	0.5729577541	-14.38123989	-26.18416977	-17.475214	-1.661577582	3.838817358	187
206	17	1233955	0.5729577541	-14.38123989	-26.18416977	-17.475214	-1.661577582	3.838817358	134
206	17	1234015	2.2345354557	-14.38123989	-25.89769173	-17.475214	-2.406422615	3.838817358	134
206	17	1234385	-0.744845152	-14.38123989	-25.55391884	-17.475214	-1.088619828	3.838817358	134
206	24	1409995	-4.984732628	-12.54777527	-1.89076066	-16.55848122	1.8334649801	2.6356058121	222
206	24	1410195	-5.328507423	-12.54777527	-1.718873382	-16.55848122	1.8907606602	2.6356058121	222
206	24	1410265	0	-12.54777527	-0.343774676	-16.55848122	1.8334649801	2.6356058121	222
206	24	1410365	-5.672282219	-12.54777527	-0.343774676	-16.55848122	1.8334649801	2.6356058121	222
206	24	1410435	-2.692901611	-12.54777527	-0.343774676	-16.55848122	1.8334649801	2.6356058121	222
206	24	1410495	-6.130648613	-12.54777527	-1.375098705	-16.55848122	1.6615775824	2.6356058121	222
206	24	1410565	-2.177239656	-12.54777527	-1.375098705	-16.55848122	1.6615775824	2.6356058121	222
206	24	1410635	-5.500394821	-12.54777527	-1.088619828	-16.55848122	2.0626480579	2.6356058121	215
206	24	1410695	-5.786873817	-12.54777527	-5.328507423	-16.55848122	2.1772396564	2.6356058121	215
206	24	1410735	-5.61498642	-12.54777527	-5.500394821	-16.55848122	2.1772396564	2.6356058121	215
206	24	1410865	-4.81284523	-12.54777527	-6.302535534	-16.55848122	2.1772396564	2.6356058121	215
206	24	1411035	-4.010704517	-12.54777527	-5.786873817	-16.55848122	1.8907606602	2.6356058121	215
206	24	1411195	-5.156620502	-12.54777527	-5.271211624	-16.55848122	1.5469861031	2.6356058121	215
206	24	1411265	-5.042028427	-12.54777527	-6.016056538	-16.55848122	1.4896903038	2.6356058121	215
206	24	1411395	-5.443099022	-12.54777527	-6.016056538	-16.55848122	1.4896903038	2.6356058121	215
206	24	1411465	-5.443099022	-12.54777527	-6.016056538	-16.55848122	1.4896903038	2.6356058121	222
206	24	1411535	-4.469070911	-12.54777527	-5.328507423	-16.55848122	1.7188733816	2.6356058121	222
206	24	1411595	-0.744845152	-12.54777527	-5.328507423	-16.55848122	1.7188733816	2.6356058121	222
206	24	1411795	-3.66692996	-12.54777527	-7.161972523	-16.55848122	1.8907606602	2.6356058121	222
206	24	1411865	-3.323155165	-12.54777527	-8.479775429	-16.55848122	1.6615775824	2.6356058121	222
206	24	1412065	-3.323155165	-12.54777527	-8.136000633	-16.55848122	1.3750987053	2.6356058121	222
206	24	1412195	2.2345354557	-12.54777527	-8.136000633	-16.55848122	1.3750987053	2.6356058121	222
206	24	1412265	-3.953408718	-12.54777527	-7.964113235	-16.55848122	2.0053522587	2.6356058121	222
206	24	1412295	-1.375098705	-12.54777527	-7.792226315	-16.55848122	1.2032113075	2.6356058121	218
206	24	1412365	-2.406422615	-12.54777527	-7.161972523	-16.55848122	1.3750987053	2.6356058121	218
206	24	1412435	0.7448451519	-12.54777527	-7.161972523	-16.55848122	1.3750987053	2.6356058121	218
206	24	1412505	-1.203211308	-12.54777527	-8.078704834	-16.55848122	1.2032113075	2.6356058121	218
206	24	1412735	-2.234535456	-12.54777527	-6.474422932	-16.55848122	1.0886198282	2.6356058121	218
206	24	1412805	-5.500394821	-12.54777527	-6.474422932	-16.55848122	1.0886198282	2.6356058121	218
206	24	1412905	-6.646310329	-12.54777527	-0.057295781	-16.55848122	1.5469861031	2.6356058121	218
206	24	1412965	1.031324029	-12.54777527	-0.057295781	-16.55848122	1.5469861031	2.6356058121	218
206	24	1413135	-0.057295781	-12.54777527	-1.088619828	-16.55848122	1.0886198282	2.6356058121	218
206	24	1413205	-0.057295781	-12.54777527	-1.088619828	-16.55848122	1.0886198282	2.6356058121	225
206	24	1413435	-0.572957754	-12.54777527	-1.317802906	-16.55848122	1.2032113075	2.6356058121	225
206	24	1413505	4.0107045174	-12.54777527	-0.343774676	-16.55848122	0.7448451519	2.6356058121	225
206	24	1413565	-0.171887338	-12.54777527	-0.343774676	-16.55848122	0.7448451519	2.6356058121	225
206	24	1414065	-0.515662014	-12.54777527	-3.036676168	-16.55848122	1.031324029	2.6356058121	225
206	24	1414135	-0.515662014	-12.54777527	-3.036676168	-16.55848122	1.031324029	2.6356058121	220
206	24	1414205	-0.744845152	-12.54777527	-5.786873817	-16.55848122	0.7448451519	2.6356058121	220
206	24	1414335	2.2345354557	-12.54777527	-5.958761215	-16.55848122	0.5729577541	2.6356058121	220
206	24	1414435	0.0572957806	-12.54777527	-5.271211624	-16.55848122	0.8594366908	2.6356058121	220
206	24	1414505	-0.744845152	-12.54777527	-4.182591915	-16.55848122	0.7448451519	2.6356058121	220
206	24	1414605	0.5729577541	-12.54777527	-5.156620502	-16.55848122	0.4010704756	2.6356058121	220
206	24	1414705	-0.171887338	-12.54777527	-3.151267767	-16.55848122	1.031324029	2.6356058121	220
206	24	1414805	0.9167324901	-12.54777527	-3.208563805	-16.55848122	1.031324029	2.6356058121	220
206	24	1414865	1.2032113075	-12.54777527	-3.953408718	-16.55848122	0.7448451519	2.6356058121	220
206	24	1414935	0.3437746763	-12.54777527	-2.062648058	-16.55848122	0.8594366908	2.6356058121	220
206	24	1415105	0.3437746763	-12.54777527	-2.062648058	-16.55848122	0.8594366908	2.6356058121	215
206	24	1415165	0.3437746763	-12.54777527	-11.22997284	-16.55848122	0.8594366908	2.6356058121	215
206	24	1415305	0	-12.54777527	-5.958761215	-16.55848122	1.3750987053	2.6356058121	215
206	24	1415435	0.4010704756	-12.54777527	-7.620338917	-16.55848122	1.2032113075	2.6356058121	215
206	24	1415835	1.3750987053	-12.54777527	-6.58901453	-16.55848122	0.7448451519	2.6356058121	215
206	24	1416035	1.3750987053	-12.54777527	-6.58901453	-16.55848122	0.7448451519	2.6356058121	220
206	24	1416105	1.3750987053	-12.54777527	-14.09476185	-16.55848122	0.7448451519	2.6356058121	220
206	24	1416175	-1.89076066	-12.54777527	-12.43318367	-16.55848122	1.317802906	2.6356058121	220
206	24	1416275	2.5210142136	-12.54777527	-12.08940887	-16.55848122	0.5156620145	2.6356058121	220
206	24	1416405	1.7188733816	-12.54777527	-14.72501564	-16.55848122	0.3437746763	2.6356058121	220
206	24	1416605	1.4896903038	-12.54777527	-13.23532581	-16.55848122	0.7448451519	2.6356058121	220
206	24	1416835	2.2345354557	-12.54777527	-13.40721226	-16.55848122	0.5729577541	2.6356058121	220
206	24	1417005	2.0626480579	-12.54777527	-14.38123989	-16.55848122	0.5729577541	2.6356058121	222
206	24	1417075	1.031324029	-12.54777527	-13.17802906	-16.55848122	-0.859436691	2.6356058121	222
206	24	1417135	-1.031324029	-12.54777527	-13.06343746	-16.55848122	-0.687549353	2.6356058121	222
206	24	1417205	5.2712116241	-12.54777527	-10.25594521	-16.55848122	-1.031324029	2.6356058121	222
206	24	1417275	1.0886198282	-12.54777527	-13.23532581	-16.55848122	-1.031324029	2.6356058121	222
206	24	1417335	0.8594366908	-12.54777527	-12.89155006	-16.55848122	-0.687549353	2.6356058121	222
206	24	1417475	0.6875493526	-12.54777527	-14.32394505	-16.55848122	-0.171887338	2.6356058121	222
206	24	1417635	3.0366761684	-12.54777527	-14.32394505	-16.55848122	-0.171887338	2.6356058121	222
206	24	1417705	2.3491270542	-12.54777527	-13.92287445	-16.55848122	-0.687549353	2.6356058121	222
206	24	1417805	4.5263667107	-12.54777527	-11.40186024	-16.55848122	-0.744845152	2.6356058121	222
206	24	1417875	3.9534087181	-12.54777527	-22.11617088	-16.55848122	-0.687549353	2.6356058121	222
206	24	1417935	4.8128452301	-12.54777527	-25.89769173	-16.55848122	-0.515662014	2.6356058121	214
206	24	1418035	4.8128452301	-12.54777527	-25.89769173	-16.55848122	-0.515662014	2.6356058121	214
206	24	1418105	2.8647890091	-12.54777527	-23.94963646	-16.55848122	-1.203211308	2.6356058121	214
206	24	1418205	-3.838817358	-12.54777527	-8.136000633	-16.55848122	-1.718873382	2.6356058121	214
206	24	1418275	2.0626480579	-12.54777527	-18.44924164	-16.55848122	-4.010704517	2.6356058121	214
206	24	1418335	1.0886198282	-12.54777527	-20.28270531	-16.55848122	-2.80749321	2.6356058121	214
206	24	1418435	4.3544793129	-12.54777527	-20.28270531	-16.55848122	-2.80749321	2.6356058121	214
206	24	1418535	0.0572957806	-12.54777527	-27.04360771	-16.55848122	-1.489690304	2.6356058121	214
206	24	1418635	-0.572957754	-12.54777527	-27.04360771	-16.55848122	-1.489690304	2.6356058121	214
206	24	1418735	-0.229183123	-12.54777527	-26.87172127	-16.55848122	-3.208563805	2.6356058121	214
206	24	1418805	-2.979380608	-12.54777527	-24.2361145	-16.55848122	-2.521014214	2.6356058121	214
206	24	1418905	2.2345354557	-12.54777527	-26.87172127	-16.55848122	-5.328507423	2.6356058121	214
206	24	1418975	-0.229183123	-12.54777527	-28.36141205	-16.55848122	-4.182591915	2.6356058121	223
206	24	1419045	0.7448451519	-12.54777527	-27.55927086	-16.55848122	-2.521014214	2.6356058121	223
206	24	1419145	5.1566205025	-12.54777527	-27.21549416	-16.55848122	-3.323155165	2.6356058121	223
206	24	1419305	0.9167324901	-12.54777527	-27.21549416	-16.55848122	-3.323155165	2.6356058121	223
206	24	1419375	4.1252961159	-12.54777527	-27.21549416	-16.55848122	-3.323155165	2.6356058121	223
206	24	1419475	-0.171887338	-12.54777527	-25.55391884	-16.55848122	-2.005352259	2.6356058121	223
206	24	1419705	-2.062648058	-12.54777527	-24.75177765	-16.55848122	-0.859436691	2.6356058121	223
206	24	1419775	0.0572957806	-12.54777527	-25.03825569	-16.55848122	-1.89076066	2.6356058121	223
206	24	1419845	-0.171887338	-12.54777527	-26.58524132	-16.55848122	-1.718873382	2.6356058121	223
206	24	1419945	-0.057295781	-12.54777527	-25.78310013	-16.55848122	-1.718873382	2.6356058121	223
206	23	1640036	-2.635605812	-12.54777527	-1.718873382	-16.55848122	-5.61498642	2.6356058121	140
206	23	1640196	-2.349127054	-12.54777527	-2.062648058	-16.55848122	-6.016056538	2.6356058121	153
206	23	1640266	-1.375098705	-12.54777527	-1.375098705	-16.55848122	-6.016056538	2.6356058121	153
206	23	1640666	-0.91673249	-12.54777527	-1.031324029	-16.55848122	-5.958761215	2.6356058121	153
206	23	1640766	-1.546986103	-12.54777527	-1.375098705	-16.55848122	-5.844169617	2.6356058121	153
206	23	1640996	-2.005352259	-12.54777527	-1.89076066	-16.55848122	-5.786873817	2.6356058121	153
206	23	1641166	-0.91673249	-12.54777527	-1.718873382	-16.55848122	-5.844169617	2.6356058121	153
206	23	1641236	-0.91673249	-12.54777527	-1.718873382	-16.55848122	-5.844169617	2.6356058121	166
206	23	1641436	-0.91673249	-12.54777527	-1.546986103	-16.55848122	-5.672282219	2.6356058121	166
206	23	1641896	-1.031324029	-12.54777527	-2.005352259	-16.55848122	-5.844169617	2.6356058121	166
206	23	1642036	-0.91673249	-12.54777527	-2.062648058	-16.55848122	-5.844169617	2.6356058121	166
207	3	104354	0.2291831225	-2.005352259	-26.92901611	-23.60586166	-2.234535456	-2.177239656	132
207	3	104514	3.2085638046	-2.005352259	-28.1895237	-23.60586166	-2.864789009	-2.177239656	132
207	3	104554	1.5469861031	-2.005352259	-28.81977844	-23.60586166	-1.489690304	-2.177239656	132
207	3	104614	-1.83346498	-2.005352259	-28.87707329	-23.60586166	-2.177239656	-2.177239656	132
207	3	104654	-0.057295781	-2.005352259	-26.01228333	-23.60586166	-1.317802906	-2.177239656	132
207	3	104684	-2.177239656	-2.005352259	-28.1895237	-23.60586166	-0.229183123	-2.177239656	132
207	3	104754	-0.401070476	-2.005352259	-34.8358345	-23.60586166	-1.718873382	-2.177239656	132
207	3	104784	1.4896903038	-2.005352259	-29.33543968	-23.60586166	-1.203211308	-2.177239656	132
207	3	104884	0.1718873382	-2.005352259	-27.8457489	-23.60586166	-0.515662014	-2.177239656	132
207	3	104914	-1.203211308	-2.005352259	-33.51802826	-23.60586166	-0.171887338	-2.177239656	132
207	3	104954	-1.89076066	-2.005352259	-32.77318573	-23.60586166	0.1718873382	-2.177239656	132
207	3	105014	-1.661577582	-2.005352259	-33.11696243	-23.60586166	-1.203211308	-2.177239656	132
207	3	105054	-1.89076066	-2.005352259	-33.74721146	-23.60586166	-0.229183123	-2.177239656	124
207	3	105084	-3.66692996	-2.005352259	-34.14828491	-23.60586166	0.1718873382	-2.177239656	124
207	3	105114	-4.297183514	-2.005352259	-34.43476486	-23.60586166	0.2291831225	-2.177239656	124
207	3	105184	-4.182591915	-2.005352259	-30.8824234	-23.60586166	0.0572957806	-2.177239656	124
207	3	105314	-4.010704517	-2.005352259	-26.52794647	-23.60586166	0.6875493526	-2.177239656	124
207	3	105354	-6.016056538	-2.005352259	-23.89233971	-23.60586166	1.3750987053	-2.177239656	124
207	3	105414	-3.151267767	-2.005352259	-30.30946732	-23.60586166	-0.687549353	-2.177239656	124
207	3	105514	-5.042028427	-2.005352259	-33.00236893	-23.60586166	-1.031324029	-2.177239656	124
207	3	105584	-7.620338917	-2.005352259	-27.67386246	-23.60586166	-0.91673249	-2.177239656	156
207	3	105654	-9.453804016	-2.005352259	-24.40800285	-23.60586166	-2.062648058	-2.177239656	156
207	3	105684	-10.54242325	-2.005352259	-26.52794647	-23.60586166	-2.177239656	-2.177239656	156
207	3	105754	-7.906817436	-2.005352259	-32.48670578	-23.60586166	-2.349127054	-2.177239656	156
207	3	105784	-9.281916618	-2.005352259	-27.7311573	-23.60586166	-2.692901611	-2.177239656	156
207	3	105814	-9.281916618	-2.005352259	-27.7311573	-23.60586166	-2.692901611	-2.177239656	156
207	3	105914	-9.453804016	-2.005352259	-27.38738251	-23.60586166	0.3437746763	-2.177239656	156
207	3	105954	-13.57909966	-2.005352259	-27.04360771	-23.60586166	2.9793806076	-2.177239656	156
207	3	106014	-11.22997284	-2.005352259	-26.69983292	-23.60586166	0.5156620145	-2.177239656	156
207	3	106054	-5.958761215	-2.005352259	-27.38738251	-23.60586166	3.2085638046	-2.177239656	156
207	3	106084	-3.380450964	-2.005352259	-25.55391884	-23.60586166	0.1718873382	-2.177239656	156
207	3	106154	-2.177239656	-2.005352259	-24.86636734	-23.60586166	1.031324029	-2.177239656	156
207	3	106184	0.7448451519	-2.005352259	-24.86636734	-23.60586166	1.031324029	-2.177239656	165
207	3	106214	-1.203211308	-2.005352259	-20.62648201	-23.60586166	2.6356058121	-2.177239656	0
207	3	106254	-3.151267767	-2.005352259	-20.11081886	-23.60586166	-4.870141506	-2.177239656	162
207	3	106454	-1.546986103	-2.005352259	-22.74642563	-23.60586166	-3.724225521	-2.177239656	0
207	3	106514	-0.171887338	-2.005352259	-19.13678932	-23.60586166	4.1252961159	-2.177239656	0
207	3	106654	4.8701415062	-2.005352259	-10.42783165	-23.60586166	0	-2.177239656	156
207	3	106824	3.5523383617	-2.005352259	-13.52180386	-23.60586166	1.317802906	-2.177239656	0
207	3	106854	1.7188733816	-2.005352259	-32.94507217	-23.60586166	-9.912169456	-2.177239656	0
207	3	107024	-8.938141823	-2.005352259	-33.80450821	-23.60586166	5.0420284271	-2.177239656	133
207	3	107184	-4.354479313	-2.005352259	-28.87707329	-23.60586166	4.4690709114	-2.177239656	0
207	3	107224	-7.620338917	-2.005352259	-21.14214134	-23.60586166	0.2291831225	-2.177239656	130
207	3	107384	-3.953408718	-2.005352259	-21.14214134	-23.60586166	0.2291831225	-2.177239656	0
207	3	107424	-2.177239656	-2.005352259	-17.53250885	-23.60586166	3.9534087181	-2.177239656	0
207	3	107584	2.0626480579	-2.005352259	-21.65780449	-23.60586166	-2.864789009	-2.177239656	131
207	3	107754	2.0626480579	-2.005352259	-13.40721226	-23.60586166	-2.864789009	-2.177239656	0
207	3	107784	-4.297183514	-2.005352259	-27.55927086	-23.60586166	6.4744229317	-2.177239656	139
207	3	107984	-3.036676168	-2.005352259	-25.43932724	-23.60586166	6.4744229317	-2.177239656	0
207	3	108024	-7.276564121	-2.005352259	-27.04360771	-23.60586166	-8.42247963	-2.177239656	0
207	3	108184	0.3437746763	-2.005352259	-31.1116066	-23.60586166	-4.640958309	-2.177239656	148
207	3	108384	-0.343774676	-2.005352259	-26.24146652	-23.60586166	-4.984732628	-2.177239656	0
207	3	108454	-5.328507423	-2.005352259	-21.4286232	-23.60586166	2.6356058121	-2.177239656	151
207	3	108624	-7.677634716	-2.005352259	-16.04281807	-23.60586166	1.031324029	-2.177239656	0
207	3	108654	-6.760901928	-2.005352259	-20.34000206	-23.60586166	-6.474422932	-2.177239656	0
207	3	108824	2.1772396564	-2.005352259	-33.28884506	-23.60586166	-0.401070476	-2.177239656	139
207	3	108984	1.2032113075	-2.005352259	-32.60129929	-23.60586166	-0.057295781	-2.177239656	0
207	3	109024	-10.08405685	-2.005352259	-19.93893051	-23.60586166	0	-2.177239656	160
207	3	109224	-6.932789326	-2.005352259	-13.92287445	-23.60586166	0.2291831225	-2.177239656	0
207	3	109254	-1.489690304	-2.005352259	-30.36676216	-23.60586166	-4.297183514	-2.177239656	150
207	3	109454	0	-2.005352259	-28.81977844	-23.60586166	-3.208563805	-2.177239656	0
207	3	109484	-0.171887338	-2.005352259	-21.25673294	-23.60586166	-7.276564121	-2.177239656	139
207	3	109654	-2.005352259	-2.005352259	-20.7410717	-23.60586166	-5.042028427	-2.177239656	0
207	3	109684	3.151267767	-2.005352259	-16.15740967	-23.60586166	-3.151267767	-2.177239656	0
207	3	109854	2.2345354557	-2.005352259	-29.50732613	-23.60586166	3.2085638046	-2.177239656	0
207	3	110024	-4.125296116	-2.005352259	-21.60050964	-23.60586166	1.4896903038	-2.177239656	159
207	3	110194	0.1718873382	-2.005352259	-15.98552322	-23.60586166	1.7188733816	-2.177239656	0
207	3	110224	-0.171887338	-2.005352259	-14.72501564	-23.60586166	6.7609019279	-2.177239656	144
207	3	110394	1.5469861031	-2.005352259	-11.91752243	-23.60586166	7.4484510422	-2.177239656	0
207	3	110424	5.6149864197	-2.005352259	-17.64710045	-23.60586166	4.0107045174	-2.177239656	141
207	3	110594	10.943493843	-2.005352259	-4.354479313	-23.60586166	4.0107045174	-2.177239656	0
207	3	110624	-2.979380608	-2.005352259	-27.33008766	-23.60586166	-8.250592232	-2.177239656	133
207	3	110824	2.0626480579	-2.005352259	-29.04896164	-23.60586166	-8.078704834	-2.177239656	0
207	3	110854	-4.469070911	-2.005352259	-24.06422615	-23.60586166	-7.964113235	-2.177239656	142
207	3	111054	-10.08405685	-2.005352259	-33.74721146	-23.60586166	-1.661577582	-2.177239656	0
207	3	111094	0.0572957806	-2.005352259	-30.82512856	-23.60586166	6.8181977272	-2.177239656	0
207	3	111254	6.7609019279	-2.005352259	-14.03746605	-23.60586166	2.3491270542	-2.177239656	0
207	3	111394	-6.818197727	-2.005352259	-27.8457489	-23.60586166	-0.229183123	-2.177239656	0
207	3	111554	-5.61498642	-2.005352259	-27.10090256	-23.60586166	0.6875493526	-2.177239656	0
207	3	111694	-1.489690304	-2.005352259	-32.14293289	-23.60586166	-3.208563805	-2.177239656	0
207	3	111854	-5.156620502	-2.005352259	-22.45994568	-23.60586166	-6.818197727	-2.177239656	0
207	3	112024	3.0366761684	-2.005352259	-13.75098705	-23.60586166	-1.83346498	-2.177239656	0
207	3	112194	-1.489690304	-2.005352259	-30.13758087	-23.60586166	-4.354479313	-2.177239656	129
207	3	112354	-1.661577582	-2.005352259	-26.01228333	-23.60586166	-5.271211624	-2.177239656	0
207	3	112394	-6.130648613	-2.005352259	-28.47600365	-23.60586166	2.5210142136	-2.177239656	0
207	3	112554	-7.276564121	-2.005352259	-24.29340935	-23.60586166	2.8647890091	-2.177239656	133
207	3	112724	2.0053522587	-2.005352259	-20.91296005	-23.60586166	0.8594366908	-2.177239656	0
207	3	112754	-6.58901453	-2.005352259	-29.22084618	-23.60586166	-9.110028267	-2.177239656	0
207	3	112924	-1.546986103	-2.005352259	-28.0749321	-23.60586166	-7.792226315	-2.177239656	0
207	3	113094	-6.35983181	-2.005352259	-18.85031128	-23.60586166	2.8647890091	-2.177239656	135
207	3	113294	-7.276564121	-2.005352259	-18.85031128	-23.60586166	2.8647890091	-2.177239656	0
207	3	113324	0	-2.005352259	-16.38659286	-23.60586166	-4.125296116	-2.177239656	0
207	3	113494	1.6615775824	-2.005352259	-22.91831207	-23.60586166	0.7448451519	-2.177239656	0
207	3	113624	-0.171887338	-2.005352259	-15.18338108	-23.60586166	-1.89076066	-2.177239656	0
207	3	113824	-3.151267767	-2.005352259	-17.30332375	-23.60586166	-3.953408718	-2.177239656	0
207	3	113994	7.4484510422	-2.005352259	-16.67307281	-23.60586166	-11.86022663	-2.177239656	0
207	3	114194	-2.635605812	-2.005352259	-21.60050964	-23.60586166	-8.594367027	-2.177239656	0
207	3	114394	-1.375098705	-2.005352259	-28.70518494	-23.60586166	3.2085638046	-2.177239656	0
207	3	114524	-1.031324029	-2.005352259	-29.50732613	-23.60586166	-3.953408718	-2.177239656	144
207	3	114694	3.6669299603	-2.005352259	-7.906817436	-23.60586166	3.151267767	-2.177239656	144
207	3	114724	9.2246208191	-2.005352259	-7.906817436	-23.60586166	3.151267767	-2.177239656	144
207	3	114764	1.4896903038	-2.005352259	-16.67307281	-23.60586166	4.8701415062	-2.177239656	144
207	3	114824	7.9068174362	-2.005352259	-8.938141823	-23.60586166	4.8701415062	-2.177239656	144
207	3	114864	9.4538040161	-2.005352259	-15.35526943	-23.60586166	3.6669299603	-2.177239656	144
207	5	442964	1.7188733816	-2.005352259	-33.00236893	-23.54856682	-4.698254108	-2.177239656	0
207	5	443094	-2.979380608	-2.005352259	-30.48135567	-23.54856682	0.5156620145	-2.177239656	0
207	5	443264	-1.203211308	-2.005352259	-25.03825569	-23.54856682	-9.224620819	-2.177239656	0
207	5	443424	-0.91673249	-2.005352259	-19.59515762	-23.54856682	-5.500394821	-2.177239656	0
207	5	443624	-0.171887338	-2.005352259	-27.10090256	-23.54856682	-2.234535456	-2.177239656	0
207	5	443764	-15.98552322	-2.005352259	-35.12231064	-23.54856682	-6.474422932	-2.177239656	0
207	5	443894	-14.09476185	-2.005352259	-30.65324402	-23.54856682	1.3750987053	-2.177239656	0
207	5	444064	-5.844169617	-2.005352259	-25.61121368	-23.54856682	-7.161972523	-2.177239656	0
207	5	444234	-9.281916618	-2.005352259	-19.19408607	-23.54856682	-5.271211624	-2.177239656	0
207	5	444434	-8.651661873	-2.005352259	-20.62648201	-23.54856682	-9.110028267	-2.177239656	0
207	5	444634	1.8907606602	-2.005352259	-17.18873405	-23.54856682	-4.640958309	-2.177239656	157
207	5	444794	4.6982541084	-2.005352259	-22.74642563	-23.54856682	-7.104676723	-2.177239656	157
207	5	444864	6.9327893257	-2.005352259	-16.73036766	-23.54856682	-4.297183514	-2.177239656	157
207	5	444934	5.6149864197	-2.005352259	-19.59515762	-23.54856682	-5.156620502	-2.177239656	157
207	5	444964	2.4064226151	-2.005352259	-19.65245247	-23.54856682	-4.698254108	-2.177239656	157
207	5	445034	2.8074932098	-2.005352259	-21.31402969	-23.54856682	-4.182591915	-2.177239656	157
207	5	445094	2.9793806076	-2.005352259	-19.93893051	-23.54856682	-4.125296116	-2.177239656	157
207	5	445164	-3.036676168	-2.005352259	-22.63183403	-23.54856682	-2.521014214	-2.177239656	157
207	5	445264	-4.182591915	-2.005352259	-21.14214134	-23.54856682	-1.546986103	-2.177239656	157
207	5	445294	-7.906817436	-2.005352259	-18.50653839	-23.54856682	0.2291831225	-2.177239656	157
207	5	445364	-9.110028267	-2.005352259	-18.96490288	-23.54856682	0.1718873382	-2.177239656	157
207	5	445434	-8.307888031	-2.005352259	-16.38659286	-23.54856682	-0.229183123	-2.177239656	157
207	5	445494	-8.995437622	-2.005352259	-18.16276169	-23.54856682	1.2032113075	-2.177239656	145
207	5	445534	-16.55848122	-2.005352259	-8.307888031	-23.54856682	1.2032113075	-2.177239656	145
207	5	445594	-12.20400143	-2.005352259	-8.307888031	-23.54856682	1.2032113075	-2.177239656	145
207	5	445664	-23.89233971	-2.005352259	-17.53250885	-23.54856682	5.6149864197	-2.177239656	145
207	5	445734	-17.1314373	-2.005352259	-14.32394505	-23.54856682	2.1772396564	-2.177239656	145
207	5	445794	-18.62112808	-2.005352259	-14.38123989	-23.54856682	2.3491270542	-2.177239656	145
207	5	446064	-15.18338108	-2.005352259	-14.38123989	-23.54856682	2.3491270542	-2.177239656	145
207	5	446134	-7.161972523	-2.005352259	-2.521014214	-23.54856682	-0.401070476	-2.177239656	145
207	5	446194	-1.031324029	-2.005352259	-2.521014214	-23.54856682	-0.401070476	-2.177239656	145
207	5	446264	-7.505746841	-2.005352259	-7.792226315	-23.54856682	0.3437746763	-2.177239656	145
207	5	446294	-5.844169617	-2.005352259	-7.792226315	-23.54856682	0.3437746763	-2.177239656	160
207	5	446364	-13.40721226	-2.005352259	-7.792226315	-23.54856682	0.3437746763	-2.177239656	160
207	5	446394	-13.06343746	-2.005352259	-4.81284523	-23.54856682	1.8334649801	-2.177239656	160
207	5	446464	-6.187944412	-2.005352259	-4.81284523	-23.54856682	-1.317802906	-2.177239656	160
207	5	446534	-6.990085125	-2.005352259	-6.58901453	-23.54856682	-0.572957754	-2.177239656	160
207	5	446594	-9.281916618	-2.005352259	-6.187944412	-23.54856682	-0.859436691	-2.177239656	160
207	5	446694	-10.42783165	-2.005352259	-6.646310329	-23.54856682	-0.572957754	-2.177239656	160
207	5	446764	-10.25594521	-2.005352259	-2.234535456	-23.54856682	-1.489690304	-2.177239656	160
207	5	446864	-15.81363487	-2.005352259	-2.234535456	-23.54856682	-1.489690304	-2.177239656	160
207	5	446934	-10.42783165	-2.005352259	-0.91673249	-23.54856682	-0.401070476	-2.177239656	160
207	5	446994	-9.453804016	-2.005352259	0.7448451519	-23.54856682	-0.401070476	-2.177239656	160
207	5	447064	-13.00614166	-2.005352259	-4.354479313	-23.54856682	2.0626480579	-2.177239656	160
207	5	447134	-8.823550224	-2.005352259	-0.401070476	-23.54856682	0	-2.177239656	181
207	5	447204	-6.58901453	-2.005352259	1.8907606602	-23.54856682	-1.317802906	-2.177239656	181
207	5	447234	-0.744845152	-2.005352259	1.8907606602	-23.54856682	-1.317802906	-2.177239656	181
207	5	447304	-3.208563805	-2.005352259	2.1772396564	-23.54856682	-1.489690304	-2.177239656	181
207	5	447334	-1.203211308	-2.005352259	-1.489690304	-23.54856682	-0.057295781	-2.177239656	181
207	5	447364	-4.526366711	-2.005352259	-1.489690304	-23.54856682	-0.057295781	-2.177239656	181
207	5	447464	-1.031324029	-2.005352259	-1.489690304	-23.54856682	-0.057295781	-2.177239656	181
207	5	447534	-2.521014214	-2.005352259	-0.91673249	-23.54856682	-1.203211308	-2.177239656	181
207	5	447604	-4.297183514	-2.005352259	3.5523383617	-23.54856682	-0.401070476	-2.177239656	181
207	5	447664	-4.010704517	-2.005352259	-0.859436691	-23.54856682	-3.838817358	-2.177239656	181
207	5	447734	0.8594366908	-2.005352259	7.9068174362	-23.54856682	-1.088619828	-2.177239656	181
207	5	447764	5.6722822189	-2.005352259	7.9068174362	-23.54856682	-1.088619828	-2.177239656	181
207	5	447834	-3.552338362	-2.005352259	7.1046767235	-23.54856682	-4.297183514	-2.177239656	195
207	5	447864	-7.161972523	-2.005352259	-9.453804016	-23.54856682	-4.297183514	-2.177239656	195
207	5	447934	-12.37588882	-2.005352259	-9.453804016	-23.54856682	-7.448451042	-2.177239656	195
207	5	448004	-22.05887413	-2.005352259	-23.09019852	-23.54856682	-8.136000633	-2.177239656	195
207	5	448064	-19.65245247	-2.005352259	-30.30946732	-23.54856682	-8.938141823	-2.177239656	195
207	5	448104	-17.87628365	-2.005352259	-29.79380417	-23.54856682	-11.11538124	-2.177239656	195
207	5	448234	-20.79836845	-2.005352259	-33.91910172	-23.54856682	-9.453804016	-2.177239656	195
207	5	448304	-19.19408607	-2.005352259	-26.69983292	-23.54856682	-11.45915604	-2.177239656	195
207	5	448364	-22.23076248	-2.005352259	-24.92366409	-23.54856682	-12.37588882	-2.177239656	195
207	5	448434	-23.37667847	-2.005352259	-22.11617088	-23.54856682	-9.224620819	-2.177239656	195
207	5	448504	-26.41335487	-2.005352259	-22.05887413	-23.54856682	-7.448451042	-2.177239656	195
207	5	448564	-27.38738251	-2.005352259	-23.89233971	-23.54856682	-5.61498642	-2.177239656	195
207	5	448634	-27.38738251	-2.005352259	-23.89233971	-23.54856682	-5.61498642	-2.177239656	222
207	5	448704	-21.4286232	-2.005352259	-19.76704407	-23.54856682	-9.912169456	-2.177239656	222
207	5	448764	-20.91296005	-2.005352259	-23.94963646	-23.54856682	-8.594367027	-2.177239656	222
207	5	448804	-22.23076248	-2.005352259	-21.94428253	-23.54856682	-9.568394661	-2.177239656	222
207	5	448864	-29.79380417	-2.005352259	-21.94428253	-23.54856682	-9.568394661	-2.177239656	222
207	5	448934	-23.26208496	-2.005352259	-27.04360771	-23.54856682	-8.938141823	-2.177239656	222
207	5	449034	-26.69983292	-2.005352259	-38.84653854	-23.54856682	-6.58901453	-2.177239656	222
207	5	449104	-22.11617088	-2.005352259	-36.55470657	-23.54856682	-10.59971905	-2.177239656	222
207	5	449164	-23.94963646	-2.005352259	-46.1231041	-23.54856682	-8.651661873	-2.177239656	222
207	5	449234	-23.09019852	-2.005352259	-48.64411545	-23.54856682	-10.14135265	-2.177239656	222
207	5	449304	-22.80372047	-2.005352259	-51.05053711	-23.54856682	-10.77160645	-2.177239656	222
207	5	449364	-23.54856682	-2.005352259	-54.25910568	-23.54856682	-11.45915604	-2.177239656	222
207	5	449434	-24.5798893	-2.005352259	-58.61358261	-23.54856682	-10.54242325	-2.177239656	201
207	9	604194	-4.526366711	-2.005352259	-14.89690208	-23.54856682	-4.010704517	-2.177239656	143
207	9	604264	-2.234535456	-2.005352259	-14.66771984	-23.54856682	-5.443099022	-2.177239656	143
207	9	604324	-8.995437622	-2.005352259	-20.11081886	-23.54856682	-2.005352259	-2.177239656	143
207	9	604394	-5.844169617	-2.005352259	-20.11081886	-23.54856682	-5.328507423	-2.177239656	125
207	9	604464	-7.448451042	-2.005352259	-28.01763535	-23.54856682	-5.844169617	-2.177239656	125
207	9	604494	-11.22997284	-2.005352259	-45.83662415	-23.54856682	-2.80749321	-2.177239656	125
207	9	604564	-19.19408607	-2.005352259	-64.85881805	-23.54856682	5.6149864197	-2.177239656	125
207	9	604624	-21.0848465	-2.005352259	-68.06738281	-23.54856682	5.8441696167	-2.177239656	125
207	9	604694	-17.475214	-2.005352259	-81.07352448	-23.54856682	3.3231551647	-2.177239656	0
207	9	604724	-1.546986103	-2.005352259	-26.92901611	-23.54856682	4.1252961159	-2.177239656	0
207	9	604864	-2.80749321	-2.005352259	-15.24067783	-23.54856682	1.8907606602	-2.177239656	0
207	9	605024	-7.792226315	-2.005352259	-25.72580528	-23.54856682	-5.844169617	-2.177239656	0
207	9	605164	-10.94349384	-2.005352259	-26.24146652	-23.54856682	-10.7143116	-2.177239656	0
207	9	605324	-2.349127054	-2.005352259	-16.38659286	-23.54856682	-2.979380608	-2.177239656	0
207	9	605494	7.5057468414	-2.005352259	-26.35605812	-23.54856682	-0.057295781	-2.177239656	0
207	9	605624	-0.057295781	-2.005352259	-15.69904327	-23.54856682	3.4950425625	-2.177239656	0
207	9	605794	0.3437746763	-2.005352259	-9.62569046	-23.54856682	5.4430990219	-2.177239656	0
207	9	605964	4.4690709114	-2.005352259	-20.28270531	-23.54856682	-9.281916618	-2.177239656	0
207	9	606124	-5.042028427	-2.005352259	-28.70518494	-23.54856682	-11.57374763	-2.177239656	0
207	9	606294	-4.698254108	-2.005352259	-15.69904327	-23.54856682	-3.953408718	-2.177239656	0
207	9	606464	0.7448451519	-2.005352259	-11.28726864	-23.54856682	-5.844169617	-2.177239656	0
207	9	606594	-11.68833923	-2.005352259	-25.03825569	-23.54856682	-3.323155165	-2.177239656	0
207	9	606764	-8.651661873	-2.005352259	-28.24681854	-23.54856682	4.1825919151	-2.177239656	0
207	9	606894	5.4430990219	-2.005352259	-25.78310013	-23.54856682	3.6669299603	-2.177239656	0
207	9	607064	7.4484510422	-2.005352259	-22.97560692	-23.54856682	3.0366761684	-2.177239656	0
207	9	607224	2.5210142136	-2.005352259	-4.984732628	-23.54856682	-6.130648613	-2.177239656	0
207	9	607394	-11.22997284	-2.005352259	-33.17425537	-23.54856682	-9.797578812	-2.177239656	0
207	9	607564	7.7922263145	-2.005352259	-16.04281807	-23.54856682	-4.182591915	-2.177239656	0
207	9	607764	-2.80749321	-2.005352259	-26.69983292	-23.54856682	-9.281916618	-2.177239656	0
207	9	607964	1.031324029	-2.005352259	-15.98552322	-23.54856682	-4.526366711	-2.177239656	140
207	9	608164	2.0053522587	-2.005352259	-12.77695942	-23.54856682	-3.495042562	-2.177239656	140
207	9	608234	1.6615775824	-2.005352259	-12.77695942	-23.54856682	-3.552338362	-2.177239656	140
207	9	608334	-0.744845152	-2.005352259	-12.37588882	-23.54856682	-3.036676168	-2.177239656	140
207	9	608364	-2.80749321	-2.005352259	-12.37588882	-23.54856682	-3.036676168	-2.177239656	140
207	9	608434	-1.83346498	-2.005352259	-12.37588882	-23.54856682	-3.036676168	-2.177239656	140
207	9	608534	-6.474422932	-2.005352259	-14.83960724	-23.54856682	-6.35983181	-2.177239656	140
207	9	608664	-9.740283012	-2.005352259	-15.69904327	-23.54856682	-6.818197727	-2.177239656	140
207	9	608694	-8.479775429	-2.005352259	-15.64174747	-23.54856682	-5.958761215	-2.177239656	140
207	9	608764	-2.005352259	-2.005352259	-6.474422932	-23.54856682	-6.474422932	-2.177239656	140
207	9	608834	-4.640958309	-2.005352259	-23.54856682	-23.54856682	-8.995437622	-2.177239656	140
207	9	608894	-8.078704834	-2.005352259	-10.42783165	-23.54856682	-5.443099022	-2.177239656	121
207	9	608964	-8.078704834	-2.005352259	-10.42783165	-23.54856682	-7.448451042	-2.177239656	121
207	9	608994	-9.396508217	-2.005352259	-8.651661873	-23.54856682	-7.276564121	-2.177239656	121
207	9	609064	-7.333859921	-2.005352259	-11.22997284	-23.54856682	-7.276564121	-2.177239656	121
207	9	609134	-6.990085125	-2.005352259	-12.54777527	-23.54856682	-6.760901928	-2.177239656	121
207	9	609164	-8.078704834	-2.005352259	-11.74563503	-23.54856682	-4.354479313	-2.177239656	121
207	9	609264	-2.005352259	-2.005352259	-13.92287445	-23.54856682	-6.130648613	-2.177239656	121
207	9	609334	2.0053522587	-2.005352259	-13.92287445	-23.54856682	-6.130648613	-2.177239656	121
207	9	609434	2.8074932098	-2.005352259	-9.740283012	-23.54856682	-4.81284523	-2.177239656	121
207	9	609494	9.9121694565	-2.005352259	-9.740283012	-23.54856682	-4.81284523	-2.177239656	121
207	9	609534	8.4224796295	-2.005352259	-9.797578812	-23.54856682	-4.354479313	-2.177239656	121
207	9	609594	8.4224796295	-2.005352259	-9.797578812	-23.54856682	-0.401070476	-2.177239656	121
207	9	609634	8.9954376221	-2.005352259	-9.110028267	-23.54856682	-5.156620502	-2.177239656	111
207	9	609664	8.9954376221	-2.005352259	-9.110028267	-23.54856682	-5.042028427	-2.177239656	111
207	9	609734	8.8235502243	-2.005352259	-8.938141823	-23.54856682	-3.208563805	-2.177239656	111
207	9	609764	8.8235502243	-2.005352259	-8.938141823	-23.54856682	-1.375098705	-2.177239656	111
207	9	609834	6.4744229317	-2.005352259	-7.333859921	-23.54856682	-2.234535456	-2.177239656	111
207	9	609894	10.42783165	-2.005352259	-5.328507423	-23.54856682	-1.088619828	-2.177239656	111
207	9	609934	12.089408875	-2.005352259	-5.786873817	-23.54856682	-0.687549353	-2.177239656	111
207	11	808704	-10.59971905	-1.89076066	-35.75256729	-23.43397522	-6.932789326	-2.234535456	173
207	11	808764	-10.59971905	-1.89076066	-35.75256729	-23.43397522	-6.932789326	-2.234535456	168
207	11	808804	-8.307888031	-1.89076066	-37.5287323	-23.43397522	-9.224620819	-2.234535456	168
207	11	808864	-8.651661873	-1.89076066	-38.73194504	-23.43397522	-9.110028267	-2.234535456	168
207	11	808934	-12.03211308	-1.89076066	-39.70597458	-23.43397522	-8.823550224	-2.234535456	168
207	11	808964	-12.37588882	-1.89076066	-40.33622742	-23.43397522	-8.594367027	-2.234535456	168
207	11	809034	-9.281916618	-1.89076066	-33.97639847	-23.43397522	-10.94349384	-2.234535456	168
207	11	809104	-14.49583149	-1.89076066	-35.75256729	-23.43397522	-11.68833923	-2.234535456	168
207	11	809164	-13.06343746	-1.89076066	-37.87251282	-23.43397522	-12.77695942	-2.234535456	168
207	11	809264	-14.55312824	-1.89076066	-41.36755371	-23.43397522	-10.94349384	-2.234535456	168
207	11	809334	-14.38123989	-1.89076066	-42.34158325	-23.43397522	-12.08940887	-2.234535456	168
207	11	809404	-12.89155006	-1.89076066	-45.95121384	-23.43397522	-12.89155006	-2.234535456	168
207	11	809434	-14.09476185	-1.89076066	-44.34693146	-23.43397522	-12.89155006	-2.234535456	168
207	11	809504	-16.38659286	-1.89076066	-52.5402298	-23.43397522	-10.94349384	-2.234535456	141
207	11	809604	-18.67842484	-1.89076066	-54.20180511	-23.43397522	-9.281916618	-2.234535456	141
207	11	809634	-17.475214	-1.89076066	-53.74344254	-23.43397522	-10.37053585	-2.234535456	141
207	11	809664	-16.84495926	-1.89076066	-51.62349701	-23.43397522	-11.11538124	-2.234535456	141
207	11	809734	-16.21470451	-1.89076066	-49.96191788	-23.43397522	-11.40186024	-2.234535456	141
207	11	809804	-17.81898689	-1.89076066	-45.83662415	-23.43397522	-8.479775429	-2.234535456	141
207	11	809864	-12.54777527	-1.89076066	-39.01842499	-23.43397522	-12.26129723	-2.234535456	141
207	11	809934	-12.60507107	-1.89076066	-36.55470657	-23.43397522	-9.281916618	-2.234535456	141
207	11	810004	-10.77160645	-1.89076066	-29.04896164	-23.43397522	-9.110028267	-2.234535456	141
207	11	810064	-13.75098705	-1.89076066	-22.45994568	-23.43397522	-5.443099022	-2.234535456	141
207	11	810134	-14.66771984	-1.89076066	-23.43397522	-23.43397522	-9.453804016	-2.234535456	141
207	11	810164	-15.24067783	-1.89076066	-23.43397522	-23.43397522	-9.453804016	-2.234535456	121
207	11	810234	-13.00614166	-1.89076066	-17.0168457	-23.43397522	-13.86557865	-2.234535456	121
207	11	810304	-22.45994568	-1.89076066	-35.98175049	-23.43397522	-7.964113235	-2.234535456	121
207	11	810364	-22.45994568	-1.89076066	-35.98175049	-23.43397522	-7.964113235	-2.234535456	121
207	11	810404	-22.63183403	-1.89076066	-48.81600571	-23.43397522	-5.500394821	-2.234535456	121
207	11	810474	-21.4286232	-1.89076066	-49.61814499	-23.43397522	-6.760901928	-2.234535456	121
207	11	810534	-22.57453728	-1.89076066	-54.37369537	-23.43397522	-6.990085125	-2.234535456	121
207	11	810604	-25.55391884	-1.89076066	-68.86952972	-23.43397522	0.2291831225	-2.234535456	121
207	11	810674	-25.55391884	-1.89076066	-68.86952972	-23.43397522	-3.552338362	-2.234535456	121
207	11	810804	-25.26743889	-1.89076066	-66.4058075	-23.43397522	-5.61498642	-2.234535456	121
207	11	810834	-25.43932724	-1.89076066	-66.4058075	-23.43397522	-4.469070911	-2.234535456	115
207	11	810874	-25.26743889	-1.89076066	-60.96271133	-23.43397522	-5.672282219	-2.234535456	115
207	11	810974	-24.1215229	-1.89076066	-62.5669899	-23.43397522	-6.302535534	-2.234535456	115
207	11	811004	-25.38203049	-1.89076066	-64.28586578	-23.43397522	-4.81284523	-2.234535456	115
207	11	811074	-25.09555054	-1.89076066	-61.13459778	-23.43397522	-7.448451042	-2.234535456	115
207	11	811134	-27.04360771	-1.89076066	-64.40045166	-23.43397522	-5.443099022	-2.234535456	115
207	11	811174	-27.55927086	-1.89076066	-66.57769012	-23.43397522	-4.010704517	-2.234535456	115
207	11	811234	-26.01228333	-1.89076066	-65.03070831	-23.43397522	-6.35983181	-2.234535456	115
207	11	811274	-28.36141205	-1.89076066	-66.69229126	-23.43397522	-4.297183514	-2.234535456	115
207	11	811334	-29.67921448	-1.89076066	-69.15600586	-23.43397522	-2.635605812	-2.234535456	115
207	11	811374	-29.56462097	-1.89076066	-72.93753052	-23.43397522	-1.718873382	-2.234535456	115
207	11	811434	-31.62726974	-1.89076066	-79.69843292	-23.43397522	2.1772396564	-2.234535456	67
207	11	811474	-31.7991581	-1.89076066	-78.78170013	-23.43397522	1.4896903038	-2.234535456	67
207	11	811504	-31.85645294	-1.89076066	-80.84434509	-23.43397522	2.6929016113	-2.234535456	67
207	11	811534	-32.20022583	-1.89076066	-79.75572205	-23.43397522	2.8647890091	-2.234535456	67
207	11	811604	-30.53865051	-1.89076066	-81.87567139	-23.43397522	2.9793806076	-2.234535456	67
207	11	811634	-31.1116066	-1.89076066	-77.75037384	-23.43397522	3.6669299603	-2.234535456	67
207	11	811704	-30.71053886	-1.89076066	-75.57313538	-23.43397522	5.3285074234	-2.234535456	67
207	11	811774	-32.42940903	-1.89076066	-78.09414673	-23.43397522	9.7402830124	-2.234535456	67
207	11	811804	-32.42940903	-1.89076066	-78.09414673	-23.43397522	10.886198044	-2.234535456	67
207	11	811874	-30.99701691	-1.89076066	-73.79696655	-23.43397522	3.9534087181	-2.234535456	67
207	11	811904	-30.99701691	-1.89076066	-73.79696655	-23.43397522	0.0572957806	-2.234535456	67
207	11	811934	-31.85645294	-1.89076066	-78.55251312	-23.43397522	5.6149864197	-2.234535456	67
207	11	812004	-32.94507217	-1.89076066	-83.88101959	-23.43397522	12.605071068	-2.234535456	24
207	11	812034	8.4797754288	-1.89076066	-16.38659286	-23.43397522	3.3231551647	-2.234535456	0
207	11	812204	-4.640958309	-1.89076066	-19.59515762	-23.43397522	-2.80749321	-2.234535456	148
207	11	812374	-15.98552322	-1.89076066	-20.7410717	-23.43397522	-3.208563805	-2.234535456	148
207	11	812434	-13.75098705	-1.89076066	-16.73036766	-23.43397522	-2.979380608	-2.234535456	148
207	11	812504	-12.71966362	-1.89076066	-19.30867767	-23.43397522	-1.661577582	-2.234535456	148
207	11	812574	-8.136000633	-1.89076066	-16.38659286	-23.43397522	-2.521014214	-2.234535456	148
207	11	812674	-8.136000633	-1.89076066	-16.38659286	-23.43397522	-2.521014214	-2.234535456	148
207	11	812774	-9.396508217	-1.89076066	-14.03746605	-23.43397522	-1.489690304	-2.234535456	148
207	11	812874	-12.20400143	-1.89076066	-21.94428253	-23.43397522	-4.469070911	-2.234535456	148
207	11	813004	-8.995437622	-1.89076066	-30.36676216	-23.43397522	-7.104676723	-2.234535456	148
207	11	813074	-7.333859921	-1.89076066	-31.68456459	-23.43397522	-9.453804016	-2.234535456	148
207	11	813134	-12.08940887	-1.89076066	-30.13758087	-23.43397522	-6.990085125	-2.234535456	148
207	11	813204	-16.50118446	-1.89076066	-32.31481934	-23.43397522	-11.57374763	-2.234535456	148
207	11	813274	-20.91296005	-1.89076066	-36.61200333	-23.43397522	-12.37588882	-2.234535456	156
207	11	813334	-27.10090256	-1.89076066	-36.55470657	-23.43397522	-10.94349384	-2.234535456	156
207	11	813404	-22.40265083	-1.89076066	-35.92445374	-23.43397522	-11.68833923	-2.234535456	156
207	11	813474	-21.65780449	-1.89076066	-34.60664749	-23.43397522	-13.23532581	-2.234535456	156
207	11	813534	-22.23076248	-1.89076066	-35.0650177	-23.43397522	-13.69369125	-2.234535456	156
207	11	813604	-22.80372047	-1.89076066	-35.2942009	-23.43397522	-14.32394505	-2.234535456	156
207	11	813704	-23.37667847	-1.89076066	-35.80986404	-23.43397522	-15.87093163	-2.234535456	156
207	11	813804	-29.79380417	-1.89076066	-39.24760818	-23.43397522	-13.06343746	-2.234535456	156
207	11	813904	-32.42940903	-1.89076066	-40.22163773	-23.43397522	-13.00614166	-2.234535456	0
207	11	813974	9.2246208191	-1.89076066	-11.57374763	-23.43397522	-11.86022663	-2.234535456	0
207	11	814144	0.7448451519	-1.89076066	-17.475214	-23.43397522	-5.786873817	-2.234535456	0
207	11	814304	2.6929016113	-1.89076066	-15.18338108	-23.43397522	1.5469861031	-2.234535456	0
207	11	814444	7.4484510422	-1.89076066	-15.52715588	-23.43397522	-8.766254425	-2.234535456	0
207	11	814644	-4.984732628	-1.89076066	-27.21549416	-23.43397522	-3.323155165	-2.234535456	0
207	11	814774	-2.864789009	-1.89076066	-22.05887413	-23.43397522	0.5156620145	-2.234535456	129
207	11	814944	-8.078704834	-1.89076066	-29.39273643	-23.43397522	2.5210142136	-2.234535456	0
207	11	814974	-7.792226315	-1.89076066	-32.60129929	-23.43397522	-4.125296116	-2.234535456	0
207	11	815104	3.6669299603	-1.89076066	-21.0848465	-23.43397522	-9.281916618	-2.234535456	0
207	11	815274	-10.54242325	-1.89076066	-16.38659286	-23.43397522	-9.224620819	-2.234535456	0
207	11	815404	0.3437746763	-1.89076066	-32.94507217	-23.43397522	-1.546986103	-2.234535456	0
207	11	815544	-6.932789326	-1.89076066	-20.28270531	-23.43397522	1.4896903038	-2.234535456	0
207	11	815704	3.380450964	-1.89076066	-16.15740967	-23.43397522	-9.797578812	-2.234535456	0
207	11	815874	-10.59971905	-1.89076066	-17.87628365	-23.43397522	-9.224620819	-2.234535456	0
207	11	816044	1.6615775824	-1.89076066	-24.06422615	-23.43397522	5.6722822189	-2.234535456	0
207	11	816204	-8.938141823	-1.89076066	-15.87093163	-23.43397522	-0.859436691	-2.234535456	0
207	11	816374	1.031324029	-1.89076066	-16.21470451	-23.43397522	-8.938141823	-2.234535456	0
207	11	816504	-12.89155006	-1.89076066	-24.06422615	-23.43397522	-4.125296116	-2.234535456	0
207	11	816674	5.5003948212	-1.89076066	-30.53865051	-23.43397522	-6.187944412	-2.234535456	0
207	11	816844	0	-1.89076066	-28.36141205	-23.43397522	-0.744845152	-2.234535456	0
207	12	1102864	-3.495042562	-1.718873382	-31.28349495	-23.37667847	-3.208563805	-2.234535456	182
207	12	1102934	-4.469070911	-1.718873382	-23.94963646	-23.37667847	-2.692901611	-2.234535456	182
207	12	1103004	-4.469070911	-1.718873382	-23.94963646	-23.37667847	-2.692901611	-2.234535456	182
207	12	1103064	-7.104676723	-1.718873382	-9.224620819	-23.37667847	-4.698254108	-2.234535456	182
207	12	1103134	-11.22997284	-1.718873382	-12.54777527	-23.37667847	-2.635605812	-2.234535456	218
207	12	1103164	-7.906817436	-1.718873382	-13.92287445	-23.37667847	-2.521014214	-2.234535456	218
207	12	1103234	-12.43318367	-1.718873382	-24.40800285	-23.37667847	-4.870141506	-2.234535456	218
207	12	1103304	-5.443099022	-1.718873382	-23.37667847	-23.37667847	-6.187944412	-2.234535456	218
207	12	1103364	-9.797578812	-1.718873382	-25.89769173	-23.37667847	-7.964113235	-2.234535456	218
207	12	1103404	-11.11538124	-1.718873382	-27.55927086	-23.37667847	-7.505746841	-2.234535456	218
207	12	1103504	-12.89155006	-1.718873382	-30.36676216	-23.37667847	-7.964113235	-2.234535456	218
207	12	1103564	-11.28726864	-1.718873382	-30.13758087	-23.37667847	-9.281916618	-2.234535456	218
207	12	1103664	-17.99087524	-1.718873382	-40.90918732	-23.37667847	-6.016056538	-2.234535456	218
207	12	1103734	-20.16811371	-1.718873382	-44.34693146	-23.37667847	-7.161972523	-2.234535456	218
207	12	1103804	-20.11081886	-1.718873382	-47.49819946	-23.37667847	-7.161972523	-2.234535456	218
207	12	1103864	-24.75177765	-1.718873382	-55.06124496	-23.37667847	-4.640958309	-2.234535456	218
207	12	1103934	-24.75177765	-1.718873382	-55.06124496	-23.37667847	-0.515662014	-2.234535456	228
207	12	1103964	-28.24681854	-1.718873382	-55.6914978	-23.37667847	0.0572957806	-2.234535456	228
207	12	1104034	-25.55391884	-1.718873382	-48.98789215	-23.37667847	-5.61498642	-2.234535456	228
207	12	1104104	-24.2361145	-1.718873382	-56.03527069	-23.37667847	-5.271211624	-2.234535456	228
207	12	1104164	-24.2361145	-1.718873382	-56.03527069	-23.37667847	-3.036676168	-2.234535456	228
207	12	1104234	-22.63183403	-1.718873382	-58.95735931	-23.37667847	-5.61498642	-2.234535456	228
207	12	1104404	-18.44924164	-1.718873382	-51.45161057	-23.37667847	-9.740283012	-2.234535456	228
207	12	1104464	-21.94428253	-1.718873382	-58.61358261	-23.37667847	-6.016056538	-2.234535456	228
207	12	1104534	-22.05887413	-1.718873382	-56.55093384	-23.37667847	-4.526366711	-2.234535456	228
207	12	1104704	-27.04360771	-1.718873382	-55.23313141	-23.37667847	0	-2.234535456	0
207	12	1104734	1.031324029	-1.718873382	-22.28805733	-23.37667847	-2.406422615	-2.234535456	0
207	12	1104934	-8.479775429	-1.718873382	-16.55848122	-23.37667847	-10.7143116	-2.234535456	0
207	12	1105104	-2.864789009	-1.718873382	-23.94963646	-23.37667847	6.5890145302	-2.234535456	0
207	12	1105274	-9.110028267	-1.718873382	-12.37588882	-23.37667847	1.2032113075	-2.234535456	0
207	12	1105434	-5.271211624	-1.718873382	-16.21470451	-23.37667847	1.8334649801	-2.234535456	0
207	12	1105604	-9.740283012	-1.718873382	-31.62726974	-23.37667847	-6.35983181	-2.234535456	0
207	12	1105774	2.9793806076	-1.718873382	-18.50653839	-23.37667847	-10.77160645	-2.234535456	0
207	12	1105934	-5.042028427	-1.718873382	-28.53329849	-23.37667847	-2.005352259	-2.234535456	0
207	12	1106074	-6.760901928	-1.718873382	-16.32929611	-23.37667847	1.4896903038	-2.234535456	0
207	12	1106204	3.4950425625	-1.718873382	-20.45459366	-23.37667847	-0.057295781	-2.234535456	0
207	12	1106374	-10.54242325	-1.718873382	-19.30867767	-23.37667847	3.4950425625	-2.234535456	0
207	12	1106504	-3.724225521	-1.718873382	-14.32394505	-23.37667847	-3.953408718	-2.234535456	0
207	12	1106704	-8.136000633	-1.718873382	-20.28270531	-23.37667847	-10.42783165	-2.234535456	0
207	12	1106834	-2.692901611	-1.718873382	-18.04817009	-23.37667847	3.4950425625	-2.234535456	0
207	12	1107004	2.1772396564	-1.718873382	-23.89233971	-23.37667847	-5.271211624	-2.234535456	0
207	12	1107174	-6.646310329	-1.718873382	-20.91296005	-23.37667847	-6.302535534	-2.234535456	0
207	12	1107304	2.5210142136	-1.718873382	-25.43932724	-23.37667847	-3.380450964	-2.234535456	0
207	12	1107474	2.0626480579	-1.718873382	-20.34000206	-23.37667847	-2.635605812	-2.234535456	156
207	12	1107674	2.0626480579	-1.718873382	-20.34000206	-23.37667847	-2.635605812	-2.234535456	0
207	12	1107704	-1.489690304	-1.718873382	-27.04360771	-23.37667847	-7.276564121	-2.234535456	0
207	12	1107904	-5.958761215	-1.718873382	-24.86636734	-23.37667847	-3.036676168	-2.234535456	0
207	12	1108074	-6.646310329	-1.718873382	-26.06958008	-23.37667847	-3.208563805	-2.234535456	157
207	12	1108274	-0.744845152	-1.718873382	-21.60050964	-23.37667847	-5.61498642	-2.234535456	0
207	12	1108304	2.6929016113	-1.718873382	-22.23076248	-23.37667847	-2.177239656	-2.234535456	134
207	12	1108474	4.2971835136	-1.718873382	-18.33464813	-23.37667847	-2.521014214	-2.234535456	0
207	12	1108504	-7.161972523	-1.718873382	-31.68456459	-23.37667847	-2.635605812	-2.234535456	178
207	12	1108674	-8.938141823	-1.718873382	-23.94963646	-23.37667847	-2.864789009	-2.234535456	0
207	12	1108744	-2.80749321	-1.718873382	-13.40721226	-23.37667847	-7.276564121	-2.234535456	138
207	12	1108944	-5.271211624	-1.718873382	-13.40721226	-23.37667847	-7.276564121	-2.234535456	0
207	12	1108974	-3.380450964	-1.718873382	-26.69983292	-23.37667847	-5.156620502	-2.234535456	0
207	12	1109144	-5.672282219	-1.718873382	-14.55312824	-23.37667847	-0.343774676	-2.234535456	170
207	12	1109304	-5.672282219	-1.718873382	-14.55312824	-23.37667847	-0.343774676	-2.234535456	0
207	12	1109374	8.1360006332	-1.718873382	-30.30946732	-23.37667847	-0.91673249	-2.234535456	0
207	13	1116144	-13.86557865	-1.718873382	-17.87628365	-23.37667847	0.7448451519	-2.234535456	0
207	13	1116184	2.8074932098	-1.718873382	-19.02219772	-23.37667847	2.3491270542	-2.234535456	0
207	13	1116344	10.141352654	-1.718873382	-18.62112808	-23.37667847	-10.77160645	-2.234535456	0
207	13	1116544	-6.35983181	-1.718873382	-27.50197411	-23.37667847	-8.250592232	-2.234535456	162
207	13	1116744	-6.35983181	-1.718873382	-27.10090256	-23.37667847	-7.620338917	-2.234535456	0
207	13	1116814	-1.718873382	-1.718873382	-24.6944809	-23.37667847	-5.500394821	-2.234535456	168
207	13	1116984	-0.401070476	-1.718873382	-24.2361145	-23.37667847	-5.61498642	-2.234535456	0
207	13	1117044	-2.349127054	-1.718873382	-15.69904327	-23.37667847	-8.594367027	-2.234535456	0
207	13	1117214	4.1252961159	-1.718873382	-13.17802906	-23.37667847	-8.766254425	-2.234535456	0
207	13	1117414	-0.057295781	-1.718873382	-8.479775429	-23.37667847	-3.724225521	-2.234535456	132
207	13	1117584	4.1252961159	-1.718873382	-8.479775429	-23.37667847	-3.724225521	-2.234535456	0
207	13	1117614	-10.42783165	-1.718873382	-22.63183403	-23.37667847	-2.234535456	-2.234535456	173
207	13	1117814	-7.505746841	-1.718873382	-22.28805733	-23.37667847	-2.349127054	-2.234535456	0
207	13	1117884	-3.380450964	-1.718873382	-29.16355133	-23.37667847	-10.14135265	-2.234535456	0
207	13	1118044	-14.89690208	-1.718873382	-12.71966362	-23.37667847	-3.323155165	-2.234535456	168
207	13	1118254	-6.760901928	-1.718873382	-12.71966362	-23.37667847	-3.323155165	-2.234535456	0
207	13	1118284	-10.88619804	-1.718873382	-21.4286232	-23.37667847	5.6722822189	-2.234535456	163
207	13	1118484	-8.938141823	-1.718873382	-21.25673294	-23.37667847	4.9847326279	-2.234535456	0
207	13	1118514	-8.823550224	-1.718873382	-24.86636734	-23.37667847	7.3338599205	-2.234535456	172
207	14	1121354	-4.870141506	-1.718873382	-15.24067783	-23.37667847	-1.661577582	-2.234535456	0
207	14	1121384	-4.81284523	-1.718873382	-18.50653839	-23.37667847	1.6615775824	-2.234535456	132
207	14	1121554	-1.031324029	-1.718873382	-18.50653839	-23.37667847	1.6615775824	-2.234535456	132
207	14	1121584	1.8334649801	-1.718873382	-19.48056602	-23.37667847	1.5469861031	-2.234535456	132
207	14	1121624	1.8334649801	-1.718873382	-19.48056602	-23.37667847	1.8907606602	-2.234535456	132
207	14	1121724	2.0053522587	-1.718873382	-26.58524132	-23.37667847	1.4896903038	-2.234535456	132
207	14	1121784	-1.088619828	-1.718873382	-23.94963646	-23.37667847	3.2085638046	-2.234535456	132
207	14	1121854	-1.203211308	-1.718873382	-19.93893051	-23.37667847	2.2345354557	-2.234535456	132
207	14	1121924	-4.297183514	-1.718873382	-19.93893051	-23.37667847	2.2345354557	-2.234535456	132
207	14	1121954	-8.766254425	-1.718873382	-25.43932724	-23.37667847	5.0420284271	-2.234535456	132
207	14	1122054	-8.995437622	-1.718873382	-20.91296005	-23.37667847	4.9847326279	-2.234535456	132
207	14	1122124	-9.568394661	-1.718873382	-24.29340935	-23.37667847	4.9847326279	-2.234535456	85
207	14	1122154	-10.37053585	-1.718873382	-24.1215229	-23.37667847	5.8441696167	-2.234535456	85
207	14	1122254	-12.54777527	-1.718873382	-28.0749321	-23.37667847	7.4484510422	-2.234535456	85
207	14	1122324	-7.276564121	-1.718873382	-25.72580528	-23.37667847	4.6982541084	-2.234535456	85
207	14	1122354	-7.276564121	-1.718873382	-25.72580528	-23.37667847	4.6982541084	-2.234535456	85
207	14	1122424	-6.474422932	-1.718873382	-29.85110283	-23.37667847	4.4690709114	-2.234535456	85
207	14	1122484	-8.42247963	-1.718873382	-30.8824234	-23.37667847	5.2712116241	-2.234535456	85
207	14	1122554	-8.938141823	-1.718873382	-34.8358345	-23.37667847	5.6149864197	-2.234535456	85
207	14	1122654	-6.474422932	-1.718873382	-34.60664749	-23.37667847	3.3231551647	-2.234535456	85
207	14	1122684	-5.443099022	-1.718873382	-34.4920578	-23.37667847	3.380450964	-2.234535456	85
207	14	1122754	-4.984732628	-1.718873382	-34.4920578	-23.37667847	2.9793806076	-2.234535456	96
207	14	1122784	-9.453804016	-1.718873382	-34.4920578	-23.37667847	2.9793806076	-2.234535456	96
207	14	1122824	-6.760901928	-1.718873382	-32.42940903	-23.37667847	2.1772396564	-2.234535456	96
207	14	1122884	-6.760901928	-1.718873382	-40.33622742	-23.37667847	2.1772396564	-2.234535456	96
207	14	1122924	-7.448451042	-1.718873382	-40.85189056	-23.37667847	1.7188733816	-2.234535456	96
207	14	1122954	-8.42247963	-1.718873382	-47.49819946	-23.37667847	2.3491270542	-2.234535456	96
207	14	1123024	-8.766254425	-1.718873382	-50.53487778	-23.37667847	2.3491270542	-2.234535456	96
207	14	1123084	-8.136000633	-1.718873382	-47.44090652	-23.37667847	1.6615775824	-2.234535456	96
207	14	1123154	-11.45915604	-1.718873382	-43.54479218	-23.37667847	5.5003948212	-2.234535456	96
207	14	1123184	-11.45915604	-1.718873382	-44.34693146	-23.37667847	6.4744229317	-2.234535456	96
207	14	1123224	-18.50653839	-1.718873382	-46.00851059	-23.37667847	10.370535851	-2.234535456	96
207	14	1123284	-9.396508217	-1.718873382	-39.19031525	-23.37667847	4.9847326279	-2.234535456	96
207	14	1123354	-12.08940887	-1.718873382	-43.20101929	-23.37667847	7.7922263145	-2.234535456	116
207	14	1123384	-10.94349384	-1.718873382	-43.02912903	-23.37667847	7.1046767235	-2.234535456	116
207	14	1123424	-7.677634716	-1.718873382	-36.89848328	-23.37667847	2.6356058121	-2.234535456	116
207	14	1123484	-7.677634716	-1.718873382	-36.89848328	-23.37667847	2.6356058121	-2.234535456	116
207	14	1123524	-11.86022663	-1.718873382	-31.45538521	-23.37667847	5.8441696167	-2.234535456	116
207	14	1123554	-10.25594521	-1.718873382	-39.93516159	-23.37667847	3.5523383617	-2.234535456	116
207	14	1123624	-8.136000633	-1.718873382	-38.84653854	-23.37667847	1.317802906	-2.234535456	116
207	14	1123754	-12.54777527	-1.718873382	-38.84653854	-23.37667847	1.317802906	-2.234535456	116
207	14	1123854	-8.250592232	-1.718873382	-38.84653854	-23.37667847	1.317802906	-2.234535456	116
207	14	1123884	-10.88619804	-1.718873382	-39.53408813	-23.37667847	-0.401070476	-2.234535456	116
207	14	1123954	-7.792226315	-1.718873382	-42.57076263	-23.37667847	0.5729577541	-2.234535456	111
207	14	1123984	-8.823550224	-1.718873382	-38.9038353	-23.37667847	3.838817358	-2.234535456	111
207	14	1124024	-11.22997284	-1.718873382	-34.77853775	-23.37667847	5.1566205025	-2.234535456	111
207	14	1124054	-13.17802906	-1.718873382	-32.42940903	-23.37667847	7.1046767235	-2.234535456	111
207	14	1124084	-18.33464813	-1.718873382	-33.63262177	-23.37667847	10.542423248	-2.234535456	111
207	14	1124124	-15.69904327	-1.718873382	-28.70518494	-23.37667847	9.7402830124	-2.234535456	111
207	14	1124154	-15.52715588	-1.718873382	-27.90304375	-23.37667847	11.058085442	-2.234535456	111
207	14	1124224	-22.28805733	-1.718873382	-27.90304375	-23.37667847	14.553128242	-2.234535456	111
207	14	1124284	-26.18416977	-1.718873382	-26.75712967	-23.37667847	17.188734055	-2.234535456	111
207	14	1124354	-23.09019852	-1.718873382	-23.94963646	-23.37667847	16.558481216	-2.234535456	133
207	14	1124424	-24.6944809	-1.718873382	-25.72580528	-23.37667847	16.214704514	-2.234535456	133
207	14	1124454	-20.45459366	-1.718873382	-20.79836845	-23.37667847	14.72501564	-2.234535456	133
207	14	1124484	-17.18873405	-1.718873382	-24.6944809	-23.37667847	15.183381081	-2.234535456	133
207	14	1124524	-19.93893051	-1.718873382	-26.69983292	-23.37667847	16.386592865	-2.234535456	133
207	14	1124554	-24.6944809	-1.718873382	-26.69983292	-23.37667847	16.386592865	-2.234535456	133
207	14	1124584	-21.65780449	-1.718873382	-22.11617088	-23.37667847	14.49583149	-2.234535456	133
207	14	1124624	-19.93893051	-1.718873382	-19.42326927	-23.37667847	11.745635033	-2.234535456	133
207	14	1124654	-19.93893051	-1.718873382	-19.42326927	-23.37667847	11.745635033	-2.234535456	133
207	14	1124694	-16.04281807	-1.718873382	-20.34000206	-23.37667847	9.1100282669	-2.234535456	0
207	14	1124724	-0.91673249	-1.718873382	-28.1895237	-23.37667847	-1.546986103	-2.234535456	148
207	14	1124824	-2.80749321	-1.718873382	-28.24681854	-23.37667847	-2.177239656	-2.234535456	148
207	14	1124854	-0.343774676	-1.718873382	-30.36676216	-23.37667847	-3.036676168	-2.234535456	148
207	14	1124924	-0.343774676	-1.718873382	-25.26743889	-23.37667847	-3.036676168	-2.234535456	148
207	14	1124954	-1.375098705	-1.718873382	-25.89769173	-23.37667847	-1.489690304	-2.234535456	148
207	14	1124994	-10.7143116	-1.718873382	-24.1215229	-23.37667847	3.2085638046	-2.234535456	148
207	14	1125054	-8.823550224	-1.718873382	-24.1215229	-23.37667847	3.2085638046	-2.234535456	148
207	14	1125094	-9.568394661	-1.718873382	-24.1215229	-23.37667847	3.2085638046	-2.234535456	148
207	14	1125194	-6.818197727	-1.718873382	-20.51189041	-23.37667847	4.2971835136	-2.234535456	148
207	14	1125224	-4.297183514	-1.718873382	-20.91296005	-23.37667847	3.3231551647	-2.234535456	148
207	14	1125254	-5.271211624	-1.718873382	-22.28805733	-23.37667847	4.4690709114	-2.234535456	148
207	14	1125324	-16.38659286	-1.718873382	-18.04817009	-23.37667847	7.6203389168	-2.234535456	148
207	14	1125354	-19.93893051	-1.718873382	-18.04817009	-23.37667847	7.6203389168	-2.234535456	171
207	14	1125394	-18.04817009	-1.718873382	-18.85031128	-23.37667847	7.677634716	-2.234535456	171
207	14	1125494	-16.50118446	-1.718873382	-18.16276169	-23.37667847	7.5057468414	-2.234535456	171
207	14	1125554	-16.50118446	-1.718873382	-18.16276169	-23.37667847	7.5057468414	-2.234535456	171
207	14	1125624	-19.48056602	-1.718873382	-14.09476185	-23.37667847	9.5683946609	-2.234535456	171
207	14	1125694	-8.479775429	-1.718873382	-18.85031128	-23.37667847	5.8441696167	-2.234535456	171
207	14	1125754	-12.54777527	-1.718873382	-17.0168457	-23.37667847	7.677634716	-2.234535456	171
207	14	1125794	-19.30867767	-1.718873382	-16.50118446	-23.37667847	8.9954376221	-2.234535456	171
207	14	1125854	-16.32929611	-1.718873382	-17.99087524	-23.37667847	8.9381418228	-2.234535456	171
207	14	1125894	-13.34991646	-1.718873382	-17.99087524	-23.37667847	8.9381418228	-2.234535456	171
207	14	1125924	-11.22997284	-1.718873382	-17.99087524	-23.37667847	8.9381418228	-2.234535456	150
207	14	1125994	-16.50118446	-1.718873382	-17.99087524	-23.37667847	8.9381418228	-2.234535456	150
207	14	1126054	-11.45915604	-1.718873382	-16.38659286	-23.37667847	7.5057468414	-2.234535456	150
207	14	1126094	-14.72501564	-1.718873382	-20.45459366	-23.37667847	10.141352654	-2.234535456	150
207	14	1126154	-16.50118446	-1.718873382	-17.64710045	-23.37667847	9.1100282669	-2.234535456	150
207	14	1126194	-18.04817009	-1.718873382	-17.0168457	-23.37667847	10.141352654	-2.234535456	150
207	14	1126254	-22.11617088	-1.718873382	-22.23076248	-23.37667847	12.605071068	-2.234535456	150
207	14	1126324	-19.13678932	-1.718873382	-22.23076248	-23.37667847	12.605071068	-2.234535456	150
207	14	1126394	-18.16276169	-1.718873382	-22.23076248	-23.37667847	12.605071068	-2.234535456	150
207	14	1126454	-12.89155006	-1.718873382	-21.60050964	-23.37667847	9.7402830124	-2.234535456	150
207	14	1126524	-8.938141823	-1.718873382	-21.60050964	-23.37667847	9.7402830124	-2.234535456	117
207	14	1126594	-12.77695942	-1.718873382	-21.60050964	-23.37667847	9.7402830124	-2.234535456	117
207	14	1126654	-12.89155006	-1.718873382	-20.9702549	-23.37667847	8.4797754288	-2.234535456	117
207	14	1126724	-8.307888031	-1.718873382	-20.9702549	-23.37667847	8.4797754288	-2.234535456	117
207	14	1126824	-7.964113235	-1.718873382	-23.09019852	-23.37667847	9.3965082169	-2.234535456	117
207	14	1126894	-3.724225521	-1.718873382	-22.05887413	-23.37667847	9.6256904602	-2.234535456	117
207	14	1126924	-0.057295781	-1.718873382	-22.05887413	-23.37667847	9.6256904602	-2.234535456	117
207	14	1126954	-1.718873382	-1.718873382	-22.05887413	-23.37667847	9.6256904602	-2.234535456	117
207	14	1126994	2.0626480579	-1.718873382	-21.4286232	-23.37667847	8.2505922318	-2.234535456	117
207	14	1127054	-1.031324029	-1.718873382	-21.82969284	-23.37667847	8.4797754288	-2.234535456	92
207	14	1127094	-1.89076066	-1.718873382	-16.21470451	-23.37667847	9.9121694565	-2.234535456	92
207	14	1127124	-8.078704834	-1.718873382	-15.35526943	-23.37667847	12.547775269	-2.234535456	92
207	14	1127154	-1.317802906	-1.718873382	-19.99622726	-23.37667847	10.42783165	-2.234535456	92
207	14	1127224	-4.469070911	-1.718873382	-16.32929611	-23.37667847	10.370535851	-2.234535456	92
207	14	1127254	-5.042028427	-1.718873382	-10.77160645	-23.37667847	10.370535851	-2.234535456	92
207	14	1127294	-4.010704517	-1.718873382	-17.87628365	-23.37667847	9.2246208191	-2.234535456	92
207	14	1127354	-9.281916618	-1.718873382	-17.87628365	-23.37667847	9.2246208191	-2.234535456	92
207	14	1127424	-8.078704834	-1.718873382	-16.15740967	-23.37667847	9.2819166183	-2.234535456	92
207	14	1127454	-11.45915604	-1.718873382	-16.84495926	-23.37667847	11.058085442	-2.234535456	92
207	14	1127494	-12.77695942	-1.718873382	-11.74563503	-23.37667847	11.91752243	-2.234535456	92
207	14	1127554	-8.995437622	-1.718873382	-11.74563503	-23.37667847	6.9327893257	-2.234535456	92
207	14	1127594	-7.792226315	-1.718873382	-24.86636734	-23.37667847	7.2765641212	-2.234535456	68
207	14	1127654	-6.818197727	-1.718873382	-23.37667847	-23.37667847	4.6982541084	-2.234535456	68
207	14	1127694	-0.572957754	-1.718873382	-20.62648201	-23.37667847	1.031324029	-2.234535456	68
207	14	1127724	-4.984732628	-1.718873382	-14.32394505	-23.37667847	0.1718873382	-2.234535456	68
207	14	1127794	-6.818197727	-1.718873382	-16.38659286	-23.37667847	2.9793806076	-2.234535456	68
207	14	1127824	-1.718873382	-1.718873382	-17.64710045	-23.37667847	1.5469861031	-2.234535456	68
207	14	1127894	-5.328507423	-1.718873382	-18.33464813	-23.37667847	3.151267767	-2.234535456	68
207	14	1127924	-6.760901928	-1.718873382	-22.57453728	-23.37667847	3.6669299603	-2.234535456	68
207	14	1128064	-9.396508217	-1.718873382	-19.99622726	-23.37667847	5.2712116241	-2.234535456	68
207	14	1128094	-4.010704517	-1.718873382	-20.11081886	-23.37667847	3.5523383617	-2.234535456	68
207	14	1128164	-6.818197727	-1.718873382	-26.92901611	-23.37667847	4.1825919151	-2.234535456	68
207	14	1128194	-5.443099022	-1.718873382	-19.48056602	-23.37667847	4.9847326279	-2.234535456	105
207	14	1128224	-9.62569046	-1.718873382	-19.48056602	-23.37667847	4.9847326279	-2.234535456	105
207	14	1128324	-10.54242325	-1.718873382	-15.06879044	-23.37667847	5.6722822189	-2.234535456	105
207	14	1128364	-11.11538124	-1.718873382	-19.42326927	-23.37667847	6.0160565376	-2.234535456	105
207	14	1128394	-13.23532581	-1.718873382	-7.161972523	-23.37667847	9.4538040161	-2.234535456	105
207	14	1128464	-10.59971905	-1.718873382	-14.09476185	-23.37667847	7.3338599205	-2.234535456	105
207	14	1128524	-9.396508217	-1.718873382	-12.89155006	-23.37667847	7.5057468414	-2.234535456	105
207	15	1134134	-14.72501564	-1.718873382	-40.68000412	-23.37667847	8.2505922318	-2.234535456	151
207	15	1134164	-13.92287445	-1.718873382	-34.32017136	-23.37667847	8.5943670273	-2.234535456	141
207	15	1134234	-16.50118446	-1.718873382	-30.99701691	-23.37667847	9.9121694565	-2.234535456	141
207	15	1134264	-13.57909966	-1.718873382	-30.99701691	-23.37667847	9.9121694565	-2.234535456	141
207	15	1134294	-13.34991646	-1.718873382	-26.92901611	-23.37667847	6.7609019279	-2.234535456	141
207	15	1134334	-13.34991646	-1.718873382	-26.92901611	-23.37667847	9.7402830124	-2.234535456	141
207	15	1134364	-16.95955086	-1.718873382	-28.70518494	-23.37667847	12.089408875	-2.234535456	141
207	15	1134394	-14.55312824	-1.718873382	-29.04896164	-23.37667847	11.459156036	-2.234535456	141
207	15	1134434	-18.85031128	-1.718873382	-34.09099197	-23.37667847	13.349916458	-2.234535456	141
207	15	1134534	-22.40265083	-1.718873382	-30.8824234	-23.37667847	16.501184464	-2.234535456	141
207	15	1134564	-20.11081886	-1.718873382	-32.42940903	-23.37667847	16.501184464	-2.234535456	141
207	15	1134604	-26.18416977	-1.718873382	-32.42940903	-23.37667847	16.501184464	-2.234535456	141
207	15	1134634	-24.29340935	-1.718873382	-32.42940903	-23.37667847	16.501184464	-2.234535456	141
207	15	1134664	-20.9702549	-1.718873382	-23.54856682	-23.37667847	15.011493683	-2.234535456	136
207	15	1134734	-29.67921448	-1.718873382	-29.56462097	-23.37667847	17.016845703	-2.234535456	136
207	15	1134764	-19.59515762	-1.718873382	-22.74642563	-23.37667847	11.573747635	-2.234535456	136
207	15	1134804	-20.62648201	-1.718873382	-24.92366409	-23.37667847	12.71966362	-2.234535456	136
207	15	1134834	-18.04817009	-1.718873382	-26.75712967	-23.37667847	11.688339233	-2.234535456	136
207	15	1134864	-22.57453728	-1.718873382	-26.06958008	-23.37667847	12.605071068	-2.234535456	136
207	15	1134904	-22.57453728	-1.718873382	-34.14828491	-23.37667847	12.605071068	-2.234535456	136
207	15	1134964	-18.85031128	-1.718873382	-34.14828491	-23.37667847	12.605071068	-2.234535456	136
207	15	1135004	-14.38123989	-1.718873382	-21.48591805	-23.37667847	7.9641132355	-2.234535456	136
207	15	1135034	-10.77160645	-1.718873382	-23.54856682	-23.37667847	6.130648613	-2.234535456	136
207	15	1135064	-17.70439529	-1.718873382	-17.81898689	-23.37667847	9.4538040161	-2.234535456	136
207	15	1135104	-12.60507107	-1.718873382	-26.06958008	-23.37667847	6.4744229317	-2.234535456	105
207	15	1135134	-11.86022663	-1.718873382	-25.09555054	-23.37667847	6.0160565376	-2.234535456	105
207	15	1135164	-8.938141823	-1.718873382	-24.29340935	-23.37667847	4.2971835136	-2.234535456	105
207	15	1135204	-15.41256428	-1.718873382	-19.82433891	-23.37667847	7.677634716	-2.234535456	105
207	15	1135234	-14.03746605	-1.718873382	-26.24146652	-23.37667847	6.3025355339	-2.234535456	105
207	15	1135334	-14.03746605	-1.718873382	-26.24146652	-23.37667847	6.3025355339	-2.234535456	105
207	15	1135364	-14.32394505	-1.718873382	-27.04360771	-23.37667847	5.2712116241	-2.234535456	105
207	15	1135464	-14.20935345	-1.718873382	-21.48591805	-23.37667847	4.5263667107	-2.234535456	105
207	15	1135504	-14.20935345	-1.718873382	-21.48591805	-23.37667847	4.5263667107	-2.234535456	105
207	15	1135564	-14.55312824	-1.718873382	-24.40800285	-23.37667847	4.8701415062	-2.234535456	128
207	15	1135634	-13.34991646	-1.718873382	-26.01228333	-23.37667847	4.6409583092	-2.234535456	128
207	15	1135664	-8.651661873	-1.718873382	-27.7311573	-23.37667847	3.380450964	-2.234535456	128
207	15	1135704	-12.03211308	-1.718873382	-27.7311573	-23.37667847	3.380450964	-2.234535456	128
207	15	1135734	-8.307888031	-1.718873382	-26.06958008	-23.37667847	1.7188733816	-2.234535456	128
207	15	1135764	-8.823550224	-1.718873382	-31.7991581	-23.37667847	2.1772396564	-2.234535456	128
207	15	1135804	-13.17802906	-1.718873382	-34.4920578	-23.37667847	4.3544793129	-2.234535456	128
207	15	1135864	-15.69904327	-1.718873382	-42.0551033	-23.37667847	7.1619725227	-2.234535456	128
207	15	1135904	-10.7143116	-1.718873382	-35.40879059	-23.37667847	1.8334649801	-2.234535456	128
207	15	1135934	-12.20400143	-1.718873382	-31.16890526	-23.37667847	1.6615775824	-2.234535456	128
207	15	1135964	-10.7143116	-1.718873382	-28.36141205	-23.37667847	2.1772396564	-2.234535456	128
207	15	1136004	-12.60507107	-1.718873382	-38.10169601	-23.37667847	3.380450964	-2.234535456	147
207	15	1136064	-11.57374763	-1.718873382	-35.92445374	-23.37667847	2.6929016113	-2.234535456	147
207	15	1136104	-7.505746841	-1.718873382	-29.33543968	-23.37667847	0.5156620145	-2.234535456	147
207	15	1136134	-3.151267767	-1.718873382	-39.70597458	-23.37667847	-2.349127054	-2.234535456	147
207	15	1136164	-9.797578812	-1.718873382	-30.36676216	-23.37667847	0.8594366908	-2.234535456	147
207	15	1136204	-5.844169617	-1.718873382	-30.48135567	-23.37667847	-0.343774676	-2.234535456	147
207	15	1136234	-6.760901928	-1.718873382	-30.8824234	-23.37667847	0.1718873382	-2.234535456	147
207	15	1136264	-8.42247963	-1.718873382	-27.10090256	-23.37667847	1.3750987053	-2.234535456	147
207	15	1136304	-2.062648058	-1.718873382	-26.58524132	-23.37667847	-0.859436691	-2.234535456	147
207	15	1136334	1.031324029	-1.718873382	-26.58524132	-23.37667847	-0.859436691	-2.234535456	147
207	15	1136364	1.031324029	-1.718873382	-26.58524132	-23.37667847	-0.859436691	-2.234535456	0
207	15	1136404	-4.182591915	-1.718873382	-19.82433891	-23.37667847	0.3437746763	-2.234535456	180
207	15	1136534	-3.66692996	-1.718873382	-17.30332375	-23.37667847	-0.343774676	-2.234535456	0
207	15	1136604	6.8181977272	-1.718873382	-29.50732613	-23.37667847	-2.692901611	-2.234535456	134
207	15	1136734	6.8181977272	-1.718873382	-29.50732613	-23.37667847	-2.692901611	-2.234535456	0
[truncated: 13,224 more rows]
