# Supplementary material for: Investigating the correspondence between driver head position and glance location
Source: PeerJ Comput Sci. 2018 Feb 19;4:e146. doi: 10.7717/peerj-cs.146 (PMC7924698; doi:10.7717/peerj-cs.146)
Supplement: Supplemental Information 1 — This data set includes separate files for eye glance, facial annotation, head rotation, etc. Background and detailed information of each variable are described in the data dictionary file. [file peerj-cs-04-146-s001.zip › Raw data/clipMaskDynamicVehiclePublicDataV1/clipMaskValidationPublicDataDictionaryV1.xls]

## Sheet: participant
variable name	description	variable type	source	Units	range lower	range upper	input type	question text	responses	notes
participant id	A unique numeric identifier assigned to a participant during in-processing that is used in place of any other driver identity information.	Categorical	Assigned during participant in-processing.	n/a	201	269	n/a	n/a	n/a	n/a
age group	The age group corresponding to the driver's birthday.	Categorical	Paper questionnaire administered during participant in-processing.	n/a	n/a	n/a	Select from a list	What is your appropriate age category?	Code: Value 1: 18-35 2: 36-50 3: 51-65 4: 66+	n/a
sex	The sex of the participant.	Categorical	Participant screening questionnaire.	n/a	n/a	n/a	Select from a list	What is your sex?	Code: Value 1: Male 2: Female	n/a
skin tone	Self-assessment of participant's current skin tone.	Categorical	Paper questionnaire administered during participant in-processing.	n/a	n/a	n/a	Select from a list	How would you describe your current skin color?	Code: Value 1: Very Fair 2: Fair 3: Medium 4: Olive 5: Dark 6: Black	See Reeder, Hammond, and Gray (2007)
facial hair	Self-assessment of male participant's current facial hair.	Categorical	Paper questionnaire administered during participant in-processing.	n/a	n/a	n/a	Select from a list	How do you currently keep your facial hair?	Code: Value 1: Clean shaven 2: Moustache 3: Beard 4: Goatee 5: Moustache and goatee 99: n/a	Only asked of male participants.
makeup - foundation	Self-assessment of makeup currently being worn by female participants.	Categorical	Paper questionnaire administered during participant in-processing.	n/a	n/a	n/a	Select all that apply	Please indicate what makeup you are currently wearing:	Code: Value 0: no foundation 1: foundation 99: n/a	Only asked of female participants.
makeup - blush	Self-assessment of makeup currently being worn by female participants.	Categorical	Paper questionnaire administered during participant in-processing.	n/a	n/a	n/a	Select all that apply	Please indicate what makeup you are currently wearing:	Code: Value 0: No blush 1: blush 99: n/a	Only asked of female participants.
makeup - eye liner	Self-assessment of makeup currently being worn by female participants.	Categorical	Paper questionnaire administered during participant in-processing.	n/a	n/a	n/a	Select all that apply	Please indicate what makeup you are currently wearing:	Code: Value 0: no eye liner 1: eye liner 99: n/a	Only asked of female participants.
makeup - lip liner	Self-assessment of makeup currently being worn by female participants.	Categorical	Paper questionnaire administered during participant in-processing.	n/a	n/a	n/a	Select all that apply	Please indicate what makeup you are currently wearing:	Code: Value 0: no lip liner 1: lip liner 99: n/a	Only asked of female participants.
hair color	Self-assessment of participant's hair color.	Categorical	Paper questionnaire administered during participant in-processing.	n/a	n/a	n/a	Select from a list	Which best describes your current hair color?	Code: Value 1: Black 2: Brown 3: Grey 4: Red 5: Blonde	n/a
hair length	Self-assessment of participant's hair length.	Categorical	Paper questionnaire administered during participant in-processing.	n/a	n/a	n/a	Select from a list	Which best describes your current hair length?	Code: Value 1: Short 2: Medium 3: Long	n/a
hair facial occlusion	Self-assessment of degree of facial occlusion caused by participant's hairstyle.	Categorical	Paper questionnaire administered during participant in-processing	n/a	n/a	n/a	Select from a list	Which best describes the degree of facial occlusion caused by your hairstyle?	Code: Value 0: None 1: Minimal (forehead only) 2: Significant (forehead and cheek or jawbone)	n/a
standing height	The standing height of the participant.	Floating point number	Measurement taken during participant in-processing.	m	1.65	1.96	n/a	n/a	n/a	n/a
intercanthal width	The distance from the inner corner of one eye to the inner corner of the other eye.	Integer	Measurement taken during participant in-processing.	mm	10	31	n/a	n/a	n/a	n/a
binocular width	The distance from the outer corner of one eye to the outer corner of the other eye.	Integer	Measurement taken during participant in-processing.	mm	87	116	n/a	n/a	n/a	n/a
face width	The between the ears, measured at the base of the ears just above the ear lobe.	Integer	Measurement taken during participant in-processing.	mm	107	147	n/a	n/a	n/a	n/a
cutaneous upper lip height	The distance from the top of the upper lip to the base of the nose.	Integer	Measurement taken during participant in-processing.	mm	6	32	n/a	n/a	n/a	n/a
upper lip height	The distance from the bottom of the upper lip to the base of the nose.	Integer	Measurement taken during participant in-processing.	mm	9	35	n/a	n/a	n/a	n/a
mouth width	The distance from one corner of the closed mouth to the other corner.	Integer	Measurement taken during participant in-processing.	mm	45	82	n/a	n/a	n/a	n/a
chin height	The distance between the bottom lip and the bottom of the chin.	Integer	Measurement taken during participant in-processing.	mm	16	57	n/a	n/a	n/a	n/a
nose width	The distance from the edge of one nostril to the edge of the other nostril.	Integer	Measurement taken during participant in-processing.	mm	25	54	n/a	n/a	n/a	n/a
nasal tip protrusion	The distance from the base of the nose to the tip of the nose.	Integer	Measurement taken during participant in-processing.	mm	8	39	n/a	n/a	n/a	n/a
ala length	The distance from the corner of the nose to the tip of the nose.	Integer	Measurement taken during participant in-processing.	mm	22	42	n/a	n/a	n/a	n/a
nose height	The distance from the base of the nose to the midpoint between the eyes.	Integer	Measurement taken during participant in-processing.	mm	34	69	n/a	n/a	n/a	n/a

## Sheet: trial
variable name	description	variable type	source	unit	range lower	range upper	responses
trial id	A unique numeric identifier assigned to each trial.	Categorical	Assigned during participant in-processing.	n/a	201	269	n/a
trial collection month	The month during which the trial was conducted.	Categorical	Recorded during participant in-processing.	n/a	n/a	n/a	Code: Value 1: January 2: February 3: March 4: April 5: May 6: June 7: July 8: August 9: September 10: October 11: November 12: December
trial collection day	The day on which the trial was conduced.	Integer	Recorded during participant in-processing.	month day	1	31	n/a
trial collection year	The year in which the trial was conducted.	Integer	Recorded during participant in-processing.	year	2013	2013	n/a
trial type	A binary designation of trial type, either static vehicle or dynamic vehicle.	Categorical	Assigned during participant recruitment and screening.	n/a	n/a	n/a	Code: Value 1: dynamic vehicle 2: static vehicle
participant id	A unique numeric identifier assigned to a participant during in-processing that is used in place of any other driver identity information.	Integer	Assigned during participant in-processing.	n/a	n/a	n/a	n/a

## Sheet: static epochs
variable name	description	variable type	source	units	range lower	range upper	responses
trial id	A unique numeric identifier assigned to each trial.	Categorical	Assigned during participant in-processing.	n/a	n/a	n/a	n/a
epoch id	A numeric identifier assigned to a segment of a trial. Each epoch id is associated with a glance location and combination of hat and eye glances.	Categorical	Assigned during post collection data processing.	n/a	1	101	n/a
prompted task	The task the participant was prompted to complete. A prompted task was to either look to a marked location within the vehicle or to complete a brief simulated cell phone conversation.	Categorical	Condition assigned during data collection.	n/a	n/a	n/a	Code: Value 1: Calibration 2: Left mirror 3: Forward 4: Right mirror 5: Center console 6: Cell phone
time of day	The time of day at which the epoch occurred.	Categorical	Assigned during post collection data processing.	n/a	n/a	n/a	Code: Value 1: Daylight 2: Transitional lighting 3: Nighttime
baseball cap	A binary indicator of if the participant was wearing a baseball cap or not during the epoch.	Categorical	Condition assigned during data collection.	n/a	n/a	n/a	Code: Value 0: No hat 1: Hat
glasses	An indicator of if the participant was wearing glasses or not during the epoch.	Categorical	Condition assigned during data collection.	n/a	n/a	n/a	Code: Value 0: No glasses 1: Thin (rimless) glasses 2: Medium (~1.5 mm) rimmed glasses 3: Thick (~3.0 mm) rimmed glasses 4: Sunglasses
epoch begin timestamp	The number of milliseconds from beginning of DAS data stream to when the epoch began.	Integer	Measured by DAS.	ms			n/a
epoch end timestamp	The number of milliseconds from beginning of DAS data stream to when the epoch ended.	Integer	Measured by DAS.	ms			n/a

## Sheet: static eye glance
variable name	description	variable type	source	units	range lower	range upper	responses
trial id	A unique numeric identifier assigned to each trial.	Categorical	Assigned during participant in-processing.	n/a	n/a	n/a	n/a
epoch id	A numeric identifier assigned to a segment of a trial. Each epoch id is associated with a glance location and combination of hat and eye glances.	Categorical	Assigned during post collection data processing.	n/a	1	101	n/a
timestamp	The number of milliseconds from beginning of DAS data stream to current recording.	Integer	Measured by DAS.	ms
eye glance location	The participant eye glance location assigned to the video frame by a trained video analyst.	Categorical	Assigned during post collection video analysis.	n/a	n/a	n/a	Code: Value 1: Cell phone 2: Center stack 3: Cup holder - console 4: Forward 5: Instrument cluster 6: Left window / mirror 7: Left windshield 8: No eyes visible - eyes are off-road 9: Other 10: Over-the-shoulder (left or right) 11: Passenger 12: Rearview mirror 13: Right window / mirror 14: Right windshield

## Sheet: static facial annotation
variable name	description	variable type	source	units	range lower	range upper	responses
trial id	A unique numeric identifier assigned to each trial.	Categorical	Assigned during participant in-processing.	n/a	n/a	n/a	n/a
epoch id	A numeric identifier assigned to a segment of a trial. Each epoch id is associated with a glance location and combination of hat and eye glances.	Categorical	Assigned during post collection data processing.	n/a	1	101	n/a
analyst id	A unique numeric identifier assigned to each video analyst.	Categorical	Assigned during post collection data processing.	n/a	1	17	n/a
timestamp	The number of milliseconds from beginning of DAS data stream to current recording.	Integer	Measured by DAS.	ms			n/a
facial landmark	The facial landmark being annotated. There are seven (7) features marked on each frame of video.	Categorical	Assigned during post collection data processing.	n/a	n/a	n/a	Code: value 1: outer corner of right eye 2: inner corner of right eye 3: inner corner of left eye 4: outer corner of right eye 5: tip of the nose 6: right corner of mouth 7: left corner of mouth
x	The pixel's x coordinate.	Floating point number	Assigned during post collection data processing.	pixel	-105	459.6	n/a
y	The pixel's y coordinate.	Floating point number	Assigned during post collection data processing.	pixel	-70.5	498.6	n/a

## Sheet: static mask
variable name	description	variable type	source	units	range lower	range upper	rate
trial id	A unique numeric identifier assigned to each trial.	Categorical	Assigned during participant in-processing.	n/a	n/a	n/a	n/a
epoch id	A numeric identifier assigned to a segment of a trial. Each epoch id is associated with a glance location and combination of hat and eye glances.	Categorical	Assigned during post collection data processing.	n/a	1	101	n/a
timestamp	The number of milliseconds from beginning of DAS data stream to current recording.	Integer	Measured by DAS.	ms
head rotation x	Machine vision based indication of head pitch. Head pitch down is positive. Should be computed with respect to head rotation x baseline and used in combination with head confidence.	Floating point number	Measured by DAS.	degrees	-45.4	62.4	2-10 Hz
head rotation x baseline	Characterized driver's typical head rotation using slowing moving observation within a trip. This value is subtracted from the head rotation x value.	Floating point number	Measured by DAS.	degrees	-23.7	1.49	2-3 min
head rotation y	Machine vision based indication of head yaw. Head yaw to driver's right is positive. Should be computed with respect to head rotation y baseline and used in combination with head confidence.	Floating point number	Measured by DAS.	degrees	-105.4	60.2	2-10 Hz
head rotation y baseline	Characterized driver's typical head rotation using slowing moving observation within a trip. This value is subtracted from the head rotation y value.	Floating point number	Measured by DAS.	degrees	-37.5	-10.8	2-3 min
head rotation z	Machine vision based indication of head roll. Head roll to the driver's left is positive. Should be computed with respect to head rotation z baseline and used in combination with head confidence.	Floating point number	Measured by DAS.	degrees	-33	35.9	2-10 Hz
head rotation z baseline	Characterized driver's typical head rotation using slowing moving observation within a trip. This value is subtracted from the head rotation z value.	Floating point number	Measured by DAS.	degrees	-7.8	7.6	2-3 min
confidence	Confidence that the mask system is able to locate the head and estimate head pose. Higher number denotes higher confidence.	Integer	Measured by DAS.	n/a	0	266	2-10 Hz

## Sheet: static GM rotation estimates
variable name	description	variable type	source	units	range lower	range upper	rate
trial id	A unique numeric identifier assigned to each trial.	Categorical	Assigned during participant in-processing.	n/a	n/a	n/a	n/a
epoch id	A numeric identifier assigned to a segment of a trial. Each epoch id is associated with a glance location and combination of hat and eye glances.	Integer	Assigned during post collection data processing.	n/a	1	101	n/a
timestamp	The number of milliseconds from beginning of DAS data stream to current recording.	Integer	Measured by DAS.	ms
raw rotation x	Geometric methods based indication of head pitch. Head pitch down is positive.	Floating point number	Assigned during post collection data processing.	degrees	-50.6	53.1	15 Hz
filtered rotation x	Geometric methods based indication of head pitch. Head pitch down is positive. Rotation estimates have been smoothed with a fourth order Butterworth filter.	Floating point number	Assigned during post collection data processing.	degrees	-50.9	5.28	15 Hz
raw rotation y	Geometric methods based indication of head yaw. Head yaw to driver's right is positive.	Floating point number	Assigned during post collection data processing.	degrees	-70	52	15 Hz
filtered rotation y	Geometric methods based indication of head yaw. Head yaw to driver's right is positive.	Floating point number	Assigned during post collection data processing.	degrees	-69.1	51.1	15 Hz
raw rotation z	Geometric methods based indication of head roll. Head roll to the driver's left is positive.	Floating point number	Assigned during post collection data processing.	degrees	-22.7	15.7	15 Hz
filtered rotation z	Geometric methods based indication of head roll. Head roll to the driver's left is positive.	Floating point number	Assigned during post collection data processing.	degrees	-22.5	15.7	15 Hz

## Sheet: dynamic epochs
variable name	description	variable type	source	units	range lower	range upper	responses
trial id	A unique numeric identifier assigned to each trial.	Categorical	Assigned during participant in-processing.	n/a	n/a	n/a	n/a
epoch id	A numeric identifier assigned to a segment of a trial.	Categorical	Assigned during post collection data processing.	n/a	1	24	n/a
epoch type	The task the participant was prompted to complete. A prompted task was to either look to a marked location within the vehicle or to complete a brief simulated cell phone conversation.	Categorical	Condition assigned during data collection.	n/a	n/a	n/a	Code: Value 1: Calibration 2: Signalized intersection - left turn 3: Signalized intersection - right turn 4: Stop controlled intersection - left turn 5: Stop controlled intersection - right turn 6: Merge 7: Speed check 8: Proximate vehicles 9: Radio on / off 10: Simulated cell phone 11: Looking forward
time of day	The time of day at which the epoch occurred.	Categorical	Assigned during post collection data processing.	n/a	n/a	n/a	Code: Value 1: Daylight 2: Transitional lighting 3: Nighttime
baseball cap	A binary indicator of if the participant was wearing a baseball cap or not during the epoch.	Categorical	Condition assigned during data collection.	n/a	n/a	n/a	Code: Value 0: No hat 1: Hat
glasses	An indicator of if the participant was wearing glasses or not during the epoch.	Categorical	Condition assigned during data collection.	n/a	n/a	n/a	Code: Value 0: No glasses 1: Thin glasses 2: Medium rimmed glasses 3: Thick rimmed glasses 4: Sunglasses
epoch begin timestamp	The number of milliseconds from beginning of DAS data stream to when the epoch began.	Integer	Measured by DAS.	ms	83770	2277319	n/a
epoch end timestamp	The number of milliseconds from beginning of DAS data stream to when the epoch ended.	Integer	Measured by DAS.	ms	84511	2279319	n/a

## Sheet: dynamic eye glance
variable name	description	variable type	source	units	range lower	range upper	responses
trial id	A unique numeric identifier assigned to each trial.	Categorical	Assigned during participant in-processing.	n/a	n/a	n/a	n/a
epoch id	A numeric identifier assigned to a segment of a trial.	Categorical	Assigned during post collection data processing.	n/a	1	24	n/a
timestamp	The number of milliseconds from beginning of DAS data stream to current recording.	Integer	Measured by DAS.	ms			n/a
eye glance location	The participant eye glance location assigned to the video frame by a trained video analyst.	Categorical	Assigned during post collection video analysis.	n/a	n/a	n/a	Code: Value 1: Cell phone 2: Center stack 3: Cup holder - console 4: Forward 5: Instrument cluster 6: Left window / mirror 7: Left windshield 8: No eyes visible - eyes are off-road 9: Other 10: Over-the-shoulder (left or right) 11: Passenger 12: Rearview mirror 13: Right window / mirror 14: Right windshield

## Sheet: dynamic facial annotation
variable name	description	variable type	source	units	range lower	range upper	responses
trial id	A unique numeric identifier assigned to each trial.	Categorical	Assigned during participant in-processing.	n/a	n/a	n/a	n/a
epoch id	A numeric identifier assigned to a segment of a trial.	Categorical	Assigned during post collection data processing.	n/a	1	24	n/a
analyst id	A unique numeric identifier assigned to each video analyst.	Categorical	Assigned during post collection data processing.	n/a	1	18	n/a
timestamp	The number of milliseconds from beginning of DAS data stream to current recording.	Integer	Measured by DAS.	ms			n/a
facial landmark	The facial landmark being annotated. There are seven (7) features marked on each frame of video.	Categorical	Assigned during post collection data processing.	n/a	n/a	n/a	Code: value 1: outer corner of right eye 2: inner corner of right eye 3: inner corner of left eye 4: outer corner of right eye 5: tip of the nose 6: right corner of mouth 7: left corner of mouth
x	The pixel's x coordinate.	Floating point number	Assigned during post collection data processing.	pixel	-104.3	591.7	n/a
y	The pixel's y coordinate.	Floating point number	Assigned during post collection data processing.	pixel	-70	487.2	n/a

[truncated: 2 more sheets: dynamic mask, dynamic GM rotation estimate]
